# Supplementary material for: 1-(2,2-Di­phenyl­ethen-1-yl)tropylium perchlorate
Source: IUCrdata. 2026 May 15;11(Pt 5):x260464. doi: 10.1107/S2414314626004645 (PMC13239008; doi:10.1107/S2414314626004645)
Supplement: Supplementary file 1 [file x-11-x260464-sup1.cif]

##############################################################################
#                                                                            #
# This CIF contains the data for a data article accepted for                 #
# publication in IUCrData. It conforms to the requirements of                #
# Notes for Authors for IUCrData, and has been                               #
# peer reviewed under the auspices of IUCrData.                              #
#                                                                            #
# Full details of the Crystallographic Information File format               #
# are given in the paper "The Crystallographic Information File (CIF):       #
# a New Standard Archive File for Crystallography" by S. R. Hall, F. H.      #
# Allen and I. D. Brown [Acta Cryst. (1991), A47, 655-685].                  #
#                                                                            #
# The current version of the core CIF dictionary is obtainable from          #
# ftp://ftp.iucr.org/pub/cif_core.dic.                                       #
#                                                                            #
# Software is freely available for graphical display of the structure(s)     #
# in this CIF. For information consult the CIF software page                 #
# http://www.iucr.org/resources/cif/software.                                #
#                                                                            #
# This file may be used for bona fide research purposes within the           #
# scientific community so long as proper attribution is given to the data    # 
# article from which it was obtained.                                        #
#                                                                            #
##############################################################################
data_I
_audit_creation_method     'SHELXL-2019/3'
_chemical_name_systematic
;
1-(2,2-Diphenylethen-1-yl)cyclohepta-2,4,6-trien-1-ylium perchlorate
;
_chemical_name_common
;
1-(2,2-Diphenylethen-1-yl)tropylium perchlorate
;
_chemical_formula_moiety     'C21 H17 +, Cl O4 -'
_chemical_formula_sum     'C21 H17 Cl O4'
_chemical_formula_iupac     'C21 H17 +, Cl O4 -'
_chemical_formula_weight     368.80
_chemical_melting_point     457
_space_group_crystal_system     monoclinic
_space_group_name_H-M_alt     'C 2/c'
_space_group_name_Hall     '-C 2yc'
loop_
    _space_group_symop_operation_xyz
    'x, y, z'
    '-x, y, -z+1/2'
    'x+1/2, y+1/2, z'
    '-x+1/2, y+1/2, -z+1/2'
    '-x, -y, -z'
    'x, -y, z-1/2'
    '-x+1/2, -y+1/2, -z'
    'x+1/2, -y+1/2, z-1/2'
_cell_length_a     31.1356(11)
_cell_length_b     7.7899(2)
_cell_length_c     14.9686(6)
_cell_angle_alpha     90
_cell_angle_beta     99.678(3)
_cell_angle_gamma     90
_cell_volume     3578.9(2)
_cell_formula_units_Z     8
_cell_measurement_reflns_used     8512
_cell_measurement_theta_min     2.70
_cell_measurement_theta_max     28.36
_cell_measurement_temperature     120(2)
_exptl_crystal_description     plate
_exptl_crystal_colour     brown
_exptl_crystal_size_max     0.980
_exptl_crystal_size_mid     0.288
_exptl_crystal_size_min     0.097
_exptl_crystal_density_diffrn     1.369
_exptl_crystal_density_meas     ?
_exptl_crystal_density_method     ?
_exptl_crystal_F_000     1536
_exptl_absorpt_coefficient_mu     0.237
_exptl_absorpt_correction_type     integration
_exptl_absorpt_process_details     ?
_exptl_absorpt_correction_T_min     0.9010
_exptl_absorpt_correction_T_max     0.9805
_diffrn_ambient_temperature     120(2)
_diffrn_source     ?
_diffrn_radiation_type     MoK\a
_diffrn_radiation_wavelength     0.71073
_diffrn_measurement_device_type     'Stoe IPDS 2T'
_diffrn_measurement_method     'rotation method, \w scans'
_diffrn_detector_area_resol_mean     6.67
_diffrn_reflns_number     9146
_diffrn_reflns_av_R_equivalents     0.0414
_diffrn_reflns_av_unetI/netI     0.0449
_diffrn_reflns_theta_min     2.698
_diffrn_reflns_theta_max     27.863
_diffrn_reflns_theta_full     25.242
_diffrn_measured_fraction_theta_max     0.989
_diffrn_measured_fraction_theta_full     0.989
_diffrn_reflns_limit_h_min     -40
_diffrn_reflns_limit_h_max     40
_diffrn_reflns_limit_k_min     -10
_diffrn_reflns_limit_k_max     10
_diffrn_reflns_limit_l_min     -19
_diffrn_reflns_limit_l_max     13
_refine_special_details
;
Hydrogen atoms attached to phenyl and ethene carbon atoms were placed
at calculated positions and were refined in the riding-model approximation
with C--H = 0.99 \%A, and with <i>U</i>~iso~(H) = 1.2 <i>U</i>~eq~(C). The
coordinates of the hydrogen atoms of the tropylium cation were refined with
<i>U</i>~iso~(H) = 1.2 <i>U</i>~eq~(C).
;
_reflns_number_total     4227
_reflns_number_gt     3203
_reflns_threshold_expression     'I > 2\s(I)'
_refine_ls_structure_factor_coef     Fsqd
_refine_ls_matrix_type     full
_refine_ls_R_factor_all     0.0782
_refine_ls_R_factor_gt     0.0535
_refine_ls_wR_factor_gt     0.1202
_refine_ls_wR_factor_ref     0.1347
_refine_ls_goodness_of_fit_ref     1.063
_refine_ls_restrained_S_all     1.063
_refine_ls_number_reflns     4227
_refine_ls_number_parameters     253
_refine_ls_number_restraints     0
_refine_ls_hydrogen_treatment     mixed
_refine_ls_weighting_scheme     calc
_refine_ls_weighting_details
              'w=1/[\s^2^(Fo^2^)+(0.0510P)^2^+8.3409P] where P=(Fo^2^+2Fc^2^)/3'
_atom_sites_solution_hydrogens     mixed
_atom_sites_solution_primary     dual
_atom_sites_solution_secondary     ?
_refine_ls_shift/su_max     0.001
_refine_ls_shift/su_mean     0.000
_refine_diff_density_max     0.366
_refine_diff_density_min     -0.425
_refine_ls_extinction_method     none
_refine_ls_extinction_coef     .
loop_
    _atom_type_symbol
    _atom_type_description
    _atom_type_scat_dispersion_real
    _atom_type_scat_dispersion_imag
    _atom_type_scat_source
    'C' 'C' 0.0033 0.0016
                         'International Tables Vol C Tables 4.2.6.8 and 6.1.1.4'
    'H' 'H' 0.0000 0.0000
                         'International Tables Vol C Tables 4.2.6.8 and 6.1.1.4'
    'Cl' 'Cl' 0.1484 0.1585
                         'International Tables Vol C Tables 4.2.6.8 and 6.1.1.4'
    'O' 'O' 0.0106 0.0060
                         'International Tables Vol C Tables 4.2.6.8 and 6.1.1.4'
_computing_data_collection
;
X-Area WinXpose 2.0.28 (Stoe & Cie, 2020)
;
_computing_cell_refinement
;
X-Area Recipe 2.0.2 (Stoe & Cie, 2020)
;
_computing_data_reduction
;
X-Area Integrate 2.5.18.0 (Stoe & Cie, 2020)
;
_computing_structure_solution
;
<i>SHELXT2014</i> (Sheldrick, 2015a)
;
_computing_structure_refinement
;
<i>SHELXL2019/2</i> (Sheldrick, 2015b)
;
_computing_molecular_graphics
;
PLATON (Spek, 2009)
;
_computing_publication_material     ?
loop_
    _atom_site_type_symbol
    _atom_site_label
    _atom_site_fract_x
    _atom_site_fract_y
    _atom_site_fract_z
    _atom_site_U_iso_or_equiv
    _atom_site_adp_type
    _atom_site_calc_flag
    _atom_site_occupancy
    _atom_site_disorder_assembly
    _atom_site_disorder_group
    Cl Cl1 0.41609(2) 0.29334(7) 0.81544(4) 0.01892(14) Uani d 1 . .
    O O1 0.38676(6) 0.4359(2) 0.79513(14) 0.0363(5) Uani d 1 . .
    O O2 0.44931(6) 0.3007(2) 0.75909(13) 0.0303(4) Uani d 1 . .
    O O3 0.43658(6) 0.3005(2) 0.90919(12) 0.0332(4) Uani d 1 . .
    O O4 0.39243(5) 0.1345(2) 0.79900(12) 0.0257(4) Uani d 1 . .
    C C1 0.34337(7) 0.8688(3) 0.62122(15) 0.0177(4) Uani d 1 . .
    C C2 0.29973(7) 0.8240(3) 0.64183(15) 0.0180(4) Uani d 1 . .
    C C3 0.29527(8) 0.7190(3) 0.71512(17) 0.0280(5) Uani d 1 . .
    H H3 0.320546 0.681002 0.754824 0.034 Uiso calc 1 . .
    C C4 0.25442(8) 0.6692(4) 0.73085(19) 0.0323(6) Uani d 1 . .
    H H4 0.251951 0.598505 0.781455 0.039 Uiso calc 1 . .
    C C5 0.21727(7) 0.7218(3) 0.67336(17) 0.0267(5) Uani d 1 . .
    H H5 0.189381 0.685822 0.683784 0.032 Uiso calc 1 . .
    C C6 0.22093(7) 0.8267(3) 0.60080(16) 0.0224(5) Uani d 1 . .
    H H6 0.195461 0.863167 0.561233 0.027 Uiso calc 1 . .
    C C7 0.26197(7) 0.8797(3) 0.58518(15) 0.0192(4) Uani d 1 . .
    H H7 0.264178 0.953945 0.535816 0.023 Uiso calc 1 . .
    C C8 0.34711(7) 1.0256(3) 0.56708(15) 0.0173(4) Uani d 1 . .
    C C9 0.33371(7) 1.1853(3) 0.59630(16) 0.0218(5) Uani d 1 . .
    H H9 0.321355 1.192816 0.650043 0.026 Uiso calc 1 . .
    C C10 0.33857(8) 1.3316(3) 0.54661(18) 0.0268(5) Uani d 1 . .
    H H10 0.329943 1.439723 0.567043 0.032 Uiso calc 1 . .
    C C11 0.35600(8) 1.3220(3) 0.46682(18) 0.0268(5) Uani d 1 . .
    H H11 0.359674 1.423210 0.433474 0.032 Uiso calc 1 . .
    C C12 0.36792(7) 1.1638(3) 0.43660(16) 0.0226(5) Uani d 1 . .
    H H12 0.379058 1.156112 0.381405 0.027 Uiso calc 1 . .
    C C13 0.36371(7) 1.0165(3) 0.48636(15) 0.0187(4) Uani d 1 . .
    H H13 0.372196 0.908645 0.465320 0.022 Uiso calc 1 . .
    C C14 0.37713(7) 0.7594(3) 0.64594(16) 0.0194(4) Uani d 1 . .
    H H14 0.370215 0.655682 0.673732 0.023 Uiso calc 1 . .
    C C15 0.42274(7) 0.7792(3) 0.63569(15) 0.0190(4) Uani d 1 . .
    C C16 0.44191(7) 0.9440(3) 0.64043(16) 0.0214(5) Uani d 1 . .
    H H16 0.4243(9) 1.034(4) 0.6558(19) 0.026 Uiso d 1 . .
    C C17 0.48350(7) 0.9909(3) 0.62940(18) 0.0251(5) Uani d 1 . .
    H H17 0.4887(9) 1.109(4) 0.639(2) 0.030 Uiso d 1 . .
    C C18 0.51770(8) 0.8898(3) 0.60906(19) 0.0277(5) Uani d 1 . .
    H H18 0.5431(9) 0.951(4) 0.600(2) 0.033 Uiso d 1 . .
    C C19 0.51942(8) 0.7143(3) 0.60262(19) 0.0291(5) Uani d 1 . .
    H H19 0.5455(10) 0.667(4) 0.592(2) 0.035 Uiso d 1 . .
    C C20 0.48716(8) 0.5961(3) 0.6146(2) 0.0304(6) Uani d 1 . .
    H H20 0.4949(9) 0.477(4) 0.616(2) 0.036 Uiso d 1 . .
    C C21 0.44509(8) 0.6241(3) 0.62903(18) 0.0260(5) Uani d 1 . .
    H H21 0.4286(9) 0.523(4) 0.634(2) 0.031 Uiso d 1 . .
loop_
    _atom_site_aniso_label
    _atom_site_aniso_U_11
    _atom_site_aniso_U_22
    _atom_site_aniso_U_33
    _atom_site_aniso_U_12
    _atom_site_aniso_U_13
    _atom_site_aniso_U_23
    Cl1 0.0196(2) 0.0177(3) 0.0203(3) 0.00058(19) 0.00565(19) 0.0014(2)
    O1 0.0407(10) 0.0284(10) 0.0420(12) 0.0180(8) 0.0132(9) 0.0049(8)
    O2 0.0292(9) 0.0293(9) 0.0372(11) -0.0029(7) 0.0196(8) 0.0024(8)
    O3 0.0414(10) 0.0349(10) 0.0212(9) -0.0102(8) -0.0009(8) 0.0008(8)
    O4 0.0247(8) 0.0246(9) 0.0279(9) -0.0061(7) 0.0045(7) 0.0000(7)
    C1 0.0195(10) 0.0173(10) 0.0171(11) -0.0019(8) 0.0054(8) -0.0023(8)
    C2 0.0194(10) 0.0169(10) 0.0185(11) -0.0006(8) 0.0053(8) -0.0025(8)
    C3 0.0203(11) 0.0370(14) 0.0267(13) 0.0011(10) 0.0044(9) 0.0105(11)
    C4 0.0257(12) 0.0434(15) 0.0296(15) -0.0026(11) 0.0102(10) 0.0168(12)
    C5 0.0187(10) 0.0330(13) 0.0297(13) -0.0027(10) 0.0083(9) 0.0007(10)
    C6 0.0172(10) 0.0270(12) 0.0221(12) 0.0027(9) 0.0005(9) -0.0027(9)
    C7 0.0218(10) 0.0185(10) 0.0177(11) 0.0020(8) 0.0047(8) -0.0008(8)
    C8 0.0150(9) 0.0186(10) 0.0183(11) -0.0020(8) 0.0027(8) 0.0008(8)
    C9 0.0243(11) 0.0220(11) 0.0196(11) 0.0001(9) 0.0055(9) -0.0016(9)
    C10 0.0345(13) 0.0171(11) 0.0300(14) 0.0020(10) 0.0092(10) -0.0016(9)
    C11 0.0325(12) 0.0230(12) 0.0261(13) 0.0018(10) 0.0086(10) 0.0093(9)
    C12 0.0211(10) 0.0282(12) 0.0200(11) 0.0007(9) 0.0080(9) 0.0056(9)
    C13 0.0170(10) 0.0192(10) 0.0197(11) 0.0018(8) 0.0024(8) -0.0007(8)
    C14 0.0203(10) 0.0181(10) 0.0204(11) -0.0016(8) 0.0053(8) 0.0016(8)
    C15 0.0184(10) 0.0210(10) 0.0173(11) 0.0008(8) 0.0021(8) 0.0041(9)
    C16 0.0203(11) 0.0222(11) 0.0215(12) 0.0022(9) 0.0029(9) -0.0036(9)
    C17 0.0209(11) 0.0219(11) 0.0319(14) -0.0041(9) 0.0027(9) -0.0044(10)
    C18 0.0184(11) 0.0298(13) 0.0352(15) -0.0034(10) 0.0052(10) -0.0017(11)
    C19 0.0197(11) 0.0286(13) 0.0395(15) 0.0045(10) 0.0067(10) -0.0041(11)
    C20 0.0230(11) 0.0232(12) 0.0443(17) 0.0052(10) 0.0041(11) 0.0044(11)
    C21 0.0229(11) 0.0187(11) 0.0355(15) -0.0005(9) 0.0025(10) 0.0059(10)
_geom_special_details
;
 All esds (except the esd in the dihedral angle between two l.s. planes)
 are estimated using the full covariance matrix.  The cell esds are taken
 into account individually in the estimation of esds in distances, angles
 and torsion angles; correlations between esds in cell parameters are only
 used when they are defined by crystal symmetry.  An approximate (isotropic)
 treatment of cell esds is used for estimating esds involving l.s. planes.
;
loop_
    _geom_bond_atom_site_label_1
    _geom_bond_atom_site_label_2
    _geom_bond_site_symmetry_2
    _geom_bond_distance
    _geom_bond_publ_flag
    Cl1 O1 . 1.4372(17) ?
    Cl1 O4 . 1.4397(17) ?
    Cl1 O3 . 1.4416(18) ?
    Cl1 O2 . 1.4417(17) ?
    C1 C14 . 1.356(3) ?
    C1 C8 . 1.481(3) ?
    C1 C2 . 1.485(3) ?
    C2 C3 . 1.394(3) ?
    C2 C7 . 1.398(3) ?
    C3 C4 . 1.387(3) ?
    C3 H3 . 0.9500 ?
    C4 C5 . 1.382(4) ?
    C4 H4 . 0.9500 ?
    C5 C6 . 1.379(3) ?
    C5 H5 . 0.9500 ?
    C6 C7 . 1.399(3) ?
    C6 H6 . 0.9500 ?
    C7 H7 . 0.9500 ?
    C8 C13 . 1.394(3) ?
    C8 C9 . 1.405(3) ?
    C9 C10 . 1.383(3) ?
    C9 H9 . 0.9500 ?
    C10 C11 . 1.395(4) ?
    C10 H10 . 0.9500 ?
    C11 C12 . 1.385(3) ?
    C11 H11 . 0.9500 ?
    C12 C13 . 1.386(3) ?
    C12 H12 . 0.9500 ?
    C13 H13 . 0.9500 ?
    C14 C15 . 1.462(3) ?
    C14 H14 . 0.9500 ?
    C15 C21 . 1.406(3) ?
    C15 C16 . 1.412(3) ?
    C16 C17 . 1.382(3) ?
    C16 H16 . 0.94(3) ?
    C17 C18 . 1.399(3) ?
    C17 H17 . 0.94(3) ?
    C18 C19 . 1.372(4) ?
    C18 H18 . 0.95(3) ?
    C19 C20 . 1.396(4) ?
    C19 H19 . 0.93(3) ?
    C20 C21 . 1.380(3) ?
    C20 H20 . 0.96(3) ?
    C21 H21 . 0.95(3) ?
loop_
    _geom_angle_atom_site_label_1
    _geom_angle_atom_site_label_2
    _geom_angle_atom_site_label_3
    _geom_angle_site_symmetry_1
    _geom_angle_site_symmetry_3
    _geom_angle
    _geom_angle_publ_flag
    O1 Cl1 O4 . . 109.82(11) ?
    O1 Cl1 O3 . . 109.73(12) ?
    O4 Cl1 O3 . . 109.24(10) ?
    O1 Cl1 O2 . . 109.77(11) ?
    O4 Cl1 O2 . . 109.34(11) ?
    O3 Cl1 O2 . . 108.92(11) ?
    C14 C1 C8 . . 122.62(19) ?
    C14 C1 C2 . . 119.36(19) ?
    C8 C1 C2 . . 117.81(18) ?
    C3 C2 C7 . . 118.3(2) ?
    C3 C2 C1 . . 121.1(2) ?
    C7 C2 C1 . . 120.4(2) ?
    C4 C3 C2 . . 120.9(2) ?
    C4 C3 H3 . . 119.6 ?
    C2 C3 H3 . . 119.6 ?
    C5 C4 C3 . . 120.4(2) ?
    C5 C4 H4 . . 119.8 ?
    C3 C4 H4 . . 119.8 ?
    C6 C5 C4 . . 119.6(2) ?
    C6 C5 H5 . . 120.2 ?
    C4 C5 H5 . . 120.2 ?
    C5 C6 C7 . . 120.3(2) ?
    C5 C6 H6 . . 119.8 ?
    C7 C6 H6 . . 119.8 ?
    C2 C7 C6 . . 120.4(2) ?
    C2 C7 H7 . . 119.8 ?
    C6 C7 H7 . . 119.8 ?
    C13 C8 C9 . . 119.2(2) ?
    C13 C8 C1 . . 120.5(2) ?
    C9 C8 C1 . . 120.3(2) ?
    C10 C9 C8 . . 119.8(2) ?
    C10 C9 H9 . . 120.1 ?
    C8 C9 H9 . . 120.1 ?
    C9 C10 C11 . . 120.7(2) ?
    C9 C10 H10 . . 119.7 ?
    C11 C10 H10 . . 119.7 ?
    C12 C11 C10 . . 119.4(2) ?
    C12 C11 H11 . . 120.3 ?
    C10 C11 H11 . . 120.3 ?
    C11 C12 C13 . . 120.4(2) ?
    C11 C12 H12 . . 119.8 ?
    C13 C12 H12 . . 119.8 ?
    C12 C13 C8 . . 120.4(2) ?
    C12 C13 H13 . . 119.8 ?
    C8 C13 H13 . . 119.8 ?
    C1 C14 C15 . . 128.9(2) ?
    C1 C14 H14 . . 115.6 ?
    C15 C14 H14 . . 115.6 ?
    C21 C15 C16 . . 125.1(2) ?
    C21 C15 C14 . . 114.7(2) ?
    C16 C15 C14 . . 120.0(2) ?
    C17 C16 C15 . . 129.1(2) ?
    C17 C16 H16 . . 115.4(16) ?
    C15 C16 H16 . . 115.4(16) ?
    C16 C17 C18 . . 129.8(2) ?
    C16 C17 H17 . . 112.5(17) ?
    C18 C17 H17 . . 117.7(17) ?
    C19 C18 C17 . . 128.1(2) ?
    C19 C18 H18 . . 116.4(17) ?
    C17 C18 H18 . . 115.5(17) ?
    C18 C19 C20 . . 127.6(2) ?
    C18 C19 H19 . . 116.7(19) ?
    C20 C19 H19 . . 115.6(18) ?
    C21 C20 C19 . . 129.7(2) ?
    C21 C20 H20 . . 113.0(17) ?
    C19 C20 H20 . . 117.3(17) ?
    C20 C21 C15 . . 129.8(2) ?
    C20 C21 H21 . . 114.8(17) ?
    C15 C21 H21 . . 115.4(17) ?
loop_
    _geom_torsion_atom_site_label_1
    _geom_torsion_atom_site_label_2
    _geom_torsion_atom_site_label_3
    _geom_torsion_atom_site_label_4
    _geom_torsion_site_symmetry_1
    _geom_torsion_site_symmetry_2
    _geom_torsion_site_symmetry_3
    _geom_torsion_site_symmetry_4
    _geom_torsion
    _geom_torsion_publ_flag
    C14 C1 C2 C3 . . . . 27.4(3) ?
    C8 C1 C2 C3 . . . . -157.7(2) ?
    C14 C1 C2 C7 . . . . -149.4(2) ?
    C8 C1 C2 C7 . . . . 25.4(3) ?
    C7 C2 C3 C4 . . . . 0.8(4) ?
    C1 C2 C3 C4 . . . . -176.1(2) ?
    C2 C3 C4 C5 . . . . 0.6(4) ?
    C3 C4 C5 C6 . . . . -1.1(4) ?
    C4 C5 C6 C7 . . . . 0.1(4) ?
    C3 C2 C7 C6 . . . . -1.8(3) ?
    C1 C2 C7 C6 . . . . 175.2(2) ?
    C5 C6 C7 C2 . . . . 1.3(3) ?
    C14 C1 C8 C13 . . . . 51.5(3) ?
    C2 C1 C8 C13 . . . . -123.2(2) ?
    C14 C1 C8 C9 . . . . -128.9(2) ?
    C2 C1 C8 C9 . . . . 56.4(3) ?
    C13 C8 C9 C10 . . . . -2.3(3) ?
    C1 C8 C9 C10 . . . . 178.1(2) ?
    C8 C9 C10 C11 . . . . 1.1(4) ?
    C9 C10 C11 C12 . . . . 1.0(4) ?
    C10 C11 C12 C13 . . . . -1.8(4) ?
    C11 C12 C13 C8 . . . . 0.5(3) ?
    C9 C8 C13 C12 . . . . 1.5(3) ?
    C1 C8 C13 C12 . . . . -178.8(2) ?
    C8 C1 C14 C15 . . . . 7.8(4) ?
    C2 C1 C14 C15 . . . . -177.6(2) ?
    C1 C14 C15 C21 . . . . -152.8(2) ?
    C1 C14 C15 C16 . . . . 32.3(4) ?
    C21 C15 C16 C17 . . . . 8.2(4) ?
    C14 C15 C16 C17 . . . . -177.4(2) ?
    C15 C16 C17 C18 . . . . 1.3(5) ?
    C16 C17 C18 C19 . . . . -6.2(5) ?
    C17 C18 C19 C20 . . . . 0.3(5) ?
    C18 C19 C20 C21 . . . . 5.3(5) ?
    C19 C20 C21 C15 . . . . 0.0(5) ?
    C16 C15 C21 C20 . . . . -8.9(4) ?
    C14 C15 C21 C20 . . . . 176.5(3) ?
loop_
    _geom_hbond_atom_site_label_D
    _geom_hbond_atom_site_label_H
    _geom_hbond_atom_site_label_A
    _geom_hbond_site_symmetry_A
    _geom_hbond_distance_DH
    _geom_hbond_distance_HA
    _geom_hbond_distance_DA
    _geom_hbond_angle_DHA
    _geom_hbond_publ_flag
    C14 H14 O1 . 0.95 2.49 3.347(3) 151 yes
    C21 H21 O2 . 0.95(3) 2.55(3) 3.173(3) 123(2) yes
_shelx_space_group_comment
;
The symmetry employed for this shelxl refinement is uniquely defined
by the following loop, which should always be used as a source of
symmetry information in preference to the above space-group names.
They are only intended as comments.
;
_shelx_estimated_absorpt_T_min     0.801
_shelx_estimated_absorpt_T_max     0.977
_shelx_hkl_file
;
  -8  -6  -9    2.18    1.29   0
  -8  -6  -2   85.52    1.00   0
  -8  -4  -8  107.15    2.32   0
  -7  -7 -11    8.20    2.28   0
  -7  -3  -9  118.20    2.56   0
  -7  -3  -3   48.91    0.89   0
  -6  -2  -8   31.31    1.30   0
  -6  -2  -4  107.28    1.44   0
  -5  -3 -13   88.78    3.06   0
  -2  -4 -17   21.58    3.50   0
  -2  -2 -15    5.09    1.84   0
  -2   0  -9   -0.85    0.97   0
  -1  -3 -17   37.98    2.90   0
  -1  -1 -14   24.97    2.00   0
   0  -8   5    1.79    1.21   0
   0  -2 -17   19.52    3.15   0
   0   0 -13    1.46    1.89   0
   1  -1 -16    2.81    1.85   0
   1   1 -10    0.64    1.04   0
   1   1  -3  384.98    1.96   0
   2   0 -15    0.10    1.71   0
   3   1 -13    9.53    1.51   0
   4  -8   7   31.47    2.16   0
   4   0 -17   -4.18    2.74   0
   4   2  -9    4.47    0.86   0
   4   2  -4   76.97    1.06   0
   5  -7   8  175.70    3.16   0
   5   1 -15   35.35    2.20   0
   6  -2   7    5.42    0.91   0
   6   0 -18   29.01    2.78   0
   6   2 -13   12.66    2.03   0
   7   1 -17    6.54    3.05   0
   8  -4   9   10.24    1.44   0
   9   1 -18    2.92    2.34   0
   9   3 -11    8.18    1.62   0
  10   0   6  774.60    4.77   0
  11   3 -13    8.19    1.37   0
  12  -4  10   26.60    2.11   0
  13   3 -15   21.76    2.53   0
  14   4  -8   60.02    1.41   0
  15   1   6   41.97    1.49   0
  16  -6  11   12.25    2.73   0
  17  -5  11    2.81    3.16   0
  17  -1   9    0.55    1.44   0
  18  -4  11    0.27    2.22   0
  18  -2  10    7.32    1.92   0
  18   0   8  162.21    3.08   0
  18   4 -14   49.18    2.48   0
  20   2   5  241.22    3.31   0
  20   4 -15    7.36    1.97   0
  21  -3  11    2.35    2.34   0
  21   1   7   29.77    1.82   0
  22   4 -16   30.10    2.49   0
  23  -3  11   15.46    2.82   0
  25   5 -11    2.43    1.36   0
  30   2   6   46.64    2.53   0
  32   2   6    7.87    2.20   0
  33   5  -4    7.99    0.93   0
  -9  -5  -6   29.46    1.40   0
  -8  -8  -6    4.38    1.24   0
  -8  -6 -10    2.32    1.45   0
  -8  -4  -9   10.96    1.39   0
  -8  -4  -3   35.88    0.93   0
  -7  -7 -12    4.22    2.64   0
  -7  -5 -12   13.06    1.86   0
  -7  -3 -10  170.29    3.13   0
  -6  -6 -14    5.47    2.86   0
  -6  -2  -9  375.85    3.77   0
  -5  -5 -15   44.69    3.46   0
  -5  -1  -7  329.05    3.24   0
  -5  -1  -6   48.26    1.46   0
  -4  -6   3   92.15    1.15   0
  -4  -2 -13   -0.73    1.55   0
  -3  -3 -16   47.36    3.43   0
  -3  -1 -12   36.07    1.89   0
  -2   0 -10  320.83    3.60   0
  -2   0  -3    1.96    0.49   0
  -1  -1 -15   18.72    2.65   0
   1  -1 -17   10.35    2.95   0
   1  -1   3 9999.99   10.23   0
   1   1 -11   30.98    1.55   0
   2  -8   6    2.95    1.21   0
   2  -2 -19    1.55    3.52   0
   2  -2   5   11.63    0.72   0
   3  -7   7   11.10    1.42   0
   3   1 -14    3.92    1.62   0
   4  -2   6  104.83    1.75   0
   4   2 -10   23.69    1.34   0
   5  -5   8  115.14    2.40   0
   5   1 -16    3.86    2.58   0
   6  -4   8   -1.67    1.48   0
   6   0 -19   -2.25    3.43   0
   7  -3   8  170.98    2.70   0
   8  -6   9    1.67    1.69   0
   9   3 -12   16.41    1.72   0
  10   2 -17    9.69    2.73   0
  11   3 -14   -0.10    1.84   0
  12  -6  10    4.28    2.02   0
  13  -7  10   47.65    3.10   0
  13  -5  10   28.65    2.94   0
  13  -1   8   17.19    1.47   0
  14  -4  10   73.62    3.31   0
  14   0   7   -2.17    0.98   0
  14   4 -10   -0.45    1.17   0
  15   3 -17    5.68    2.92   0
  16   2   4   12.10    0.97   0
  17   1   6   28.07    1.72   0
  17   3 -18   -5.62    3.04   0
  19  -5  11   10.73    2.94   0
  19  -1   9    4.37    1.66   0
  20  -4  11   25.10    2.87   0
  20  -2  10   49.29    2.64   0
  20   0   8  232.62    3.77   0
  22  -2  10   79.85    3.49   0
  23   1   7    2.93    1.56   0
  23   3   3   -0.97    0.96   0
  23   5  -9    7.36    1.10   0
  23   5  -8  119.40    1.54   0
  25   5 -12   41.89    1.97   0
  27  -3  11    1.60    3.20   0
  27   5 -13   -0.05    1.81   0
  33   1   7   20.09    3.42   0
  -9  -5  -8    0.48    1.03   0
  -9  -5  -7   31.23    1.34   0
  -9  -5  -5   -1.68    0.64   0
  -8  -8  -8   10.22    1.78   0
  -8  -8  -7   17.63    1.36   0
  -8  -8  -5   24.23    1.26   0
  -8  -6 -11   12.14    1.78   0
  -8  -4 -10  252.56    3.49   0
  -7  -9  -8    3.05    1.81   0
  -7  -9  -7   15.70    1.84   0
  -7  -9  -6   62.82    1.93   0
  -7  -5 -13    9.59    2.50   0
  -7  -3 -11   30.32    2.17   0
  -6  -4 -14   60.12    3.34   0
  -6  -2 -10   27.20    1.52   0
  -5  -3 -14   48.61    2.51   0
  -5  -1  -9  202.96    2.99   0
  -5  -1  -8   14.24    1.09   0
  -5  -1  -5    4.55    0.71   0
  -4  -4 -16    3.95    2.44   0
  -4  -2 -14    9.33    2.35   0
  -3  -1 -13  153.88    3.17   0
  -2  -4   4   21.19    0.81   0
  -2  -2 -16   94.73    3.22   0
  -2   0 -11   -0.51    1.14   0
  -1  -9   3    1.91    0.88   0
  -1  -5   5    6.42    0.66   0
  -1  -3 -18    2.91    2.90   0
  -1  -3   4   72.74    1.07   0
   0   0 -14   10.44    1.73   0
   1  -5   6    4.66    1.16   0
   1   1 -12    2.60    1.22   0
   2   0 -16   19.32    2.13   0
   3  -1 -19   48.52    4.29   0
   4  -4   7    7.16    1.41   0
   4   0 -18   22.95    3.39   0
   4   0   3    1.18    0.48   0
   4   2 -11   -0.04    1.11   0
   5  -3   7  158.21    2.35   0
   6  -6   8   50.70    2.38   0
   6   0   4  707.69    3.58   0
   6   2 -14   59.16    2.30   0
   7  -9   7   15.71    2.48   0
   7  -1   6   81.18    1.67   0
   7   1 -18    0.84    2.42   0
   8  -8   8   16.01    2.50   0
   8   0   5    1.78    0.70   0
   8   2 -16    6.29    1.96   0
   9   1 -19   -2.13    2.83   0
  10  -4   9   16.86    1.61   0
  12  -8   9   27.25    3.24   0
  13   1   5   83.64    1.70   0
  13   3 -16    4.98    1.91   0
  14  -6  10    2.21    3.01   0
  14   4 -11  104.32    2.13   0
  15  -1   8   16.64    1.99   0
  16  -4  10    0.18    2.62   0
  17  -3  10    3.89    1.89   0
  18   4 -15    0.40    2.31   0
  19  -3  10   35.67    3.08   0
  19   3   2  170.58    2.05   0
  20   4 -16   27.15    2.38   0
  21  -1   9  159.95    3.52   0
  22   0   8   16.54    1.85   0
  22   2   5   -0.17    1.13   0
  23  -5  11   -1.65    3.15   0
  23  -1   9    3.25    2.63   0
  23   5 -11    0.12    1.53   0
  23   5 -10   33.69    1.37   0
  24  -2  10   17.06    2.63   0
  24   0   8   75.93    3.34   0
  24   2   5   95.74    2.72   0
  25   3   3   68.09    1.88   0
  26   4   0   -0.22    1.13   0
  27   1   7   -0.89    1.89   0
  27   3   3  105.31    2.64   0
  28  -2  10   -0.10    2.77   0
  30  -2  10    3.28    3.24   0
  31   1   7   91.68    3.43   0
  32   0   8    2.04    3.47   0
  34   0   8   59.85    3.66   0
  35   3   3    3.36    2.49   0
  36   2   5   -1.50    2.62   0
  36   4   0   -0.51    1.95   0
  -9  -7  -8    0.50    1.63   0
  -9  -7  -7   -0.06    1.03   0
  -9  -7  -6   -0.37    1.16   0
  -9  -5 -10    5.97    1.92   0
  -9  -5  -9   14.32    1.39   0
  -8  -8 -10   42.70    2.60   0
  -8  -8  -9   17.96    1.78   0
  -8  -8  -4   14.00    0.99   0
  -8  -6 -12   -1.33    1.81   0
  -8  -4 -11   89.95    2.48   0
  -7  -9  -5    4.39    1.04   0
  -7  -7 -13    4.53    2.33   0
  -7  -5 -14   11.78    2.89   0
  -7  -3 -12   -1.62    2.15   0
  -7  -3  -2  248.29    1.61   0
  -6  -2 -11    2.40    1.33   0
  -5  -3 -15    9.62    2.92   0
  -5  -1 -10    1.95    1.12   0
  -5  -1  -4   70.33    1.23   0
  -4  -4 -17    0.45    3.65   0
  -3  -3 -17    7.28    2.49   0
  -3  -1 -14   16.95    2.42   0
  -2  -2 -17    5.99    3.10   0
  -2   0 -12  652.34    5.64   0
  -1  -1 -16   12.42    2.11   0
   0  -4   5    5.05    0.89   0
   0   0 -15   -2.24    1.68   0
   1   1 -13  144.42    3.26   0
   2   0 -17    1.79    2.92   0
   3  -3   6  184.28    2.24   0
   3  -1   4  203.00    1.84   0
   3   1 -15   12.85    1.96   0
   4   2 -12  126.89    2.64   0
   5  -9   6   16.82    2.12   0
   5   1 -17   31.02    2.55   0
   6   2 -15    7.31    2.68   0
   7  -7   8   89.38    2.65   0
   7   3 -10   44.60    1.79   0
   7   3  -9   20.43    1.12   0
   7   3  -8   34.12    1.17   0
   7   3  -7   33.49    1.02   0
   8  -2   7    2.95    1.31   0
   9  -3   8   72.40    2.05   0
   9   3 -13    1.98    1.35   0
  10  -6   9   14.46    2.01   0
  11  -7   9   -3.36    2.01   0
  11  -1   7  304.59    3.37   0
  11   3 -15    8.09    1.78   0
  12  -2   8   88.87    2.54   0
  12   0   6   12.48    1.08   0
  13   3 -17    1.71    2.84   0
  14   2   3   72.87    1.37   0
  15   3 -18    5.29    3.10   0
  16  -6  10    5.09    3.22   0
  16   0   7    1.15    1.15   0
  18  -4  10    3.71    2.69   0
  18  -2   9   90.28    3.18   0
  19   1   6    1.27    1.22   0
  21  -3  10   -0.19    2.25   0
  23  -3  10   32.11    3.49   0
  23   5 -12    9.46    1.63   0
  23   5  -7   20.76    0.71   0
  25   5 -13    0.05    1.86   0
  26   0   8  162.97    3.83   0
  26   2   5   28.23    1.77   0
  27  -1   9   23.54    2.79   0
  28   0   8   -2.84    2.12   0
  28   2   5    1.09    2.16   0
  28   4   0   -0.44    1.14   0
  29  -1   9   18.25    2.86   0
  29   3   3   -2.42    1.40   0
  30   0   8   22.67    2.85   0
  31  -1   9   19.51    3.27   0
  31   3   3    9.63    1.63   0
  32   4   0   -1.06    1.56   0
  -9  -7 -10    4.29    2.15   0
  -9  -7  -9   15.05    1.66   0
  -9  -5 -11   29.83    2.35   0
  -8  -6 -13   12.99    2.75   0
  -8  -4 -12    1.56    1.67   0
  -7  -9  -4    8.02    0.90   0
  -7  -3 -13   18.08    2.47   0
  -6  -4 -15    3.62    2.32   0
  -6  -2 -12   64.70    2.32   0
  -5  -1 -11   65.64    2.10   0
  -4  -2 -15   13.09    2.21   0
  -2   0 -13    0.60    1.48   0
  -1  -1 -17    3.58    3.04   0
  -1   1 -10   59.57    2.17   0
  -1   1  -9  263.76    3.13   0
  -1   1  -8    2.48    0.94   0
  -1   1  -7  257.53    2.70   0
  -1   1  -6    7.02    0.79   0
   0 -10   2    3.13    1.14   0
   0  -2 -19    7.81    3.12   0
   1  -9   4   14.19    1.41   0
   1   1 -14   47.09    2.70   0
   2   2  -8  140.95    2.26   0
   3  -9   5   34.20    2.00   0
   3   1 -16   11.53    2.64   0
   4   0 -19    6.36    2.88   0
   4   2 -13  109.70    2.70   0
   5  -7   7   62.28    2.40   0
   6  -8   7    7.81    1.61   0
   7  -5   8  237.07    3.42   0
   7   1 -19    3.56    2.81   0
   7   3 -11   21.24    1.43   0
   8   2 -17    1.43    2.28   0
   9   3 -14   13.37    1.77   0
  10  -8   8   -2.05    2.62   0
  11  -5   9   10.17    1.73   0
  11   1   4   91.07    1.56   0
  11   3 -16   31.64    2.82   0
  12  -4   9  209.34    3.64   0
  13  -7   9   50.75    3.37   0
  14  -8   9   18.93    2.87   0
  15  -3   9   27.56    2.44   0
  17  -5  10   26.93    2.69   0
  17   3   1    5.78    0.74   0
  18   0   7    2.22    1.20   0
  18   4 -16   11.79    2.16   0
  19  -5  10   95.51    4.22   0
  20  -2   9  140.74    3.81   0
  21   1   6    3.83    1.28   0
  21   3   2   55.48    1.39   0
  25  -3  10   21.33    2.87   0
  25   5 -14   24.73    2.29   0
  29  -3  10    3.58    3.24   0
  29   5  -5    1.77    0.57   0
  35   5  -5   16.85    1.11   0
 -10  -6  -9   15.12    2.00   0
 -10  -6  -8   -0.04    1.58   0
 -10  -6  -7   79.59    2.13   0
  -9  -7 -11   -2.09    2.31   0
  -9  -7  -4   66.97    1.29   0
  -9  -5 -12   18.74    2.65   0
  -9  -5  -3    3.17    0.67   0
  -9  -3  -7   48.85    1.80   0
  -8  -6 -14    1.81    3.01   0
  -8  -4 -13    8.33    1.97   0
  -8  -4  -2   52.69    0.78   0
  -7  -5 -15   11.13    2.56   0
  -6  -4 -16   36.66    3.65   0
  -6  -2 -13  208.38    3.71   0
  -5  -3 -16    2.85    2.36   0
  -5  -1 -12   -2.55    1.38   0
  -4  -2 -16    3.11    2.29   0
  -4   0 -10  188.71    3.21   0
  -4   0  -9   -2.93    1.03   0
  -4   0  -8 2475.98    8.87   0
  -4   0  -7    1.84    0.88   0
  -4   0  -6 2886.23    8.39   0
  -3  -3 -18   46.81    3.61   0
  -3  -1 -15  106.14    3.12   0
  -2  -2 -18   74.82    3.64   0
  -2   0 -14   31.84    2.23   0
  -2   0  -2   58.87    0.79   0
  -1   1 -11    2.30    1.28   0
  -1   1  -5 1148.49    4.66   0
   0  -6   5   93.68    1.79   0
   0   0 -16   26.68    2.45   0
   1  -1 -19    5.27    2.93   0
   1   1  -2  155.32    1.04   0
   2  -6   6    8.97    1.07   0
   2   0 -18    0.80    2.49   0
   2   2 -10  131.39    2.41   0
   2   2  -9    7.44    1.01   0
   2   2  -7  279.33    2.68   0
   4  -8   6    0.41    1.33   0
   4   2 -14   12.54    1.75   0
   4   2  -3  370.68    1.74   0
   5  -5   7   36.41    1.91   0
   6  -2   6   12.49    0.98   0
   6   2 -16  106.69    3.26   0
   7  -3   7  571.63    4.47   0
   7   3 -12   47.09    1.91   0
   8  -6   8   22.07    1.74   0
   8   2 -18    1.32    3.27   0
   9  -7   8    2.31    1.74   0
   9  -1   6    0.50    0.86   0
   9   3 -15    7.57    2.55   0
  10   0   5    2.57    1.05   0
  10   2 -19   17.14    3.11   0
  11  -3   8  510.61    4.98   0
  12   2   2   73.85    1.15   0
  12   4 -10   13.56    1.13   0
  12   4  -9    3.59    0.83   0
  13  -5   9    1.56    2.41   0
  13  -1   7   21.28    1.42   0
  13   3 -18   -3.87    3.28   0
  14  -4   9  109.99    3.01   0
  14  -2   8  114.21    2.62   0
  14   0   6  178.42    2.76   0
  14   4 -14    2.13    2.22   0
  18   4 -17   46.81    3.67   0
  19  -1   8   31.61    2.05   0
  20  -6  10   12.56    3.10   0
  20   0   7    2.66    1.42   0
  21  -5  10   42.35    3.39   0
  21   5 -10    7.25    1.12   0
  21   5  -9   -0.41    0.92   0
  22  -6  10    0.37    4.03   0
  22  -4  10    1.08    2.56   0
  22  -2   9   18.72    2.23   0
  24  -4  10    7.07    2.72   0
  24  -2   9    7.77    2.81   0
  25  -5  10   11.38    4.19   0
  26  -4  10   -2.12    3.03   0
  26  -2   9   -4.13    3.11   0
  27   1   6   10.22    2.61   0
  28  -2   9   -2.06    3.30   0
  29   1   6   51.13    3.28   0
  30  -2   9   21.61    3.32   0
  31   1   6   -3.99    2.07   0
  31   5  -5    8.13    0.80   0
  33   1   6   23.19    2.67   0
  33   5  -5   22.58    1.03   0
  34   0   7   -8.25    3.45   0
  35   3   2   -4.24    2.31   0
  36   2   4   23.28    3.20   0
  37   3   2   26.76    2.34   0
 -10  -6 -10   -0.64    2.00   0
 -10  -6  -5    3.60    0.91   0
 -10  -4  -8   -1.33    1.50   0
 -10  -4  -7   53.21    1.89   0
  -9  -5 -13   -1.92    2.78   0
  -9  -3 -10   -2.72    1.75   0
  -9  -3  -9    3.41    1.29   0
  -8  -8  -3   -0.41    0.62   0
  -8  -4 -14    9.49    2.77   0
  -8  -2 -10  456.76    4.73   0
  -8  -2  -9    2.38    1.12   0
  -8  -2  -8   24.38    1.39   0
  -8  -2  -7   -0.58    0.93   0
  -7  -5 -16    5.97    3.56   0
  -7  -3 -14    4.00    2.03   0
  -6  -2 -14    2.65    1.86   0
  -5  -3 -17   -1.05    3.70   0
  -5  -1 -13    0.18    1.56   0
  -5  -1  -3  131.11    1.38   0
  -4   0 -11    0.20    1.26   0
  -4   0  -5   -0.47    0.88   0
  -3  -9   1    6.81    0.71   0
  -3  -1 -16   17.15    2.42   0
  -2   0 -15   -1.15    2.52   0
  -1  -7   4    8.63    1.02   0
  -1  -1 -18   -6.65    2.44   0
  -1   1 -12    5.06    1.42   0
   0   0 -17   -0.37    2.27   0
   1   1 -15   65.45    2.68   0
   2   0 -19   -0.25    3.55   0
   2   2 -12  200.42    3.52   0
   2   2 -11  181.75    2.94   0
   2   2  -6    8.22    0.68   0
   3   1 -17    9.42    2.44   0
   4  -2   5    6.71    0.97   0
   4   2 -15   46.24    3.14   0
   6   2 -17    9.24    3.16   0
   7  -9   6   62.38    3.01   0
   7   3 -13   81.81    2.40   0
   7   3  -5   35.12    0.88   0
   8  -8   7   19.19    2.39   0
   9  -5   8   -1.38    1.37   0
  10  -2   7   64.46    1.82   0
  10   2   1    0.97    0.46   0
  11   3 -17    0.60    2.25   0
  12   4 -12   16.86    1.83   0
  12   4  -7  239.29    2.18   0
  14  -6   9   41.21    2.58   0
  14   4 -15    4.35    2.39   0
  15  -7   9    1.68    2.57   0
  15  -5   9    3.01    2.70   0
  16  -4   9   34.93    2.81   0
  16  -2   8   25.94    2.15   0
  16   4 -16   11.00    2.13   0
  17   1   5  130.81    2.32   0
  19  -3   9   92.84    3.02   0
  21   5 -12    2.15    1.71   0
  21   5  -8    7.97    0.85   0
  22   0   7   -1.93    1.50   0
  22   2   4  126.64    2.37   0
  23  -1   8    6.04    1.94   0
  23   5 -14   15.05    2.24   0
  24   0   7    1.67    1.70   0
  24   4  -1   14.07    0.96   0
  25  -1   8    6.70    2.19   0
  26   0   7    2.20    2.58   0
  27  -1   8   11.11    3.00   0
  28   0   7    0.41    2.65   0
  30   0   7    3.69    2.36   0
  31  -1   8    0.90    2.60   0
  31   3   2    6.93    1.94   0
  32   0   7   -0.24    2.51   0
  32   2   4   23.60    2.68   0
  33   3   2    0.06    1.98   0
  36   4  -1    1.00    1.91   0
 -10  -6 -11   49.21    2.31   0
 -10  -4 -10    0.46    1.41   0
  -9  -5 -14   -4.11    2.74   0
  -9  -3 -11   63.07    2.23   0
  -9  -3  -5    6.61    0.78   0
  -8  -4 -15   15.82    3.26   0
  -8  -2 -11    1.00    1.35   0
  -7  -3 -15    0.81    2.34   0
  -7  -1  -9  233.59    3.33   0
  -7  -1  -8   23.00    1.64   0
  -6  -4 -17   27.85    3.35   0
  -6  -2 -15   29.51    2.41   0
  -5  -1 -14   -4.95    1.81   0
  -4  -2 -17   10.90    2.62   0
  -4   0 -12   16.97    1.69   0
  -3  -1 -17    8.86    3.23   0
  -2 -10   0   36.16    1.11   0
  -1   1 -13  153.58    3.17   0
   1   1 -16    3.35    2.08   0
   2   2 -13    0.31    2.02   0
   2   2  -5  114.67    1.52   0
   3   1 -18   -1.25    3.50   0
   5  -3   6  494.01    3.77   0
   5   1   1  190.26    1.15   0
   5   3  -9    8.03    1.25   0
   6  -6   7   91.85    2.26   0
   7  -7   7    2.15    1.59   0
   7   1   2   57.07    0.91   0
   7   3 -14   88.68    2.73   0
   8   0   4   57.38    1.37   0
   8   2 -19    3.00    2.90   0
   8   2   0 1001.86    2.33   0
  10  -6   8   -0.89    1.73   0
  11   3 -18   -2.53    3.38   0
  12   4 -13    1.77    1.50   0
  13  -3   8  151.98    2.97   0
  14  -8   8   36.74    3.68   0
  15  -1   7   18.81    1.47   0
  16  -6   9    6.46    2.43   0
  16   0   6   64.89    1.89   0
  16   4 -17   34.76    3.40   0
  17  -7   9    4.64    2.66   0
  17  -5   9    4.50    2.97   0
  18  -4   9    1.59    1.90   0
  18  -2   8  175.30    3.74   0
  19  -7   9   10.04    3.69   0
  19   1   5   36.68    1.92   0
  19   3   1   28.57    1.10   0
  21  -3   9    4.80    2.07   0
  21   5 -13   -1.44    1.42   0
  23  -3   9   28.56    2.68   0
  26   2   4    7.96    1.47   0
  26   4  -1   18.17    1.14   0
  27   3   2   10.01    1.34   0
  28   2   4    5.04    1.71   0
  30   2   4   10.89    1.86   0
  32   4  -1    2.75    1.46   0
  37   1   5   11.05    2.86   0
 -11  -5  -9   12.13    1.77   0
 -11  -5  -8  153.49    2.89   0
 -10  -6  -4  158.35    1.78   0
 -10  -4 -12   -1.04    2.34   0
 -10  -4 -11   82.62    2.45   0
 -10  -4  -5  342.03    2.86   0
  -9  -7  -3    1.07    0.58   0
  -9  -3 -13  103.13    3.43   0
  -9  -3 -12   18.76    1.88   0
  -8  -2 -12  175.84    3.35   0
  -8  -2  -5   55.69    1.30   0
  -7  -3 -16    0.67    3.11   0
  -7  -1 -11  135.77    3.14   0
  -7  -1 -10   90.37    2.24   0
  -7  -1  -7   29.20    1.29   0
  -7  -1  -6   91.74    1.90   0
  -6  -2 -16   84.57    3.88   0
  -5  -1 -15    2.79    1.88   0
  -4  -2 -18   -0.51    2.87   0
  -4   0 -13    1.14    1.62   0
  -2   0 -16   96.74    3.34   0
  -1   1 -14   33.14    2.23   0
  -1   1  -4   32.43    0.87   0
   0  -2   3  540.68    2.46   0
   0   0 -18   39.32    3.03   0
   2  -2   4   47.21    1.02   0
   2   2 -14   40.82    2.75   0
   4   2 -16   12.13    2.28   0
   5  -9   5    8.59    1.67   0
   5   3 -12   88.99    2.69   0
   5   3 -11   -0.13    1.22   0
   5   3 -10  297.90    3.36   0
   5   3  -8   41.09    1.30   0
   6   2 -18   13.59    2.74   0
   7  -5   7   68.12    2.27   0
   7   3 -15   12.81    2.01   0
   8  -4   7   13.52    1.65   0
   8  -2   6   62.46    1.82   0
   9  -3   7   49.47    1.69   0
  11  -5   8  154.51    3.16   0
  12  -6   8   -2.82    2.33   0
  12  -2   7  247.02    3.28   0
  12   0   5    1.38    0.85   0
  14   4 -16    2.68    2.13   0
  16  -8   8    6.17    3.31   0
  17  -1   7   76.03    2.25   0
  18  -6   9    2.87    2.50   0
  18   0   6  277.58    3.73   0
  18   2   3   34.82    1.24   0
  19  -5   9   15.52    2.60   0
  19   5 -10   -0.73    1.14   0
  20  -6   9   25.13    3.67   0
  20  -2   8   26.64    2.09   0
  21  -5   9    4.37    3.47   0
  21   1   5  108.25    2.65   0
  21   5 -14    0.13    1.75   0
  22  -4   9   38.10    2.90   0
  26  -4   9   -3.32    3.85   0
  28  -4   9    3.35    3.99   0
  30  -2   8    5.47    3.57   0
  30   4  -1    1.77    1.22   0
  32  -2   8   19.09    3.29   0
  35  -1   7    7.25    3.19   0
  36   0   6   51.48    3.66   0
  37   3   1   36.07    2.77   0
  38   2   3   -0.17    2.55   0
 -11  -5 -10    5.46    1.55   0
 -11  -5  -7    6.38    1.10   0
 -11  -5  -6  586.88    4.23   0
 -10  -8 -10   -2.68    2.18   0
 -10  -8  -9   15.14    2.12   0
 -10  -8  -8   -0.18    1.72   0
 -10  -8  -7   64.89    2.01   0
 -10  -6 -13   22.83    2.47   0
 -10  -4 -13   58.40    3.10   0
  -9  -5 -15    1.98    2.51   0
  -9  -3 -14   97.68    3.61   0
  -9  -3  -4  202.40    1.98   0
  -8  -6  -1  157.12    0.88   0
  -8  -4 -16    3.23    2.66   0
  -8  -2 -13   20.69    2.06   0
  -7  -9  -3    0.26    0.52   0
  -7  -1 -12    4.17    1.52   0
  -5  -9  -1   10.25    0.44   0
  -5  -1 -16   17.36    3.13   0
  -4   0 -14   16.04    2.06   0
  -4   0  -4  518.76    2.98   0
  -3  -1 -18    5.41    2.81   0
  -3   1 -11   -2.29    1.68   0
  -3   1 -10   12.34    1.30   0
  -3   1  -9   74.58    1.92   0
  -1  -9   2    8.06    1.08   0
  -1   1 -15   23.02    2.26   0
   0   0 -19    2.52    3.66   0
   0   2 -10    6.93    1.61   0
   0   2  -9    5.48    1.51   0
   2  -4   5    4.07    0.95   0
   2   2 -15    5.02    2.62   0
   3  -9   4   27.98    1.84   0
   3  -3   5   24.30    0.98   0
   4  -6   6   13.54    1.28   0
   4   2 -17   27.15    2.79   0
   5  -7   6    9.91    1.39   0
   5  -1   4   68.89    1.25   0
   5   3 -13    3.43    1.52   0
   5   3  -7    5.46    0.74   0
   6   2 -19   11.50    3.87   0
   7   3 -16   10.48    2.97   0
   8  -6   7  102.96    2.86   0
   9  -7   7    2.11    2.15   0
  10   4 -12   15.44    1.82   0
  10   4 -10   -0.14    0.97   0
  10   4  -9   37.86    1.31   0
  13  -5   8   40.55    2.73   0
  14  -4   8    3.16    2.06   0
  14  -2   7    6.55    1.70   0
  14   2   2  519.87    3.13   0
  14   4 -17   15.74    3.14   0
  19   5 -13   18.79    2.02   0
  19   5  -9   34.13    1.21   0
  20   0   6   17.59    1.52   0
  20   2   3    4.58    1.29   0
  21   3   1    4.65    1.01   0
  21   5 -15   34.00    2.72   0
  22  -6   9    0.60    3.04   0
  22  -2   8   38.53    2.43   0
  23  -5   9   -0.07    2.84   0
  24  -2   8   14.02    2.26   0
  25  -5   9   14.25    3.26   0
  25   1   5  120.79    3.16   0
  26  -2   8   15.84    2.56   0
  28  -2   8   13.55    2.67   0
  29   1   5   -1.34    1.82   0
  32   0   6    8.28    3.15   0
  33  -1   7   19.94    3.05   0
  34   0   6  112.84    3.97   0
  34   2   3   -0.30    2.59   0
  35   3   1    3.42    2.26   0
  36   2   3   13.15    2.32   0
 -11  -7 -11    1.74    2.49   0
 -11  -7 -10   15.45    2.39   0
 -11  -5 -12    0.89    1.94   0
 -10  -6 -14    0.85    2.40   0
 -10  -4 -14   52.43    3.45   0
 -10  -4  -4  131.48    1.74   0
  -9  -9  -7   11.60    1.73   0
  -9  -5  -2  105.71    1.14   0
  -8  -2 -14    8.85    2.05   0
  -8  -2  -4  168.76    1.83   0
  -7  -3 -17   19.32    2.96   0
  -7  -1 -14   -3.07    2.47   0
  -7  -1 -13   95.42    2.86   0
  -7  -1  -5   72.15    1.42   0
  -6  -2 -17    1.76    2.63   0
  -6   0 -11   -4.40    1.90   0
  -6   0 -10   22.42    1.54   0
  -6   0  -9   -1.77    1.14   0
  -6   0  -8  512.01    4.28   0
  -5  -1 -17   11.23    3.33   0
  -4  -8   1  103.09    1.21   0
  -4   0 -15    0.13    1.88   0
  -3   1 -13  173.24    3.72   0
  -3   1 -12   46.63    2.17   0
  -3   1  -7   35.30    1.32   0
  -2   0 -18   62.19    3.97   0
  -1   1 -16    9.24    2.30   0
   0   2 -12   24.23    1.77   0
   0   2 -11   19.50    1.51   0
   0   2  -8   85.36    1.83   0
   1   1 -18    0.85    2.71   0
   2  -6   5   81.43    1.96   0
   2   2 -16    8.55    2.85   0
   4 -10   3   15.18    1.97   0
   4   2 -18   23.29    3.86   0
   5  -5   6   40.74    1.82   0
   5   3 -14   12.23    1.92   0
   6   0   3    0.18    0.53   0
   7  -3   6   38.31    1.70   0
   8  -8   6    3.15    2.10   0
   9  -1   5  689.64    4.39   0
   9   3 -18    5.46    2.66   0
  10   4 -14   11.26    2.35   0
  10   4 -13    6.87    1.54   0
  11  -3   7  285.32    3.57   0
  11   1   3   46.42    1.10   0
  12  -8   7   19.82    2.36   0
  12   4 -16   21.96    2.96   0
  13  -1   6   16.06    1.26   0
  14  -6   8   -1.36    2.01   0
  14   0   5    1.14    1.26   0
  15  -5   8   -1.73    2.44   0
  16  -4   8   18.46    2.55   0
  17  -7   8   -0.87    3.32   0
  19  -3   8  172.18    3.69   0
  19   5 -14  103.07    2.73   0
  22   0   6   59.86    2.22   0
  22   2   3    5.77    1.56   0
  23   3   1    9.64    1.24   0
  24   0   6   43.90    2.19   0
  25  -1   7   96.30    3.16   0
  26   0   6   -1.35    1.82   0
  27  -1   7   -1.43    2.17   0
  28   0   6   30.52    2.48   0
  29  -3   8    5.92    3.50   0
  29  -1   7  136.65    3.96   0
  30   0   6   31.69    2.71   0
  31  -3   8   11.46    3.28   0
  33   3   1    3.54    1.99   0
  35   5  -6   53.56    1.43   0
  36   4  -2    2.90    1.82   0
  37   1   4    2.99    3.35   0
 -12  -6 -10    3.63    2.10   0
 -12  -6  -9  117.24    2.90   0
 -11  -7 -12    3.39    2.76   0
 -11  -5 -14    2.61    3.04   0
 -11  -3 -11   10.80    2.17   0
 -11  -3 -10    9.49    1.94   0
 -11  -3  -9   33.66    2.06   0
 -10  -4 -15   13.37    3.32   0
 -10  -2 -10   22.33    2.04   0
 -10  -2  -9   63.68    2.34   0
  -9  -3 -15    7.37    2.54   0
  -8  -2 -15   12.01    2.45   0
  -7  -1 -15  158.63    4.29   0
  -6  -2 -18    2.03    3.26   0
  -6   0 -13   -3.48    2.16   0
  -6   0 -12  145.33    3.16   0
  -6   0  -7   -1.20    1.00   0
  -5  -1  -2   39.39    0.71   0
  -4  -6   2   12.81    0.64   0
  -4   0 -16   11.98    2.50   0
  -3   1 -14   13.24    2.57   0
  -3   1  -6   91.15    1.64   0
  -1  -3   3  264.23    1.80   0
  -1   1 -17    0.20    3.21   0
   0 -10   1    0.70    1.04   0
   0  -6   4   13.93    1.08   0
   0   2 -14  127.60    3.61   0
   0   2 -13    8.10    1.77   0
   0   2  -7   12.57    0.97   0
   1   1 -19    7.07    4.19   0
   2  -8   4   32.58    1.75   0
   2   2  -4  166.80    1.51   0
   3  -7   5   -0.33    1.09   0
   3  -1   3 2633.64    5.83   0
   5   3 -15   37.77    2.46   0
   5   3  -6    1.10    0.53   0
   6  -4   6   59.31    1.65   0
   6  -2   5    3.63    0.79   0
   7   3 -17   -2.94    2.44   0
   7   3  -4   16.76    0.51   0
  10  -6   7   80.09    2.82   0
  10  -2   6  710.67    4.92   0
  10   0   4  629.31    3.83   0
  10   4 -15    6.27    2.49   0
  11  -7   7   34.27    2.23   0
  12   4 -17    9.55    3.03   0
  13  -3   7  134.13    3.02   0
  13   3  -1  735.92    2.24   0
  14  -8   7    9.71    3.11   0
  15  -1   6   52.19    2.00   0
  16  -6   8    0.20    2.11   0
  16  -2   7   35.32    1.84   0
  17  -5   8    6.18    2.80   0
  17   5 -11   12.57    1.49   0
  17   5 -10   57.34    1.71   0
  18  -6   8   16.45    3.17   0
  19  -7   8   51.85    3.29   0
  19   5 -15   10.44    1.99   0
  19   5  -8    0.39    0.69   0
  20  -4   8   34.52    3.01   0
  21  -7   8    0.18    3.81   0
  22   4  -2   -0.21    0.60   0
  24   2   3   44.69    1.69   0
  25  -3   8  139.45    4.05   0
  25   3   1    6.75    1.30   0
  27  -3   8    9.30    2.62   0
  27   3   1   29.77    1.81   0
  28   2   3    4.79    1.43   0
  30   2   3   22.34    1.99   0
  32  -2   7    1.38    3.79   0
  34  -2   7    5.72    3.23   0
  34   4  -2    4.47    1.80   0
  35  -1   6    0.45    3.89   0
  35   1   4   16.30    2.56   0
  36   0   5   -4.05    3.44   0
 -12  -6 -12    0.09    2.68   0
 -12  -6  -8   -1.51    1.24   0
 -12  -6  -7  179.00    2.78   0
 -12  -4 -11   12.82    2.35   0
 -12  -4 -10   21.46    1.76   0
 -12  -4  -9  202.50    3.20   0
 -12  -4  -8   80.40    2.44   0
 -11  -5 -15    1.38    3.43   0
 -11  -3 -12  118.03    3.10   0
 -11  -3  -7  288.08    3.21   0
 -10  -6  -3  125.29    1.48   0
 -10  -4 -16    0.78    3.46   0
 -10  -2 -12   12.00    1.92   0
 -10  -2 -11  100.33    2.64   0
 -10  -2  -8   35.21    1.50   0
  -9  -9  -6    6.07    1.15   0
  -9  -3 -16   12.91    2.62   0
  -9  -3  -3  444.38    2.59   0
  -9  -1 -10    9.45    1.82   0
  -8  -2 -16   43.06    3.03   0
  -7  -1 -16   36.85    3.48   0
  -7  -1  -4    0.73    0.79   0
  -6   0 -14   39.98    2.44   0
  -6   0  -6   -0.36    0.88   0
  -5  -1 -18    0.77    2.82   0
  -4   0 -17   -1.83    2.36   0
  -3   1 -15   93.13    3.17   0
  -2   0 -19    6.36    2.97   0
   0   2 -15   12.97    3.00   0
   0   2  -6    8.83    1.00   0
   1  -1   2 1533.30    3.52   0
   2   2 -17   16.90    2.63   0
   3   3 -13   43.14    2.67   0
   3   3 -12   51.42    2.06   0
   3   3 -11   51.98    1.93   0
   3   3 -10    1.68    1.14   0
   3   3  -9   84.40    1.91   0
   4   0   2 1586.50    3.96   0
   4   2 -19    3.15    2.99   0
   5   3 -16   10.50    2.32   0
   6  -6   6    1.87    1.18   0
   7  -7   6   24.65    1.77   0
   8   4 -12    0.48    1.82   0
   8   4 -11    8.51    1.61   0
   8   4 -10   23.70    1.60   0
  10  -8   6   29.84    2.69   0
  10   4  -7    6.46    0.66   0
  11  -5   7    7.64    2.01   0
  12  -4   7  444.67    4.90   0
  13  -7   7    1.29    2.71   0
  16   0   5    0.76    1.06   0
  16   2   2   81.24    1.46   0
  17  -1   6   29.22    1.98   0
  17   3   0   71.06    1.12   0
  17   5 -14    0.62    1.66   0
  17   5  -9   16.05    1.09   0
  18  -2   7   24.95    1.79   0
  19  -5   8  270.05    4.83   0
  20  -2   7    7.21    1.65   0
  21  -5   8    2.36    3.13   0
  22  -6   8    1.46    3.66   0
  22  -4   8   -1.20    2.19   0
  22  -2   7   37.72    2.78   0
  23  -5   8   -0.31    3.33   0
  24  -4   8   17.22    2.67   0
  25  -5   8    7.56    3.61   0
  26  -4   8   -2.25    2.61   0
  27  -5   8    1.63    3.87   0
  28  -2   7   33.05    3.41   0
  31   1   4    1.76    2.47   0
  32   4  -2    1.53    1.48   0
  33   1   4    0.52    2.13   0
  33   5  -6   -0.53    0.88   0
  34   0   5   -1.79    2.64   0
  36   2   2   -1.93    2.89   0
  37   3   0    7.73    2.04   0
 -12  -6 -13    6.59    2.40   0
 -12  -4 -13    7.62    2.76   0
 -12  -4 -12   -0.61    1.78   0
 -11  -7  -5   26.11    1.22   0
 -11  -3 -14   27.75    3.23   0
 -11  -3 -13   31.92    2.37   0
 -11  -3  -6   59.43    1.72   0
 -10  -8  -5   47.90    1.29   0
 -10  -2 -14   16.66    3.12   0
 -10  -2 -13    1.04    1.98   0
  -9  -3 -17    3.61    3.14   0
  -9  -1 -13   33.27    2.76   0
  -9  -1 -12    5.98    1.62   0
  -9  -1 -11    2.76    1.43   0
  -9  -1  -9   41.64    1.77   0
  -9  -1  -8   11.65    1.26   0
  -8  -4  -1  823.16    2.24   0
  -8  -2 -17    5.39    3.01   0
  -8  -2  -3   34.47    0.95   0
  -6   0 -15    2.20    2.03   0
  -5   1 -11   66.25    2.61   0
  -5   1 -10    1.80    1.77   0
  -4   0 -18   10.16    3.70   0
  -4   0  -3    1.25    0.52   0
  -3   1 -16   19.41    2.65   0
  -3   1  -5  522.66    3.31   0
  -2   2 -11   76.84    2.56   0
  -1   1 -18    2.60    2.67   0
  -1   1  -3 9169.78   10.23   0
   0   2 -16    0.22    2.93   0
   2   2 -18    6.21    2.88   0
   3  -5   5    3.32    0.95   0
   3   3 -14   34.70    2.29   0
   3   3  -8   86.92    1.75   0
   4  -2   4  883.13    4.19   0
   5  -3   5   20.66    1.04   0
   5   3 -17   33.14    2.93   0
   6  -8   5    3.31    1.45   0
   7  -5   6  139.10    2.76   0
   8   4 -14    2.89    2.25   0
   8   4 -13  205.91    3.49   0
   8   4  -9   -1.29    1.17   0
   9  -9   5   -0.35    1.91   0
   9  -3   6   -1.52    0.99   0
   9   1   2    0.37    0.66   0
  10   4 -17    4.38    3.09   0
  11  -1   5  178.93    2.45   0
  12  -2   6  204.14    2.90   0
  12   2   1    8.01    0.50   0
  13   1   3  281.74    2.56   0
  15  -3   7   15.71    1.62   0
  15   5 -12  119.20    2.71   0
  17   5 -15   13.14    2.12   0
  18   0   5    1.04    1.12   0
  21   1   4   74.80    2.05   0
  23   1   4   88.45    2.70   0
  24  -2   7  135.20    3.51   0
  25   1   4  119.70    3.05   0
  26  -2   7    5.18    2.13   0
  26   4  -2   17.37    1.11   0
  27   1   4   -2.29    2.13   0
  29  -1   6   45.41    3.33   0
  29   1   4   13.68    1.85   0
  30   0   5    0.95    2.67   0
  30   4  -2    0.67    1.22   0
  31  -1   6    2.35    2.56   0
  32   0   5   -0.31    2.16   0
  33  -3   7    3.03    3.39   0
  34   2   2    0.22    2.73   0
  35   3   0   20.02    2.39   0
  37   1   3   33.81    3.65   0
 -13  -5 -12   49.28    3.14   0
 -13  -5 -11    7.94    2.42   0
 -13  -5 -10   28.16    2.04   0
 -13  -5  -9    1.03    1.91   0
 -13  -5  -8   39.83    2.07   0
 -12  -6  -6    5.08    0.90   0
 -12  -4 -14   -1.98    3.01   0
 -12  -4  -6    5.73    1.30   0
 -11  -3 -15   36.86    3.60   0
 -10  -4  -3  332.95    2.24   0
 -10  -2 -15   -5.72    3.09   0
  -9  -1 -14    7.02    2.05   0
  -9  -1  -7  311.62    3.30   0
  -8   0 -11    0.20    2.01   0
  -8   0 -10   50.37    2.35   0
  -7  -1 -17    2.97    2.58   0
  -6  -2  -1    5.75    0.35   0
  -6   0 -16   41.23    2.91   0
  -6   0  -5    1.25    0.68   0
  -5   1 -13    2.02    1.85   0
  -5   1 -12    0.11    1.44   0
  -5   1  -9  187.37    2.95   0
  -5   1  -8   11.56    1.18   0
  -3   1 -17   17.34    3.47   0
  -2   2 -13   28.83    2.17   0
  -2   2 -12   -0.08    1.51   0
  -2   2 -10  351.28    3.96   0
  -2   2  -9    0.88    1.13   0
  -1   1 -19   48.49    3.89   0
   3  -9   3   17.44    1.88   0
   3   3 -15    5.28    2.05   0
   3   3  -7    9.60    1.02   0
   4  -6   5  322.28    3.54   0
   4  -4   5  138.94    2.09   0
   5  -7   5   37.48    1.75   0
   5   3 -18    4.98    3.55   0
   5   3  -5  294.58    2.19   0
   7  -1   4    1.75    0.73   0
   8  -6   6    5.35    1.42   0
   8  -4   6  103.33    2.20   0
   8   4 -15   -0.14    1.95   0
   8   4  -8   33.50    1.30   0
   9  -7   6    0.71    1.55   0
  12  -8   6   14.23    2.30   0
  12   0   4    0.41    0.81   0
  12   4  -5  302.05    1.69   0
  13  -5   7   25.58    2.03   0
  14  -6   7    3.44    1.94   0
  14  -4   7    6.77    1.47   0
  14  -2   6    1.20    1.54   0
  15   5 -14   44.79    2.62   0
  15   5 -13    7.64    1.61   0
  15   5 -11   -0.07    1.11   0
  15   5 -10    6.69    1.27   0
  16  -4   7  205.74    3.98   0
  17  -7   7    3.82    2.59   0
  17   5 -16   26.99    2.53   0
  18   2   2   62.51    1.44   0
  18   4  -3    6.87    0.39   0
  19  -3   7   27.20    2.17   0
  19   3   0    7.68    0.85   0
  20   0   5    3.60    1.21   0
  21  -3   7   41.68    3.04   0
  21  -1   6    5.27    1.57   0
  22   0   5   -0.05    1.38   0
  23  -1   6    5.42    1.60   0
  24   0   5    8.06    2.07   0
  25  -3   7    2.51    2.82   0
  25  -1   6   43.37    2.45   0
  26   0   5    0.67    1.72   0
  27  -3   7    9.14    3.34   0
  27  -1   6   13.38    2.27   0
  28   0   5    1.77    1.92   0
  29  -3   7   -1.02    2.68   0
  31   5  -6   21.02    0.91   0
  33   3   0   13.14    2.17   0
  36   4  -3    0.31    1.77   0
  37  -1   5   11.10    3.29   0
  38   0   4   96.60    4.13   0
 -13  -5  -7   26.74    1.61   0
 -12  -8  -9   17.80    2.24   0
 -12  -4 -15   15.52    2.80   0
 -11  -3 -16   44.19    3.92   0
 -11  -3  -5   81.44    1.54   0
 -10  -2 -16   42.25    3.89   0
  -9  -9  -5    1.84    0.88   0
  -9  -1 -15   38.34    2.85   0
  -8   0 -13   -2.05    1.79   0
  -8   0 -12   69.63    2.47   0
  -8   0  -9   -1.56    1.17   0
  -8   0  -8   36.99    1.88   0
  -7  -1 -18    8.09    3.14   0
  -6   0 -17    2.93    2.81   0
  -5   1 -15    2.51    2.67   0
  -5   1 -14   -0.61    1.96   0
  -5   1  -7  324.09    3.38   0
  -3   1 -18   -0.30    3.61   0
  -2   2 -15   10.10    3.09   0
  -2   2 -14   -4.87    1.87   0
  -2   2  -8   15.33    1.15   0
   0   2 -18   14.79    3.68   0
   0   2  -5    2.11    0.55   0
   1  -5   4   51.78    1.28   0
   1   3 -13   40.72    2.63   0
   1   3 -12  260.16    4.13   0
   1   3 -11    3.15    1.76   0
   1   3 -10   -1.35    1.61   0
   3   3 -17    2.41    3.35   0
   3   3 -16   10.30    2.34   0
   4 -10   2   18.64    2.00   0
   4  -8   4   21.19    1.84   0
   6   4 -12    2.18    1.77   0
   8   0   3    1.93    0.62   0
   8   4 -16   -2.77    2.18   0
   9  -5   6   29.78    2.08   0
  11  -9   5   16.13    2.39   0
  11  -7   6   59.25    2.84   0
  11  -3   6   58.13    1.86   0
  13  -1   5   91.07    1.97   0
  14  -8   6    2.27    2.84   0
  15   1   3  212.54    2.39   0
  15   5 -16   32.78    3.17   0
  15   5 -15   -0.18    1.92   0
  17  -5   7   10.25    2.84   0
  18  -6   7  110.83    4.10   0
  18  -4   7  137.31    3.29   0
  19  -7   7   13.71    2.91   0
  20   2   2   17.78    1.14   0
  23  -7   7   -0.76    3.10   0
  26  -4   7    9.18    3.44   0
  27   5  -6   35.90    0.74   0
  28  -4   7   18.73    2.93   0
  29  -5   7   -1.23    3.99   0
  29   5  -6    0.06    0.68   0
  30  -4   7   19.85    3.28   0
  30   2   2  113.48    2.76   0
  31   3   0   59.35    2.32   0
  32  -2   6   10.64    2.77   0
  35  -1   5   38.98    3.24   0
  35   1   3   13.79    2.43   0
  36   0   4    4.98    2.67   0
  38   2   1    8.68    2.35   0
 -13  -7 -10   47.13    2.33   0
 -13  -7  -9   43.01    2.44   0
 -13  -5 -14    3.00    2.64   0
 -13  -3 -12   -1.05    2.60   0
 -13  -3 -11   11.85    1.86   0
 -13  -3 -10  130.64    2.94   0
 -13  -3  -9  216.37    3.65   0
 -12  -8  -8   50.00    2.19   0
 -12  -6  -5   31.45    1.26   0
 -12  -2 -12   17.56    2.58   0
 -12  -2 -11    7.58    1.59   0
 -12  -2 -10   12.78    1.69   0
 -12  -2  -9   28.35    2.13   0
 -10  -2 -17    3.38    3.95   0
  -9  -1 -16    4.96    2.60   0
  -8   0 -15    0.88    3.11   0
  -8   0 -14   56.53    2.84   0
  -8   0  -7   -2.88    1.28   0
  -6   0 -18   77.35    3.96   0
  -5   1 -16   30.10    2.78   0
  -3   1 -19   29.58    4.64   0
  -2   2 -16   68.51    3.27   0
  -2   2  -7   52.83    1.53   0
  -1  -9   1   40.80    1.48   0
   1   3 -15   58.25    3.38   0
   1   3 -14    0.08    1.83   0
   1   3  -9   24.88    1.59   0
   2  -6   4   16.14    1.27   0
   2  -4   4    8.04    0.97   0
   3  -7   4   92.57    2.14   0
   3  -3   4  183.58    2.00   0
   6   4 -15   30.55    2.86   0
   6   4 -14   43.43    2.33   0
   6   4 -13  167.49    3.26   0
   6   4 -11    8.34    1.28   0
   6   4 -10   16.19    1.53   0
   7  -7   5   22.89    1.95   0
   7  -3   5   78.61    1.69   0
  10  -6   6    7.33    1.65   0
  10  -4   6    9.16    1.25   0
  10  -2   5  133.65    2.37   0
  13  -9   5    4.57    2.43   0
  13  -3   6   55.46    2.29   0
  13   5 -13   23.74    2.14   0
  13   5 -11   18.62    1.62   0
  14   0   4  221.95    2.67   0
  14   4  -4    3.03    0.18   0
  15  -1   5  121.16    2.56   0
  15   5  -9    1.59    1.01   0
  18  -2   6   32.25    1.77   0
  19  -5   7    1.67    2.07   0
  19   5  -7   37.39    0.76   0
  20  -2   6   86.83    2.92   0
  21   3   0   50.26    1.21   0
  23   3   0   30.09    1.40   0
  24  -6   7   53.18    3.65   0
  24  -4   7   85.39    3.44   0
  24   2   2  399.77    3.93   0
  25  -5   7   25.30    3.02   0
  26  -6   7   -0.81    3.31   0
  26  -2   6   43.67    3.14   0
  26   2   2    3.16    1.26   0
  27  -5   7    1.31    2.87   0
  27   3   0   15.90    1.56   0
  29   3   0  132.94    2.47   0
  31  -1   5    7.95    3.09   0
  32   0   4   72.21    3.54   0
  33  -3   6   21.67    4.10   0
  33  -1   5  115.12    3.85   0
  33   1   3   92.22    3.06   0
  34   0   4   -0.76    2.38   0
  34   4  -3   39.96    1.91   0
  36   2   1    2.19    2.60   0
  37   3  -1   26.70    2.26   0
  39   1   2    1.61    2.63   0
 -14  -6 -13    2.84    3.30   0
 -14  -6 -11   11.41    2.13   0
 -14  -6 -10    2.01    2.28   0
 -14  -4 -12    5.39    2.69   0
 -14  -4 -11   73.90    2.75   0
 -14  -4 -10   68.00    2.81   0
 -13  -7  -8    2.35    1.33   0
 -13  -3 -14    5.08    3.10   0
 -13  -3 -13   -1.19    2.12   0
 -13  -3  -8  162.70    2.80   0
 -12  -2 -14   23.71    2.61   0
 -12  -2 -13    5.58    2.09   0
 -12  -2  -8   89.44    2.19   0
 -11  -7  -4   55.54    1.19   0
 -11  -1 -13    7.19    2.49   0
 -11  -1 -12   48.53    2.42   0
 -11  -1 -11   16.42    1.89   0
 -11  -1 -10    9.69    1.53   0
 -11  -1  -9  197.22    3.41   0
  -9  -7  -2   36.12    0.56   0
  -9  -1 -17   -0.77    2.90   0
  -9  -1  -5  688.33    4.17   0
  -8   0 -16   42.84    3.18   0
  -7  -1  -3   18.17    0.72   0
  -7   1 -13   89.58    3.38   0
  -7   1 -12    6.98    2.32   0
  -7   1 -11  155.01    3.44   0
  -7   1 -10   78.71    2.63   0
  -6   0  -4  760.93    3.84   0
  -5   1 -17    6.34    2.68   0
  -5   1  -6   40.51    1.35   0
  -4   2 -13    5.23    2.41   0
  -4   2 -12   -3.14    2.12   0
  -4   2 -11    4.59    1.87   0
  -3   1  -4  210.66    1.97   0
  -2 -10  -1    8.84    1.22   0
  -1  -5   3    2.08    0.68   0
   1   3 -16   22.89    3.24   0
   1   3  -8    0.48    1.20   0
   2  -8   3   74.15    2.05   0
   2  -2   3 1084.96    3.90   0
   3   3 -18   14.28    3.17   0
   3   3  -6   39.39    1.06   0
   4   2  -2  507.11    1.52   0
   6  -6   5   16.87    1.35   0
   6  -4   5  207.78    2.66   0
   6   4 -16    4.62    2.97   0
   6   4  -9    6.44    1.25   0
   8   4 -18    6.09    2.92   0
   8   4  -7   45.69    1.15   0
   9  -9   4   -1.67    2.34   0
   9  -1   4   84.51    1.63   0
  11  -5   6  545.70    5.15   0
  12  -6   6    4.36    2.21   0
  12  -4   6    7.40    1.38   0
  13   5 -16    0.18    2.81   0
  13   5 -15    1.55    1.95   0
  15  -3   6   16.92    2.06   0
  16   0   4  219.88    2.96   0
  17   1   3    0.91    0.85   0
  19   1   3  147.42    2.54   0
  24  -2   6  114.73    3.27   0
  25   3   0   28.83    1.28   0
  29  -3   6   -2.12    3.37   0
  29  -1   5   -0.54    2.10   0
  29   1   3    6.74    2.28   0
  30   0   4   58.30    3.21   0
  31  -3   6   -0.68    2.67   0
  32  -4   6    1.90    4.13   0
  32   4  -3    0.70    1.36   0
  34   2   1    0.77    2.61   0
  36  -2   5    3.44    3.20   0
  37  -1   4   -1.89    3.87   0
  37   1   2    8.86    3.10   0
  38   0   3    4.15    3.07   0
 -14  -4 -14   -0.04    2.62   0
 -14  -4 -13    4.57    2.21   0
 -14  -4  -8   13.47    1.76   0
 -13  -7  -7    1.25    1.31   0
 -13  -3 -15   -0.16    2.63   0
 -13  -3  -7  126.52    2.49   0
 -12  -8  -7   21.74    1.55   0
 -12  -2 -16   32.44    3.79   0
 -12  -2 -15   40.42    3.04   0
 -12  -2  -7  250.83    3.22   0
 -11  -1 -15   14.93    3.30   0
 -11  -1 -14    7.26    2.05   0
 -11  -1  -8   94.04    2.20   0
 -10  -8  -4   71.19    1.15   0
  -9  -1 -18    4.29    3.31   0
  -8   0 -17    2.31    2.86   0
  -8   0  -6   18.47    1.41   0
  -7   1 -15  134.61    4.38   0
  -7   1 -14   -2.50    2.09   0
  -7   1  -9  208.94    3.13   0
  -5   1 -18    6.78    3.11   0
  -4   2 -15   25.97    3.27   0
  -4   2 -14    1.83    2.00   0
  -4   2 -10   33.76    1.75   0
  -4   2  -9   22.67    1.84   0
  -2   2  -6  214.39    2.47   0
   0 -10   0   61.06    1.77   0
   1   3 -17    3.31    2.67   0
   2   2  -3  397.02    1.99   0
   4   4 -13   15.25    2.39   0
   4   4 -12   15.20    2.04   0
   5  -9   3   24.59    1.76   0
   6  -8   4    0.80    1.41   0
   6  -2   4  108.55    1.67   0
   6   4 -17    0.33    2.65   0
   7   1   1 2417.72    4.72   0
   9  -7   5   18.90    2.12   0
  10   0   3    0.97    0.92   0
  11   1   2  595.71    3.22   0
  11   5 -14   15.30    2.31   0
  12  -8   5    8.69    2.72   0
  12  -2   5   81.92    2.14   0
  14  -6   6    0.22    2.33   0
  14  -4   6    5.01    1.88   0
  17  -3   6  197.99    3.41   0
  18   0   4  293.81    3.40   0
  19  -3   6  101.62    3.16   0
  21  -1   5   95.38    2.53   0
  21   1   3   12.29    1.25   0
  23  -1   5  214.67    3.67   0
  25  -3   6    4.98    3.03   0
  25  -1   5  122.13    3.06   0
  25   1   3   41.73    1.94   0
  26   0   4  102.80    3.25   0
  27  -3   6   41.14    2.80   0
  27  -1   5    0.58    1.94   0
  27   1   3   38.57    1.97   0
  28   0   4  737.68    6.71   0
  30  -4   6    1.42    2.85   0
  32  -2   5   34.12    3.80   0
  32   2   1   -1.44    2.10   0
  34  -2   5    2.93    2.90   0
  35   1   2    1.41    3.11   0
  36   0   3   -1.50    3.34   0
 -15  -5 -13    2.59    3.26   0
 -15  -5 -12   24.62    2.42   0
 -15  -5 -11   -0.76    1.85   0
 -15  -5 -10   38.27    2.65   0
 -14  -4 -15    3.29    2.84   0
 -14  -4  -7    5.74    1.52   0
 -13  -3 -16   10.58    2.95   0
 -12  -2 -17    2.96    4.06   0
 -11  -1 -16    6.23    2.76   0
 -10   0 -14    1.19    2.13   0
 -10   0 -13   -0.20    1.89   0
 -10   0 -12   14.63    1.98   0
 -10   0 -11   -0.33    1.44   0
 -10   0 -10    2.64    1.44   0
 -10   0  -9   -2.29    1.67   0
  -8   0 -18   64.15    3.86   0
  -7   1 -16   44.22    3.09   0
  -7   1  -8   14.00    1.28   0
  -4   2 -16    2.79    2.52   0
  -4   2  -8   61.66    2.04   0
  -1   3 -15   58.98    3.49   0
  -1   3 -14  158.27    3.71   0
  -1   3 -13   97.26    2.98   0
  -1   3 -12   59.26    2.26   0
  -1   3 -11    7.51    1.54   0
  -1   3 -10    1.09    1.65   0
   1  -7   3    0.71    1.10   0
   1  -3   3    5.13    0.70   0
   1   3 -18   12.19    3.10   0
   1   3  -7   85.35    1.79   0
   3  -5   4  135.61    2.19   0
   4   4 -15    8.35    2.23   0
   4   4 -14   -1.64    1.89   0
   4   4 -11   27.08    1.63   0
   5  -7   4    3.30    1.43   0
   6 -10   2   13.12    1.87   0
   6   4 -18   -3.38    2.96   0
   6   4  -8   -1.15    0.76   0
   7  -5   5   36.16    1.53   0
   8  -4   5   43.35    1.76   0
  10   2   0   40.17    0.69   0
  11  -9   4   -0.13    2.08   0
  11   5 -16   40.84    3.32   0
  11   5 -15   -2.89    1.91   0
  11   5 -12    0.17    1.37   0
  13   5  -9   20.76    1.25   0
  14  -8   5    8.97    2.85   0
  14  -2   5    0.61    1.43   0
  15   5  -8   24.43    0.99   0
  16  -6   6   32.30    2.37   0
  16   2   1   18.16    1.03   0
  20  -6   6   26.31    3.28   0
  20   0   4  125.47    2.52   0
  20   4  -3  100.03    1.10   0
  21  -3   6   89.86    2.82   0
  22   0   4   16.92    1.57   0
  24  -6   6   19.37    3.71   0
  24   0   4    3.00    1.53   0
  26  -6   6    0.00    3.16   0
  26  -4   6    7.23    3.24   0
  28  -6   6    9.61    3.56   0
  28  -4   6    9.94    2.68   0
  30   4  -3   -1.05    1.23   0
  33   1   2   -0.03    2.54   0
  33   3  -1    1.94    1.54   0
  34   0   3    0.90    3.09   0
  35  -3   5    4.14    3.45   0
  36   4  -4   -0.40    1.76   0
 -15  -5 -14   -0.80    2.70   0
 -15  -5  -9    5.20    1.56   0
 -15  -3 -12   46.44    3.13   0
 -14  -2 -13    2.48    2.86   0
 -14  -2 -12   53.91    3.42   0
 -14  -2 -11   46.50    2.94   0
 -13  -7  -6   19.22    1.22   0
 -13  -5  -5    5.87    0.84   0
 -12  -8  -6   13.27    1.28   0
 -12  -6  -4   11.47    0.90   0
 -12  -2  -6  202.13    2.61   0
 -11  -1 -17    1.10    3.09   0
 -10   0 -16    0.14    3.37   0
 -10   0 -15   -0.81    2.37   0
 -10   0  -8  126.56    2.73   0
  -8  -2  -2   49.80    0.82   0
  -7   1 -17   -4.25    2.81   0
  -7   1  -7   23.75    1.56   0
  -5   1  -5    4.63    0.72   0
  -4   0  -2 1724.38    4.21   0
  -4   2 -17    2.95    2.86   0
  -1   3 -16    2.31    2.47   0
  -1   3  -9   59.37    2.05   0
   0   2  -4   56.99    1.00   0
   3  -9   2    4.43    1.59   0
   4  -6   4    2.68    1.33   0
   4  -4   4   23.63    1.24   0
   4   4 -17   33.45    3.75   0
   4   4 -16   -1.15    2.37   0
   4   4 -10   32.48    1.55   0
   5  -3   4    9.28    0.83   0
   5   3  -4  177.20    1.48   0
   6   0   2 4241.00    7.26   0
   7  -9   3    0.72    2.13   0
  11  -7   5   24.87    1.92   0
  13  -9   4   19.74    2.57   0
  13   1   2   -0.94    0.77   0
  16  -8   5   16.91    2.65   0
  17  -5   6    1.18    1.87   0
  18  -8   5   -2.21    3.34   0
  20  -8   5   10.54    3.80   0
  20  -4   6    3.87    1.89   0
  21  -5   6   49.77    2.83   0
  22  -6   6    5.47    2.63   0
  22  -4   6  161.41    3.79   0
  23  -5   6   51.62    2.91   0
  25  -5   6   93.46    3.78   0
  31  -3   5   -5.27    3.39   0
  31  -1   4    3.99    2.90   0
  31   3  -1   -0.69    1.66   0
  32   0   3   -0.22    2.67   0
  33   5  -7    3.20    1.00   0
  36  -2   4   17.63    3.32   0
  37   3  -2    3.02    1.89   0
  38   0   2   69.20    4.21   0
 -15  -7 -11   14.03    2.88   0
 -15  -7 -10   54.72    2.83   0
 -15  -3 -15   11.33    3.70   0
 -15  -3 -14    0.95    2.65   0
 -15  -3 -13   12.19    2.61   0
 -15  -3 -11   33.31    2.27   0
 -15  -3 -10   91.23    2.68   0
 -14  -2 -15    4.84    3.47   0
 -14  -2 -14   -2.84    2.39   0
 -14  -2 -10   52.18    2.29   0
 -14  -2  -9   16.56    2.18   0
 -13  -1 -14   11.49    3.05   0
 -13  -1 -13    4.70    2.18   0
 -13  -1 -12    7.37    2.01   0
 -13  -1 -11   -0.15    1.84   0
 -13  -1 -10    4.81    2.10   0
 -11  -1  -6    5.94    1.18   0
 -10  -4  -2   36.61    0.78   0
 -10   0 -17   -3.89    2.95   0
  -9  -1  -4   94.43    1.50   0
  -9   1 -14   11.63    2.93   0
  -9   1 -13   17.40    2.23   0
  -9   1 -12    9.82    1.91   0
  -9   1 -11    2.24    1.58   0
  -8   0  -5   -0.81    0.72   0
  -7   1 -18   10.31    3.21   0
  -6   2 -15   38.07    3.35   0
  -6   2 -14    2.22    2.14   0
  -6   2 -13  231.90    4.23   0
  -6   2 -12   73.73    2.62   0
  -6   2 -11    0.30    1.41   0
  -6   2 -10   42.47    2.23   0
  -5  -5   1   13.16    0.42   0
  -4   2 -18    5.05    3.32   0
  -4   2  -7   -1.47    0.90   0
  -2   2  -5   11.97    0.96   0
  -1   3 -18    2.37    4.04   0
   0  -2   2  778.31    2.65   0
   2   4 -14    3.98    2.73   0
   2   4 -13   49.48    2.86   0
   2   4 -12  135.93    3.32   0
   3   3  -5   75.78    1.19   0
   4 -10   1   -0.82    1.82   0
   4  -8   3   32.95    1.55   0
   4   4 -18    6.60    4.02   0
   4   4  -9  185.18    2.65   0
   6   4  -7   49.07    1.35   0
   8  -2   4  174.04    2.25   0
   9  -5   5   -0.36    1.23   0
   9   5 -15   -0.75    2.61   0
   9   5 -14    8.81    1.91   0
   9   5 -13    1.73    1.57   0
   9   5 -12   39.01    2.32   0
  10  -8   4   69.58    2.98   0
  10  -6   5    4.01    1.47   0
  11   5 -10  200.17    2.68   0
  12   0   3    0.31    0.65   0
  13  -3   5    7.01    1.59   0
  13  -1   4    0.61    0.87   0
  15  -9   4    4.68    2.72   0
  17   3  -1   51.12    1.02   0
  17   5  -7   27.17    0.75   0
  18  -2   5   55.07    2.07   0
  18   2   1   17.57    0.94   0
  22  -2   5    2.35    1.64   0
  22   2   1    3.21    1.27   0
  22   4  -3  153.64    1.56   0
  24  -2   5   84.46    2.81   0
  24   2   1  237.38    3.23   0
  24   4  -3   13.96    0.91   0
  26   2   1   42.97    1.72   0
  29  -3   5    3.17    3.20   0
  29  -1   4   15.01    2.24   0
  29   1   2    5.29    2.01   0
  29   3  -1  141.13    2.65   0
  30   0   3   -4.44    2.52   0
  31  -5   5   27.94    4.39   0
  31   1   2   44.42    2.31   0
  32  -4   5    4.57    3.07   0
  34  -2   4   16.20    3.00   0
  34   4  -4   -0.46    1.49   0
  37  -1   3   33.61    3.45   0
  37   1   1  142.37    3.91   0
 -16  -6 -12   -1.08    2.35   0
 -16  -6 -11   14.34    2.81   0
 -16  -4 -14   -0.41    2.59   0
 -16  -4 -13   18.92    2.57   0
 -16  -4 -12   65.97    3.01   0
 -16  -4 -11   10.11    2.35   0
 -16  -4 -10    5.10    1.63   0
 -15  -7  -9    3.20    2.10   0
 -15  -5  -7   -0.20    1.54   0
 -15  -3  -8    8.25    1.68   0
 -14  -8  -9   23.31    2.20   0
 -14  -6  -6    1.36    0.88   0
 -14  -2 -16    3.01    3.09   0
 -13  -1 -16    6.15    3.72   0
 -13  -1 -15    3.10    2.51   0
 -13  -1  -9  267.01    3.78   0
 -12   0 -14   10.67    3.04   0
 -12   0 -13   -2.84    2.86   0
 -12   0 -12    5.13    2.55   0
 -12   0 -11    4.31    2.34   0
 -10  -6  -2   36.01    0.64   0
 -10   0  -7    1.25    0.98   0
  -9   1 -16    3.72    2.59   0
  -9   1 -15   41.80    2.92   0
  -9   1 -10    6.85    1.49   0
  -9   1  -9   30.99    2.18   0
  -6  -8  -1   49.64    0.75   0
  -6   0  -3    0.50    0.78   0
  -6   2 -17    0.41    3.77   0
  -6   2 -16  104.88    3.85   0
  -6   2  -9  514.91    4.97   0
  -4  -8   0    6.79    0.72   0
  -3   1  -3 2937.22    6.36   0
  -3   3 -16   46.98    3.84   0
  -3   3 -15    0.29    2.28   0
  -3   3 -14    2.03    2.13   0
  -3   3 -13   32.84    2.35   0
  -3   3 -12   42.03    2.25   0
  -3   3 -11  109.70    3.03   0
  -1   1  -2 1444.72    3.50   0
  -1   3  -8   -0.20    1.01   0
   1   3  -6  365.32    3.00   0
   2   4 -16   20.23    2.75   0
   2   4 -15   -4.63    2.12   0
   2   4 -11  180.09    3.13   0
   4  -2   3   13.56    0.89   0
   5  -5   4   67.13    1.86   0
   7  -7   4  268.17    3.52   0
   9  -9   3   52.15    2.47   0
   9   5 -17   -0.30    2.68   0
   9   5 -11   -0.82    1.53   0
  10   4  -5   33.77    0.71   0
  12  -4   5    3.19    1.63   0
  15  -7   5   11.22    2.23   0
  15  -3   5  183.90    3.28   0
  15  -1   4   40.55    1.56   0
  17  -7   5    0.00    2.27   0
  20   6 -14   11.32    2.07   0
  21  -7   5   -2.99    3.41   0
  23  -7   5   48.60    4.21   0
  24   6 -12   -0.71    1.36   0
  25  -7   5    8.94    3.41   0
  27  -3   5   39.65    2.73   0
  27  -1   4   -3.00    1.74   0
  28  -6   5   39.63    3.73   0
  28  -4   5    7.49    3.37   0
  28   0   3    1.25    2.18   0
  30  -4   5    6.40    2.89   0
  32  -2   4   21.00    2.82   0
  35  -3   4    1.85    3.28   0
  35   3  -2    3.04    1.66   0
  36   0   2   15.54    2.69   0
  38  -2   3   -1.17    3.47   0
  38   2  -1    2.84    2.74   0
  39   3  -3   20.29    2.66   0
 -17  -5 -12    5.54    3.01   0
 -16  -6  -9    0.46    1.94   0
 -16  -4  -9   34.82    1.88   0
 -15  -7  -8   11.62    1.72   0
 -13  -1 -17   15.79    3.51   0
 -12   0 -16   17.96    4.00   0
 -12   0 -15   -2.40    2.52   0
 -12   0 -10   59.51    2.32   0
 -11  -3  -3    0.01    0.54   0
  -9   1 -18   10.47    4.28   0
  -9   1 -17   -0.05    2.95   0
  -7   1  -6   86.05    1.81   0
  -6   2 -18   11.06    4.41   0
  -5  -1  -1  185.31    1.15   0
  -3   3 -10   16.89    1.63   0
   1  -5   3   -0.08    0.63   0
   2   4 -17    9.51    2.88   0
   2   4 -10    0.23    1.15   0
   3  -7   3   20.88    1.26   0
   3  -1   2   70.41    0.97   0
   4   4  -8   61.52    1.56   0
   5  -9   2   -2.14    1.87   0
   6  -6   4    2.22    1.07   0
   6  -4   4   88.73    1.93   0
   7  -3   4  106.00    1.85   0
   7   3  -3   37.36    0.51   0
   7   5 -16   15.92    3.21   0
   7   5 -15   23.35    2.93   0
   7   5 -14   57.65    2.99   0
   7   5 -13   29.30    2.55   0
   9  -7   4   76.31    2.65   0
   9   5 -10  263.31    3.24   0
  10  -2   4  480.18    3.80   0
  11  -9   3    3.55    2.90   0
  11   3  -2  400.28    1.06   0
  11   5  -9    1.22    0.87   0
  12  -8   4   14.03    2.17   0
  13  -5   5    6.19    1.52   0
  14  -8   4    4.81    2.77   0
  14  -6   5    1.51    1.74   0
  14  -4   5   80.93    2.27   0
  16   0   3   -0.93    1.19   0
  17  -3   5   81.49    2.42   0
  17  -1   4   41.16    1.66   0
  18  -6   5   52.56    3.25   0
  18   6 -14   30.76    2.34   0
  19  -3   5  120.25    2.87   0
  19  -1   4   28.84    1.57   0
  19   3  -1    0.00    0.72   0
  20   6 -13    2.21    1.70   0
  21  -3   5   26.23    2.09   0
  21  -1   4   73.12    2.26   0
  22  -6   5    5.50    3.23   0
  22   6 -12   33.73    1.60   0
  23  -3   5    7.32    1.89   0
  23  -1   4   82.79    2.42   0
  23   1   2    1.63    1.54   0
  23   3  -1  207.74    2.49   0
  24  -6   5    2.23    2.71   0
  24  -4   5   48.46    3.22   0
  24   0   3   -1.26    1.88   0
  25  -5   5   12.84    3.28   0
  25   1   2    1.63    1.26   0
  25   3  -1   19.65    1.13   0
  26  -6   5    5.80    3.16   0
  26   0   3    0.73    1.54   0
  27  -5   5   10.36    2.66   0
  31   5  -7    4.58    0.94   0
  32   2   0    4.15    1.61   0
  32   4  -4   -0.56    1.39   0
  33  -3   4   11.45    2.86   0
  33  -1   3   88.56    3.44   0
  33   3  -2   41.89    2.20   0
  34   0   2    4.41    2.91   0
  36  -2   3    6.42    3.69   0
  39   1   0   11.00    2.63   0
 -17  -5 -13    0.67    2.64   0
 -17  -5 -11    1.92    2.02   0
 -17  -5 -10   29.81    2.78   0
 -16  -6  -8    1.30    1.62   0
 -16  -4  -8   21.71    1.66   0
 -16  -2 -14  118.77    4.48   0
 -16  -2 -13   28.69    3.48   0
 -16  -2 -12   38.27    3.42   0
 -15  -5  -6   19.85    1.55   0
 -15  -3  -7   14.66    1.28   0
 -14  -4  -5   85.89    1.89   0
 -13  -7  -5   30.71    1.18   0
 -13  -5  -4   18.11    0.84   0
 -12   0 -17    1.69    3.13   0
 -12   0  -9    0.65    1.37   0
 -11  -9  -6   42.31    1.33   0
 -11  -1  -5  162.03    2.19   0
 -11   1 -14    3.59    3.06   0
 -11   1 -13    2.19    3.02   0
 -11   1 -12   44.05    2.97   0
 -10   0  -6  766.70    4.90   0
  -9   1  -8   10.21    1.29   0
  -8   2 -15   13.65    3.41   0
  -8   2 -14    8.20    2.20   0
  -8   2 -13   29.35    2.39   0
  -8   2 -12  173.78    3.72   0
  -8   2 -11    1.79    2.08   0
  -6   2  -8   31.08    1.50   0
  -4   2  -6  113.39    1.93   0
  -3   3 -18   48.14    3.93   0
  -3   3  -9   10.85    1.38   0
  -1   3  -7   12.98    0.98   0
   0   4 -16    4.96    3.41   0
   0   4 -15   76.10    3.26   0
   0   4 -14    1.36    2.04   0
   0   4 -13    0.77    1.93   0
   0   4 -12   54.25    2.72   0
   2  -8   2   73.98    1.76   0
   2   4  -9    8.40    1.54   0
   6 -10   1    7.80    1.79   0
   7   5 -17    2.71    2.79   0
   7   5 -12  112.64    2.68   0
   8   0   2 2620.91    6.38   0
  12   2   0    9.64    0.60   0
  13  -9   3    9.31    2.96   0
  15  -5   5   77.13    2.51   0
  16  -8   4    4.05    2.35   0
  16  -4   5  258.12    3.85   0
  17  -5   5    0.18    1.80   0
  18  -8   4   -0.51    3.20   0
  18  -4   5  131.66    3.09   0
  18   0   3   -0.70    1.00   0
  18   6 -13   64.32    2.34   0
  19  -5   5   35.16    2.38   0
  19   1   2   49.49    1.55   0
  20  -8   4    3.56    3.68   0
  20  -4   5   70.01    2.68   0
  20   0   3    1.52    1.12   0
  21  -5   5   -3.26    2.11   0
  21   1   2   35.23    1.48   0
  22  -8   4   51.62    3.75   0
  22   0   3    2.04    1.24   0
  23  -5   5    1.86    2.24   0
  28  -2   4    6.56    2.05   0
  31  -3   4   19.50    2.85   0
  31  -1   3  179.01    4.51   0
  32  -4   4   18.95    4.22   0
  32   0   2   51.49    3.20   0
  33   1   1    3.92    1.92   0
  36   2  -1    1.93    1.97   0
  36   4  -5    0.44    1.76   0
  37  -3   3   -2.56    3.54   0
  37  -1   2    5.40    2.86   0
  37   1   0    1.39    2.93   0
  38   0   1   -1.76    2.61   0
  40   2  -2   -0.57    3.09   0
 -17  -5  -9    2.59    1.97   0
 -17  -3 -15   70.92    4.57   0
 -17  -3 -14   19.40    2.96   0
 -17  -3 -13   22.18    2.74   0
 -17  -3 -12   13.44    2.20   0
 -17  -3 -11    8.91    1.95   0
 -16  -4  -7  217.29    3.34   0
 -16  -2 -16    7.56    4.13   0
 -16  -2 -15   55.89    3.60   0
 -16  -2 -11    7.44    2.03   0
 -16  -2 -10    1.22    1.76   0
 -15  -1 -16   -6.38    4.03   0
 -15  -1 -15    5.92    2.78   0
 -15  -1 -14    4.63    2.54   0
 -15  -1 -13    0.80    2.18   0
 -15  -1 -12    5.37    2.11   0
 -15  -1 -11   81.54    2.83   0
 -14  -6  -5    0.63    1.03   0
 -13  -1  -7   20.95    1.35   0
 -12  -8  -5    9.30    0.90   0
 -12  -4  -3   46.45    1.09   0
 -12   0  -8    4.70    1.20   0
 -11   1 -16    6.01    2.84   0
 -11   1 -15    9.83    2.60   0
 -11   1 -11   23.46    2.08   0
 -11   1 -10   15.92    2.27   0
  -9  -5  -1   -0.32    0.23   0
  -9   1  -7  311.43    3.63   0
  -8   0  -4   57.09    1.26   0
  -8   2 -17    3.49    3.22   0
  -8   2 -16   43.12    3.43   0
  -8   2 -10  449.39    5.21   0
  -5   3 -16    4.33    3.58   0
  -5   3 -15    1.35    2.42   0
  -5   3 -14   49.67    2.86   0
  -5   3 -13   95.90    3.15   0
  -5   3 -12   60.90    2.62   0
  -5   3 -11   66.07    2.78   0
  -4  -6   1   69.61    0.99   0
   0 -10  -1   -0.16    1.20   0
   0   4 -17   35.17    3.33   0
   0   4 -11   76.38    2.36   0
   1   1  -1   70.80    0.51   0
   2  -4   3  518.93    3.24   0
   3  -3   3   -0.18    0.54   0
   5  -7   3   32.21    1.77   0
   5   5 -16   64.01    3.85   0
   5   5 -15    7.50    2.78   0
   5   5 -14   -2.48    2.48   0
   7  -9   2   42.79    2.48   0
   7   5 -11   -0.14    1.23   0
   8  -6   4   85.38    2.25   0
   8  -4   4    8.68    1.30   0
   9  -3   4  202.19    2.61   0
   9  -1   3   43.75    1.22   0
  11  -7   4   53.26    2.22   0
  13  -7   4    9.80    2.29   0
  14  -2   4   73.58    1.88   0
  15  -9   3   35.58    2.96   0
  15   5  -7   18.99    0.79   0
  16   6 -15   -1.96    1.92   0
  16   6 -14    3.45    2.19   0
  17  -9   3   -1.52    3.44   0
  24  -2   4   10.08    1.71   0
  24   6 -11    0.50    1.01   0
  25  -7   4    5.35    3.71   0
  26  -2   4    8.68    2.03   0
  28   2   0   26.53    2.03   0
  29  -3   4   23.77    2.57   0
  29  -1   3    5.26    2.72   0
  30  -4   4   -4.23    3.43   0
  30   4  -4   38.74    1.54   0
  31  -5   4    1.84    3.12   0
  31   3  -2   36.23    2.04   0
  34  -2   3    1.76    2.75   0
  35  -3   3    3.22    3.96   0
  36   0   1   -0.65    3.05   0
  38  -2   2   66.17    4.78   0
 -18  -4 -14   -0.90    3.01   0
 -18  -4 -13   24.41    2.94   0
 -18  -4 -12    5.66    2.38   0
 -18  -4 -11    0.74    2.72   0
 -17  -5  -8    3.95    1.86   0
 -17  -3  -9   40.49    2.51   0
 -16  -6  -7   30.16    1.65   0
 -16  -2  -9   23.29    1.88   0
 -15  -7  -7   -0.05    1.04   0
 -15  -3  -6   15.41    1.55   0
 -15  -1 -10   35.21    2.18   0
 -15  -1  -9  137.25    3.16   0
 -14  -8  -7   10.75    1.57   0
 -14   0 -16   17.91    4.01   0
 -14   0 -15    1.29    2.63   0
 -14   0 -14   -1.40    2.35   0
 -14   0 -13    2.88    2.14   0
 -14   0 -12   16.07    2.28   0
 -14   0 -11   -3.97    2.44   0
 -12  -2  -4   13.94    0.80   0
 -11  -7  -3    5.35    0.56   0
 -11   1 -17    2.76    3.07   0
 -11   1  -9  183.70    3.50   0
  -9  -1  -3   44.86    1.02   0
  -8   2  -9    2.01    1.73   0
  -7   1  -5   76.38    1.61   0
  -6   2  -7    7.85    1.09   0
  -5   3 -17   -1.19    3.22   0
  -5   3 -10  263.07    4.05   0
  -3   3  -8   42.33    1.57   0
  -2   2  -4   64.18    1.26   0
   0   4 -10   16.02    1.92   0
   1  -7   2  130.75    2.10   0
   2   4  -8    2.90    1.18   0
   3  -9   1    3.49    1.63   0
   4 -10   0   16.30    2.01   0
   4   4  -7   38.92    1.20   0
   5   5 -17   -0.77    3.00   0
   5   5 -13   -2.77    1.71   0
   5   5 -12   16.78    2.13   0
   6  -2   3  156.22    1.87   0
   6   4  -6   38.04    0.99   0
   7   5 -10   20.57    1.67   0
   8 -10   1   20.16    2.28   0
   9   5  -9   10.44    0.99   0
  10  -8   3    0.44    2.46   0
  11  -3   4  161.26    2.69   0
  11  -1   3   49.46    1.55   0
  14   6 -15   25.53    2.93   0
  15  -7   4   34.23    2.37   0
  16   6 -13    1.56    1.77   0
  18  -2   4   -2.63    1.26   0
  18   6 -12    7.32    1.45   0
  19  -7   4   -2.64    2.84   0
  20  -2   4    7.73    1.45   0
  21  -7   4    1.01    2.53   0
  22  -2   4  117.80    2.87   0
  22   6 -11   25.73    1.34   0
  23  -7   4    2.52    2.83   0
  25  -3   4  251.86    4.74   0
  26  -6   4    1.02    3.57   0
  26   2   0    1.75    1.60   0
  26   6 -11   15.22    0.88   0
  27  -1   3   36.18    2.29   0
  28  -4   4    2.22    2.46   0
  30   0   2  117.55    3.13   0
  32  -2   3   74.00    3.35   0
  34   2  -1   27.26    2.11   0
  34   4  -5   -1.03    1.53   0
  35   1   0   24.13    2.91   0
  35   3  -3    2.73    2.08   0
  38   2  -2    2.48    2.81   0
  39  -1   1    1.50    3.11   0
  39   3  -4    7.10    2.62   0
  40   0   0   27.07    3.28   0
 -18  -6 -11   23.97    3.04   0
 -18  -4 -10    0.91    1.88   0
 -14   0 -17    3.48    3.28   0
 -14   0 -10    3.16    1.66   0
 -13  -1  -6   17.39    1.16   0
 -12   0  -7   -0.45    1.06   0
 -10   0  -5   -1.31    0.84   0
 -10   2 -16   45.87    4.25   0
 -10   2 -15   -0.55    2.66   0
 -10   2 -14   16.89    2.62   0
 -10   2 -13   -1.46    2.01   0
 -10   2 -12   20.93    2.73   0
  -7   3 -14    5.86    3.24   0
  -5  -7   0   57.39    0.95   0
  -4   2  -5   13.51    0.87   0
  -3  -9  -1    2.42    0.86   0
  -2 -10  -2   39.19    1.46   0
  -2   4 -17   25.76    4.13   0
  -2   4 -16   15.71    2.99   0
  -2   4 -15   25.82    2.93   0
  -2   4 -14   -2.89    2.20   0
  -2   4 -13   33.93    2.36   0
  -2   4 -12   60.80    2.96   0
  -1  -5   2   -1.20    0.61   0
  -1   3  -6  292.64    2.80   0
   0   2  -3  583.98    2.69   0
   1   3  -5  155.65    1.78   0
   3  -5   3  101.30    1.74   0
   5   5 -11   10.57    1.87   0
   7  -7   3    2.31    1.62   0
   9  -9   2    7.59    1.88   0
  10   0   2 2514.87    6.84   0
  11  -5   4   10.34    1.84   0
  12  -8   3    5.90    2.47   0
  12  -6   4   12.72    1.61   0
  13  -3   4   40.30    1.60   0
  14   6 -14    1.46    1.79   0
  14   6 -13   71.40    2.61   0
  16   6 -12   34.09    1.94   0
  20   6 -11   52.91    1.55   0
  23  -3   4   19.21    2.04   0
  23  -1   3   64.80    2.57   0
  24  -6   4   19.00    2.90   0
  24  -4   4    7.36    2.74   0
  24   2   0  353.43    3.69   0
  25  -5   4   53.70    3.57   0
  25  -1   3   39.46    2.05   0
  26  -4   4    0.91    2.22   0
  27  -5   4   32.04    3.02   0
  27   1   1  226.68    3.65   0
  28   0   2   23.04    2.01   0
  29   3  -2   12.78    1.31   0
  29   5  -7   29.70    0.99   0
  30  -2   3   20.70    2.52   0
  33  -5   3    7.99    4.29   0
  33  -3   3   12.15    2.90   0
  33  -1   2    0.51    2.21   0
  34  -4   3    0.97    3.18   0
  34   0   1   -0.65    2.17   0
  38   0   0   15.36    3.64   0
 -19  -5 -12   29.00    2.96   0
 -19  -3 -14    0.86    3.63   0
 -19  -3 -13    0.21    3.28   0
 -18  -6 -10   30.16    2.13   0
 -18  -4  -9    0.38    1.68   0
 -18  -2 -15    1.61    4.06   0
 -18  -2 -14    2.90    2.80   0
 -18  -2 -13   12.33    2.69   0
 -18  -2 -12   16.74    3.09   0
 -17  -7  -9    3.10    1.96   0
 -17  -5  -7    9.44    1.75   0
 -17  -3  -8   35.64    1.78   0
 -17  -1 -15   50.36    4.29   0
 -17  -1 -14   22.41    3.74   0
 -17  -1 -13   -4.91    3.08   0
 -17  -1 -12   -0.89    2.89   0
 -16  -4  -6   29.22    1.41   0
 -15  -1  -8   15.07    1.43   0
 -14  -4  -4   64.39    1.53   0
 -14   0  -9    0.16    1.39   0
 -13   1 -17   13.65    4.38   0
 -13   1 -16    2.13    3.10   0
 -13   1 -15    3.62    2.72   0
 -13   1 -14   10.69    2.69   0
 -13   1 -13   -2.04    2.19   0
 -13   1 -12   10.51    2.18   0
 -13   1 -11    0.85    2.45   0
 -11  -5  -2   19.28    0.59   0
 -11  -1  -4   92.87    1.60   0
 -11   1  -8   91.60    2.37   0
 -10   2 -17    4.55    3.19   0
 -10   2 -11  115.14    3.12   0
  -9   1  -6    0.32    0.96   0
  -8   2  -8   26.15    1.53   0
  -7   3 -17   43.99    4.58   0
  -7   3 -16   14.43    2.92   0
  -7   3 -15    3.64    2.66   0
  -7   3 -13    8.51    2.27   0
  -7   3 -12   -0.59    1.91   0
  -6   2  -6   11.63    1.31   0
  -5   3  -9   45.56    1.82   0
  -4 -10  -3   13.79    1.10   0
  -3   3  -7    1.53    0.99   0
  -2   4 -11  118.79    2.88   0
   0   4  -9   14.79    1.35   0
   3   3  -4 1250.74    4.10   0
   3   5 -17   14.25    3.20   0
   3   5 -16    6.79    2.75   0
   3   5 -15    0.30    2.24   0
   3   5 -14    0.26    1.99   0
   3   5 -13    1.11    2.34   0
   4   0   1    2.11    0.29   0
   5  -3   3    5.21    0.95   0
   8  -2   3   30.54    1.31   0
   8   4  -5    1.10    0.54   0
  11  -9   2   12.88    2.27   0
  11   1   1   67.52    1.13   0
  12  -4   4   65.69    1.96   0
  12   6 -15   82.37    2.99   0
  13  -9   2  115.64    3.93   0
  13  -5   4   17.87    1.63   0
  13  -1   3  287.69    2.97   0
  13   5  -7    0.17    0.69   0
  14  -8   3   -0.37    2.05   0
  15  -5   4   26.10    2.31   0
  15  -1   3  218.07    2.80   0
  16  -8   3   51.99    3.00   0
  16  -6   4    0.81    1.91   0
  16   2   0   32.67    1.13   0
  17  -3   4    1.97    1.29   0
  18  -8   3   -7.86    3.19   0
  19  -3   4  101.96    2.66   0
  20  -8   3   30.67    3.12   0
  20  -6   4   10.57    2.37   0
  20  -4   4    1.80    2.29   0
  20   2   0   75.11    1.72   0
  21  -5   4  101.22    3.66   0
  21  -1   3   12.92    1.42   0
  22  -8   3    3.37    3.16   0
  22  -4   4    4.48    1.93   0
  22   2   0    1.67    0.94   0
  24   0   2  536.69    5.16   0
  25   1   1    9.67    1.74   0
  26   0   2  102.11    2.67   0
  27  -7   3   -2.69    4.23   0
  30  -6   3    5.62    4.36   0
  31  -5   3   12.19    4.23   0
  31  -3   3    7.71    2.62   0
  32   0   1   -4.44    2.42   0
  33   1   0    3.69    1.96   0
  33   3  -3   10.77    2.00   0
  33   5  -8    0.58    1.15   0
  34  -2   2    1.89    3.34   0
  37   1  -1   51.62    3.58   0
  37   3  -4   15.15    2.35   0
 -19  -5 -10   92.31    3.10   0
 -19  -3 -12    1.98    2.35   0
 -19  -3 -11   10.51    2.68   0
 -18  -6  -9   -0.29    1.47   0
 -18  -4  -8   41.99    2.50   0
 -18  -2 -11    3.55    2.04   0
 -18  -2 -10    5.11    2.45   0
 -17  -3  -7   88.80    2.47   0
 -17  -1 -16    3.84    3.32   0
 -17  -1 -11    6.35    2.11   0
 -16  -6  -6   32.05    1.52   0
 -16  -2  -7   35.34    1.68   0
 -16   0 -16    0.18    4.01   0
 -16   0 -15    4.26    3.70   0
 -16   0 -14   44.12    3.21   0
 -16   0 -13   -0.35    3.11   0
 -16   0 -12  113.70    4.00   0
 -15  -7  -6   26.91    1.40   0
 -15  -3  -5  180.42    2.54   0
 -14  -2  -5   -0.71    0.87   0
 -14   0  -8   84.54    2.59   0
 -13   1 -10    5.70    1.63   0
 -12   0  -6   23.03    1.30   0
 -10   2 -10   17.54    1.86   0
  -7   3 -11   31.90    2.20   0
  -5  -9  -2    0.48    0.68   0
  -5   3  -8  140.97    2.75   0
  -4   4 -17   -2.89    3.95   0
  -4   4 -16    3.36    3.77   0
  -4   4 -15   36.82    2.99   0
  -4   4 -14    2.61    3.04   0
  -4   4 -13   -2.24    2.62   0
  -2   4 -10   -0.54    1.87   0
   1  -9   0    3.04    1.36   0
   2  -2   2   38.33    0.81   0
   2   4  -7   85.98    1.83   0
   3   5 -12  270.64    4.04   0
   5  -9   1    8.21    1.61   0
   5   5 -10    0.10    1.43   0
   6 -10   0    6.94    2.32   0
   6  -8   2   41.31    1.90   0
   6  -6   3   26.04    1.45   0
   7   5  -9    6.76    0.94   0
   9  -7   3    0.94    1.36   0
   9   5  -8   40.19    1.36   0
  10   6 -15   62.47    3.40   0
  12   0   2   34.29    1.09   0
  12   6 -13   28.04    2.30   0
  15  -9   2   15.55    2.70   0
  16  -4   4   50.18    2.12   0
  16   6 -11   20.81    1.67   0
  17  -9   2   -0.86    2.75   0
  18  -4   4    4.47    1.82   0
  18   2   0   61.93    1.33   0
  22   0   2  232.10    3.41   0
  23  -7   3   21.03    3.79   0
  23   1   1  125.41    2.39   0
  25  -7   3    2.59    3.07   0
  25   3  -2   72.87    1.78   0
  26  -2   3   45.07    2.43   0
  26   4  -4   10.95    1.02   0
  28  -6   3   -3.40    3.10   0
  29  -3   3   -0.21    2.09   0
  30  -4   3   24.13    2.91   0
  30   2  -1    4.09    1.40   0
  32   4  -5  195.63    2.81   0
  35  -1   1   76.29    3.96   0
  36  -4   2   -3.82    3.23   0
  36   0   0   58.13    3.56   0
  36   4  -6   -2.33    1.75   0
  38  -2   1   13.87    3.28   0
  39  -1   0   10.05    3.72   0
  40   0  -1    1.62    3.70   0
 -20  -4 -13   36.52    3.26   0
 -20  -4 -12   25.66    3.47   0
 -19  -5  -9   12.39    2.18   0
 -19  -3 -10   33.59    2.30   0
 -17  -7  -8    1.73    1.58   0
 -17  -1 -10   -0.19    1.79   0
 -16   0 -11    2.24    1.90   0
 -15  -1  -7   20.36    1.37   0
 -13  -5  -3    2.64    0.62   0
 -13   1  -9  298.07    4.35   0
 -12   2 -17    6.83    4.57   0
 -12   2 -16   23.98    4.40   0
 -12   2 -15   54.94    3.45   0
 -12   2 -14   25.46    2.94   0
 -12   2 -13    1.48    2.20   0
 -11   1  -7  299.73    3.54   0
 -10   2  -9   57.71    2.19   0
  -9   3 -16   20.89    4.36   0
  -9   3 -15    9.51    3.65   0
  -9   3 -14   81.58    4.06   0
  -9   3 -13  105.56    4.04   0
  -8   0  -3   -1.59    0.59   0
  -8   2  -7    1.26    1.09   0
  -7  -9  -3   -0.04    0.51   0
  -7   1  -4    1.38    0.70   0
  -7   3 -10  196.78    3.45   0
  -6  -6   0   35.86    0.59   0
  -5   1  -3  132.14    1.58   0
  -4  -4   1  218.74    1.23   0
  -4   4 -12   66.13    2.67   0
   0   4  -8    5.31    1.04   0
   1   5 -16   -2.09    2.64   0
   1   5 -15    6.73    2.45   0
   1   5 -14  167.27    3.98   0
   1   5 -13   -0.04    2.62   0
   2  -8   1   31.27    1.65   0
   3  -7   2  298.69    3.14   0
   3   5 -11   27.53    1.75   0
   4   4  -6   44.23    1.24   0
   5   1   0   91.14    0.68   0
   7  -9   1   32.59    2.42   0
   8 -10   0   13.08    2.66   0
   8  -8   2    9.84    2.26   0
   8  -6   3   11.17    1.73   0
  10  -2   3    0.82    0.88   0
  10   6 -14   16.02    2.58   0
  12   6 -12    2.95    1.81   0
  13  -7   3   75.59    3.11   0
  14   0   2  327.31    2.97   0
  15  -7   3  138.41    3.75   0
  15   1   1  326.74    2.80   0
  16   0   2   82.00    1.75   0
  17  -7   3   -3.24    2.73   0
  18   0   2    4.32    1.02   0
  19  -7   3   46.53    3.65   0
  19   1   1   87.60    1.95   0
  20   0   2   31.98    1.50   0
  21  -7   3   20.69    2.74   0
  21   1   1   -0.08    0.96   0
  22  -2   3    4.50    2.10   0
  24   4  -4   47.44    1.28   0
  27  -5   3   10.45    3.25   0
  27  -3   3  101.35    3.25   0
  27  -1   2   -0.13    2.29   0
  27   5  -7   12.49    0.88   0
  28  -4   3   10.50    2.39   0
  30   0   1    2.77    1.84   0
  32  -2   2   99.28    3.58   0
  34  -4   2    4.13    3.08   0
  34   2  -2   11.37    2.32   0
  36  -2   1    0.20    3.86   0
  38   2  -3   31.94    3.09   0
  39   1  -2    2.20    3.14   0
 -20  -4 -11   25.97    2.56   0
 -20  -4 -10   -0.21    2.64   0
 -20  -2 -14   11.38    3.94   0
 -19  -3  -9   89.82    2.74   0
 -18  -6  -8   14.09    1.52   0
 -16  -8  -8    3.75    1.90   0
 -16  -2  -6  196.19    3.00   0
 -16   0 -10   13.46    1.90   0
 -15   1 -16   -1.56    3.22   0
 -15   1 -15    3.08    3.10   0
 -15   1 -14    3.91    2.72   0
 -15   1 -13    2.49    2.41   0
 -15   1 -12   -2.13    2.80   0
 -14  -6  -4   18.88    0.95   0
 -14   0  -7    2.05    1.52   0
 -13  -7  -4    8.80    0.76   0
 -12   2 -12    9.62    2.23   0
 -12   2 -11    3.55    2.54   0
 -11  -3  -2   88.25    1.17   0
 -10  -2  -2    2.66    0.46   0
 -10   0  -4  624.71    3.90   0
  -9   3 -17    2.68    3.64   0
  -9   3 -12   12.87    2.24   0
  -7   3  -9  110.25    2.63   0
  -6   0  -2 4257.76    7.37   0
  -4   4 -11   74.64    2.72   0
  -2   4  -9   47.63    1.86   0
  -1   3  -5    1.90    0.79   0
   1  -3   2  126.54    1.44   0
   1   5 -12   82.90    3.13   0
   5   5  -9   44.94    1.84   0
   6  -4   3   30.07    1.18   0
   7  -5   3   56.64    1.93   0
   8   6 -15   16.45    3.08   0
   9  -9   1   45.03    2.80   0
  10  -8   2   11.45    2.42   0
  10  -6   3  121.04    2.88   0
  10   6 -13   40.12    2.17   0
  12  -2   3   29.05    1.30   0
  14  -2   3   70.86    2.09   0
  14   6 -11   35.07    1.71   0
  16  -2   3    5.73    1.53   0
  18  -2   3   44.89    2.15   0
  22  -8   2    1.67    4.00   0
  23  -3   3   -1.08    2.25   0
  23   3  -2  323.51    2.93   0
  24  -8   2    6.03    3.24   0
  24  -6   3   25.20    2.81   0
  25  -5   3    4.66    2.28   0
  26  -4   3   13.49    2.30   0
  28   0   1   -3.47    2.09   0
  28   2  -1  115.58    2.47   0
  29   1   0    8.33    1.63   0
  30  -2   2  113.85    3.51   0
  30   4  -5   -0.00    1.23   0
  31  -3   2    8.58    3.28   0
  32  -4   2   14.60    3.87   0
  33  -1   1    1.96    2.20   0
  34   0   0    8.65    2.29   0
  35   3  -4    2.14    1.62   0
  37  -3   1   34.80    3.81   0
  37  -1   0    3.81    3.42   0
  38   0  -1   -6.36    3.10   0
  40   2  -4   13.53    3.13   0
 -21  -3 -13   11.92    4.24   0
 -20  -2 -13    0.85    2.80   0
 -20  -2 -12   -0.36    2.29   0
 -19  -5  -8  281.14    4.06   0
 -19  -3  -8  172.21    3.41   0
 -19  -1 -15   13.89    3.32   0
 -19  -1 -14    4.32    2.94   0
 -19  -1 -13    6.83    2.71   0
 -19  -1 -12    4.70    2.52   0
 -18   0 -15    3.80    4.35   0
 -18   0 -14    8.60    4.15   0
 -18   0 -13   -2.21    3.29   0
 -17  -3  -6  207.17    2.91   0
 -17  -1  -8   -2.92    1.82   0
 -16   0  -9    2.25    1.48   0
 -15  -1  -6   41.66    1.60   0
 -15   1 -11   64.89    2.80   0
 -13  -3  -3    0.65    0.61   0
 -13   1  -8   18.64    1.70   0
 -12   0  -5   -0.98    0.90   0
 -12   2 -10   10.00    1.79   0
 -11   1  -6    6.29    1.45   0
 -10   2  -8   40.70    1.78   0
  -9   3 -11   78.30    2.83   0
  -8  -2  -1  212.23    1.38   0
  -6   2  -5    3.79    0.86   0
  -6   4 -15    4.81    2.79   0
  -6   4 -14   64.06    3.30   0
  -6   4 -13   88.68    3.34   0
  -5   3  -7  161.83    2.55   0
  -4   2  -4  800.61    4.06   0
  -4   4 -10   18.09    2.21   0
  -3   1  -2   70.22    1.00   0
  -1   5 -16    2.48    2.89   0
  -1   5 -15   16.31    2.75   0
  -1   5 -14   82.07    3.79   0
   1   5 -11    0.97    1.94   0
   2  -6   2   23.30    1.10   0
   2   2  -2  256.81    1.35   0
   3  -9   0   25.82    1.92   0
   3   5 -10   21.24    1.50   0
   4 -10  -1   -0.56    2.08   0
   5  -7   2   -0.34    1.10   0
   7  -1   2   60.88    1.15   0
   7   5  -8    0.39    0.98   0
   8   6 -14    3.67    2.02   0
   8   6 -13  145.34    3.50   0
   9  -5   3    3.06    1.49   0
   9  -3   3  456.57    3.71   0
  10   6 -12    0.27    1.95   0
  11  -9   1   -2.59    2.75   0
  11   5  -7   14.85    0.80   0
  12  -8   2   12.94    2.02   0
  12  -6   3  109.71    2.73   0
  12   6 -11   40.48    1.81   0
  13   3  -2    0.46    0.31   0
  14  -8   2   19.93    2.86   0
  16  -8   2   23.77    3.03   0
  18  -8   2   -2.90    3.18   0
  18  -6   3   59.42    3.24   0
  18   6 -10   -0.25    1.02   0
  20  -8   2    6.38    2.70   0
  20  -6   3   31.68    2.60   0
  20   6 -10   19.31    0.98   0
  21  -3   3  179.87    3.70   0
  21   3  -2  212.55    2.25   0
  22  -4   3   21.95    2.63   0
  22   4  -4   95.19    1.39   0
  22   6 -10   10.57    0.77   0
  24  -4   3   30.15    2.38   0
  25  -7   2   80.04    4.39   0
  25  -1   2    0.17    1.45   0
  26   2  -1   26.11    1.70   0
  27  -7   2    3.89    3.33   0
  31  -5   2   40.88    3.55   0
  31   5  -8   59.82    1.51   0
  32   2  -2   28.26    2.29   0
  34  -2   1    2.11    2.58   0
  36  -4   1   10.04    3.36   0
  36   2  -3   -0.50    2.57   0
  37   1  -2    1.51    2.86   0
  38  -2   0   -0.50    3.08   0
 -21  -5 -11    1.05    2.83   0
 -21  -3 -12   19.05    2.79   0
 -20  -6 -10   15.44    2.10   0
 -20  -4  -9   53.70    2.60   0
 -20  -2 -11    1.20    2.16   0
 -19  -1 -11   24.09    2.52   0
 -18   0 -12    8.78    2.31   0
 -16   0  -8   57.82    2.45   0
 -15  -5  -4   27.67    0.99   0
 -15  -3  -4  156.29    2.29   0
 -15   1 -10   41.82    2.28   0
 -14  -2  -4   74.03    1.57   0
 -14   2 -15   -1.98    3.01   0
 -14   2 -14   -1.95    2.64   0
 -14   2 -13    2.94    2.37   0
 -12   2  -9   16.38    2.24   0
 -11   3 -16   51.97    3.96   0
 -11   3 -15   46.07    3.48   0
 -11   3 -14   11.96    2.82   0
 -11   3 -13   31.32    3.49   0
  -9  -1  -2    1.20    0.69   0
  -9   3 -10    7.80    1.66   0
  -8   2  -6   59.30    1.71   0
  -7   3  -8  219.52    3.22   0
  -6   4 -12   27.93    2.44   0
  -2   4  -8    1.66    1.45   0
  -1   5 -13    0.98    2.16   0
   0   4  -7    5.45    0.94   0
   4  -2   2  786.78    3.54   0
   6   4  -5   -0.28    0.55   0
   6   6 -15  143.47    3.86   0
   6   6 -14    8.84    2.61   0
  11  -5   3   38.36    1.72   0
  11  -3   3    1.48    0.94   0
  13  -9   1    2.35    2.29   0
  13  -5   3    3.13    1.86   0
  13  -3   3    1.57    1.41   0
  15  -9   1   16.75    2.68   0
  15  -3   3  236.85    3.49   0
  15   3  -2   92.75    1.06   0
  16   6 -10    5.26    1.18   0
  17  -9   1   12.55    2.83   0
  17  -5   3   50.16    2.76   0
  17  -3   3    2.64    1.31   0
  17   3  -2    0.89    0.56   0
  19  -5   3    3.84    1.86   0
  19  -3   3  139.15    2.91   0
  19   3  -2   21.79    0.94   0
  21  -1   2   34.61    2.05   0
  23  -7   2    1.26    3.45   0
  23  -1   2    1.51    1.36   0
  26   0   1   -0.85    1.44   0
  29  -5   2    3.04    2.62   0
  29  -3   2   17.11    2.47   0
  32  -2   1   -1.88    2.95   0
  32   0   0   96.64    3.07   0
  33   3  -4   -1.86    1.88   0
  34  -4   1    4.61    3.73   0
  36   0  -1   -1.63    2.29   0
  37   3  -5    9.38    1.99   0
  39  -1  -1   64.25    3.64   0
  40   0  -2   27.09    3.33   0
 -22  -4 -12   19.18    3.59   0
 -21  -5 -10   41.11    2.84   0
 -21  -3 -10    1.27    2.60   0
 -20  -6  -9   28.50    2.37   0
 -19  -7  -9    9.99    2.17   0
 -19  -5  -7    7.78    1.81   0
 -19  -3  -7   28.45    2.06   0
 -19  -1 -10    7.58    2.00   0
 -18  -4  -6  168.37    2.71   0
 -18  -2  -7   23.23    1.60   0
 -18   0 -11   -0.24    2.07   0
 -18   0 -10   12.57    2.61   0
 -17  -1  -7   77.49    2.17   0
 -17   1 -16   -4.59    3.42   0
 -17   1 -15   40.43    3.81   0
 -17   1 -14   20.78    3.10   0
 -17   1 -13    4.87    2.72   0
 -17   1 -12   -0.92    2.91   0
 -16  -6  -5   72.32    1.65   0
 -16  -2  -5   50.02    1.79   0
 -15  -7  -5   13.80    1.11   0
 -15   1  -9  123.61    3.01   0
 -14  -4  -3   24.98    0.97   0
 -14   0  -6  157.26    2.57   0
 -14   2 -12   45.16    2.83   0
 -14   2 -11   40.09    3.17   0
 -13  -1  -4    2.17    0.83   0
 -11   3 -12  125.93    3.65   0
 -10   2  -7   64.15    1.94   0
  -9   3  -9    4.49    1.96   0
  -8   4 -16    3.07    3.16   0
  -8   4 -15   17.61    3.11   0
  -8   4 -14    6.82    3.45   0
  -6   4 -11   28.09    2.24   0
  -4   4  -9   61.13    2.11   0
  -3   5 -16   -2.18    2.94   0
  -3   5 -15    2.22    3.52   0
  -3   5 -14   12.82    3.15   0
  -2   2  -3 1111.09    4.06   0
  -1   5 -12    0.14    1.67   0
   1  -7   1    3.52    1.03   0
   1   5 -10   22.45    1.94   0
   2   4  -6   55.47    1.30   0
   3   5  -9    0.71    1.03   0
   4  -6   2  301.73    3.23   0
   5  -9   0   -0.25    1.92   0
   6 -10  -1    0.29    2.29   0
   6   0   1   -0.89    0.46   0
   6   6 -13   36.22    2.61   0
   8   6 -12   -1.85    1.88   0
   9   5  -7    1.32    0.76   0
  12  -4   3   43.39    1.68   0
  12   4  -4    7.99    0.21   0
  14   6 -10    0.51    1.09   0
  19  -7   2    5.42    2.93   0
  20   4  -4  199.82    1.59   0
  21  -7   2   49.18    3.06   0
  24  -8   1   31.31    4.29   0
  24  -6   2   11.24    3.25   0
  24   0   1   -0.14    1.21   0
  24   2  -1   35.04    1.44   0
  25   1   0   11.11    1.34   0
  27  -3   2   10.91    2.12   0
  28   4  -5   83.19    1.76   0
  29  -7   1   10.53    3.65   0
  30   0   0  277.11    4.60   0
  30   2  -2    1.17    1.85   0
  31   1  -1    2.61    1.54   0
  32  -6   1   21.26    3.76   0
  33  -5   1    3.45    3.12   0
  35   1  -2    0.13    2.80   0
  36  -2   0   53.39    3.51   0
  36   4  -7    8.65    1.95   0
  37  -3   0    6.35    3.34   0
  39   1  -3    1.35    2.49   0
 -22  -4 -11   15.19    2.53   0
 -22  -2 -14    2.82    3.44   0
 -22  -2 -13   17.76    4.00   0
 -21  -1 -14    9.15    3.32   0
 -21  -1 -13    4.71    3.73   0
 -20   0 -15   -4.82    4.54   0
 -20   0 -14   12.05    4.23   0
 -19  -1  -9    4.51    1.71   0
 -17  -5  -5   -1.65    1.16   0
 -17   1 -11    8.81    2.25   0
 -16  -8  -7   13.45    1.50   0
 -16   0  -7    2.03    1.72   0
 -15  -1  -5  119.22    2.17   0
 -14   2 -10   54.70    2.98   0
 -13   3 -16   13.72    4.71   0
 -13   3 -15    2.48    4.04   0
 -11   3 -11   13.39    2.11   0
  -9   1  -4  105.28    1.92   0
  -8   4 -13   17.96    2.60   0
  -8   4 -12   -0.75    2.79   0
  -7   3  -7  660.41    5.24   0
  -6   4 -10   30.95    2.00   0
  -5   3  -6  497.32    4.02   0
  -4  -8  -1   17.76    0.97   0
  -4   0  -1   -0.34    0.28   0
  -3   5 -13   30.99    3.15   0
  -1   5 -11    4.89    1.70   0
   0  -8   0   42.84    1.53   0
   3  -5   2  499.75    3.67   0
   3  -3   2  265.80    2.25   0
   4   6 -15    9.68    2.65   0
   4   6 -14   12.23    2.94   0
   5   5  -8   50.10    1.43   0
   6  -8   1   52.89    1.97   0
   8 -10  -1    7.19    2.67   0
   8   2  -1  150.88    0.84   0
  11  -7   2    8.12    1.62   0
  11  -1   2  568.55    3.72   0
  13  -7   2    1.05    1.75   0
  13  -1   2    1.05    0.91   0
  15  -7   2   21.60    2.22   0
  17  -7   2    4.32    2.08   0
  17  -1   2    3.45    1.13   0
  22  -8   1   23.28    3.15   0
  22  -6   2   12.17    3.20   0
  22   0   1    0.44    1.08   0
  22   2  -1   69.18    1.81   0
  25  -5   2   71.04    3.12   0
  25  -3   2   51.67    2.54   0
  25   5  -7    0.71    0.67   0
  27  -7   1    0.97    4.00   0
  27   3  -3    6.45    1.00   0
  30  -6   1   38.57    3.68   0
  30  -2   1   28.43    2.47   0
  32  -4   1   -0.33    2.77   0
  32   4  -6    4.73    1.46   0
  33   5  -9   -0.36    1.36   0
  34   0  -1    0.66    2.08   0
  34   2  -3   51.28    2.30   0
  35   3  -5    2.20    2.08   0
  36  -4   0   -0.76    4.00   0
  37  -1  -1   30.80    3.15   0
  38  -2  -1    2.19    3.73   0
  38   0  -2   25.30    2.86   0
 -23  -3 -13    5.55    3.29   0
 -23  -3 -12    1.06    3.51   0
 -22  -4 -10   -0.92    2.22   0
 -22  -2 -12   47.60    3.30   0
 -22  -2 -11   37.53    3.40   0
 -21  -1 -12   15.24    2.80   0
 -21  -1 -11   91.36    4.15   0
 -20  -6  -8    9.84    1.96   0
 -20  -4  -7    4.46    1.93   0
 -20  -2  -8   27.29    2.30   0
 -20   0 -13   -3.65    2.85   0
 -20   0 -12    2.04    3.38   0
 -19  -1  -8   33.81    2.49   0
 -18  -6  -6   18.81    1.44   0
 -18   0  -9   -0.46    1.63   0
 -17   1 -10    6.38    2.00   0
 -16  -4  -4   50.64    1.33   0
 -16   2 -16    9.91    3.85   0
 -16   2 -15   58.72    4.12   0
 -16   2 -14  128.81    4.44   0
 -16   2 -13   10.21    2.83   0
 -15   1  -8   16.98    1.66   0
 -13   3 -14   -2.52    2.85   0
 -13   3 -13    3.63    2.47   0
 -12   0  -4    2.52    0.88   0
 -11   1  -5  170.09    2.47   0
 -11   3 -10    3.02    1.71   0
 -10  -4  -1   93.63    0.84   0
 -10   0  -3   -2.70    0.94   0
 -10   4 -16    1.95    4.56   0
 -10   4 -15   -2.27    3.87   0
  -9   3  -8   65.79    2.49   0
  -8   2  -5   55.18    1.73   0
  -8   4 -11   98.23    3.55   0
  -7  -1  -1 2412.84    4.83   0
  -7   1  -3   18.18    0.90   0
  -5   5 -16   23.15    4.32   0
  -5   5 -15   49.53    4.58   0
  -4   4  -8    4.82    1.61   0
  -3   5 -12    1.59    2.07   0
  -2 -10  -3   15.22    1.43   0
  -2   4  -7   16.72    1.46   0
   1  -9  -1   34.99    1.71   0
   1   5  -9    4.61    1.56   0
   2 -10  -2    8.41    1.81   0
   2   6 -15    3.16    3.37   0
   4   6 -13    0.29    2.43   0
   6  -6   2   78.44    1.94   0
   6  -2   2   92.39    1.43   0
   6   6 -12    4.69    1.59   0
   7  -9   0   47.66    2.27   0
   8  -8   1    4.27    1.50   0
   8   0   1   -0.77    0.75   0
   8   6 -11  132.47    2.82   0
   9  -9   0   30.92    2.67   0
  10  -8   1   45.41    2.78   0
  12   6 -10   22.54    1.39   0
  16  -8   1    6.80    2.89   0
  18  -8   1   39.52    3.38   0
  18   4  -4   42.10    0.72   0
  19  -9   0   -5.06    3.64   0
  20  -8   1    2.29    2.59   0
  20  -6   2    3.56    2.08   0
  20  -2   2   27.86    2.09   0
  20   0   1   -2.12    1.00   0
  23  -5   2   84.08    3.09   0
  23  -3   2    1.59    1.68   0
  24  -4   2   64.60    2.73   0
  25  -7   1    8.89    3.61   0
  25  -1   1    6.41    1.93   0
  28  -6   1   -0.09    3.65   0
  28  -2   1   48.61    3.01   0
  28   0   0  265.12    3.92   0
  28   2  -2   78.56    2.32   0
  29   1  -1  125.90    2.80   0
  31  -1   0    4.94    2.67   0
  31   3  -4   15.23    1.47   0
  34  -2   0    2.75    2.56   0
  35  -5   0   23.69    3.67   0
  37   1  -3    2.08    2.83   0
  40   0  -3    3.39    2.89   0
 -23  -5 -11    0.65    2.97   0
 -23  -3 -11   16.39    3.41   0
 -22  -4  -9   33.23    3.17   0
 -22  -2 -10   76.54    3.55   0
 -21  -5  -8   -0.12    1.99   0
 -21  -3  -8    4.46    2.16   0
 -21  -1 -10    8.11    2.82   0
 -20   0 -11    1.28    2.29   0
 -19  -7  -8   42.11    2.18   0
 -19  -5  -6   61.79    2.07   0
 -19  -3  -6   99.33    2.54   0
 -19   1 -15   22.50    3.59   0
 -19   1 -14    1.30    3.08   0
 -19   1 -13    0.73    2.80   0
 -18  -4  -5  142.35    2.49   0
 -18   0  -8  191.00    3.75   0
 -17  -7  -6   30.84    1.38   0
 -17   1  -9   -1.22    2.21   0
 -16   2 -12   37.40    2.81   0
 -16   2 -11    3.27    2.91   0
 -14   0  -5   -0.09    0.95   0
 -14   2  -9   19.32    1.80   0
 -13   3 -12    0.42    2.28   0
 -11   3  -9   32.53    2.42   0
 -10   2  -6  723.50    5.16   0
 -10   4 -14   49.87    3.49   0
 -10   4 -13   68.69    3.99   0
  -6   4  -9  264.32    3.81   0
  -5   5 -14   87.66    3.68   0
  -5   5 -13   15.37    3.09   0
  -3  -9  -2    5.92    1.02   0
  -3   5 -11    0.87    2.41   0
  -1   5 -10  110.20    2.66   0
   0   4  -6  170.86    2.33   0
   2   6 -14    8.42    3.02   0
   3  -7   1   11.59    1.07   0
   3   5  -8   28.79    1.57   0
   4  -4   2   27.80    1.18   0
   4   4  -5   88.69    1.31   0
   4   6 -12   19.20    2.34   0
   5  -5   2   21.33    1.36   0
   8  -6   2   84.60    2.08   0
  10   6 -10   -1.99    1.38   0
  11  -9   0   15.71    2.28   0
  12  -8   1  123.35    3.19   0
  13  -9   0   12.45    2.90   0
  14  -8   1   -0.22    2.00   0
  14  -6   2  148.16    3.56   0
  15  -9   0   41.74    3.58   0
  16  -6   2    4.69    1.70   0
  17  -9   0    3.64    2.79   0
  18  -6   2   13.57    2.05   0
  18  -2   2   53.23    1.85   0
  18   0   1   -0.26    0.93   0
  21  -5   2   31.29    2.35   0
  22  -4   2   24.70    2.00   0
  23  -7   1    2.96    2.59   0
  25   3  -3    8.68    0.98   0
  26  -6   1   22.55    3.82   0
  26   4  -5  360.22    2.92   0
  29  -7   0   27.95    4.60   0
  29  -5   1    1.25    2.57   0
  29   5  -8   11.10    1.07   0
  32  -6   0   -3.56    3.25   0
  32  -2   0   -1.47    3.20   0
  32   0  -1    2.68    1.94   0
  32   2  -3    4.77    1.65   0
  33  -5   0   12.10    4.09   0
  34  -4   0    8.20    3.05   0
  34   4  -7    2.79    1.73   0
  35  -1  -1   19.37    2.51   0
  36  -2  -1    4.25    3.81   0
  36   0  -2   92.44    3.31   0
  37  -3  -1   29.38    4.44   0
  39   1  -4    4.44    3.16   0
 -23  -3 -10   32.12    3.42   0
 -23  -1 -14  -10.02    4.47   0
 -23  -1 -13   48.80    4.36   0
 -20  -2  -7    7.87    2.02   0
 -20   0 -10   14.67    2.20   0
 -19  -1  -7   19.86    2.20   0
 -19   1 -12    3.22    2.57   0
 -19   1 -11   31.24    3.44   0
 -18   2 -15   -0.93    4.86   0
 -16   0  -6   62.21    1.94   0
 -15   3 -15    5.32    3.52   0
 -15   3 -14   -4.99    4.00   0
 -14  -2  -3   71.17    1.56   0
 -13   3 -11   13.92    2.33   0
 -10   4 -12   -0.56    2.34   0
  -8   0  -2 2440.72    6.20   0
  -8   4 -10  286.62    4.35   0
  -7   5 -15    7.47    3.97   0
  -5   5 -12   61.90    3.59   0
  -1   3  -4   21.13    0.77   0
   0  -6   1  293.05    2.55   0
   0   6 -15    4.03    3.60   0
   2  -8   0    1.18    1.02   0
   2   6 -13   34.12    2.50   0
   4 -10  -2   38.07    2.45   0
   5  -7   1   86.67    2.29   0
   5  -3   2   65.80    1.31   0
   6   6 -11   41.62    1.90   0
   7  -5   2   -0.07    1.40   0
  10   0   1   -0.44    0.58   0
  12   0   1   -0.41    0.65   0
  14  -2   2  523.05    4.23   0
  14   0   1   -1.62    0.74   0
  16  -2   2   80.95    2.01   0
  16   0   1    4.94    0.93   0
  17  -5   2   13.71    2.24   0
  18   2  -1  171.91    1.99   0
  19  -5   2    6.04    1.67   0
  19  -3   2  158.78    3.05   0
  19   1   0   11.89    1.05   0
  20  -4   2   41.28    2.12   0
  21  -7   1   13.84    2.51   0
  24  -8   0   25.16    3.42   0
  24  -6   1    0.12    2.99   0
  26   0   0   43.76    1.98   0
  26   2  -2    5.95    1.56   0
  27  -5   1   -1.94    2.23   0
  27  -3   1   29.41    2.41   0
  28  -4   1   90.08    3.34   0
  29  -1   0    8.60    1.85   0
  29   3  -4   58.06    2.01   0
  30  -6   0   15.06    4.34   0
  30   4  -6    5.37    1.36   0
  33   3  -5    4.87    1.80   0
  37  -1  -2    2.43    3.41   0
  38   0  -3    6.67    3.40   0
  38   2  -5    6.89    2.26   0
 -24  -4 -11    6.38    3.15   0
 -24  -2 -13   16.10    3.41   0
 -24  -2 -12    4.11    3.59   0
 -23  -5 -10   48.75    2.62   0
 -23  -1 -12    7.60    2.85   0
 -22  -2  -9    5.81    1.96   0
 -22   0 -14   84.58    4.54   0
 -22   0 -13   -3.68    2.99   0
 -22   0 -12   91.43    4.48   0
 -21  -1  -9  164.87    3.57   0
 -20  -6  -7   81.04    2.34   0
 -20  -4  -6    6.64    1.68   0
 -20   0  -9   -1.21    2.43   0
 -19   1 -10    6.70    2.70   0
 -18  -2  -5   52.19    1.92   0
 -18   0  -7   -2.43    1.84   0
 -18   2 -14    1.83    3.15   0
 -18   2 -13   10.82    2.98   0
 -17  -3  -4    0.79    1.13   0
 -17   1  -8   -3.11    1.39   0
 -16   2 -10    7.04    1.93   0
 -15  -3  -3  232.29    2.44   0
 -15  -1  -4   44.01    1.41   0
 -15   3 -13    7.65    2.93   0
 -15   3 -12   71.83    3.87   0
 -14  -8  -5    9.85    0.73   0
 -14   2  -8  112.60    2.76   0
 -13   3 -10  138.81    3.46   0
 -12  -2  -2   74.34    1.21   0
 -12   4 -15   12.58    3.44   0
 -12   4 -14    3.38    3.87   0
 -11   3  -8  534.17    5.50   0
 -10   4 -11  102.53    3.28   0
  -7   3  -6   31.94    1.44   0
  -7   5 -14   11.74    2.94   0
  -5   1  -2   40.82    0.92   0
  -5   3  -5   27.98    1.43   0
  -4   2  -3   12.95    0.94   0
  -3   5 -10   49.09    2.21   0
  -1   5  -9   92.86    2.35   0
   0   6 -14    2.33    2.52   0
   1   5  -8   92.86    2.27   0
   2   6 -12   -1.86    2.59   0
   3  -9  -1    4.80    1.39   0
   3   3  -3   10.32    0.49   0
   4   6 -11  259.81    4.04   0
   5   5  -7   42.09    1.45   0
   6 -10  -2    3.35    2.40   0
   6  -4   2   73.26    1.58   0
   7  -7   1   -1.23    1.71   0
   8   6 -10    0.59    1.08   0
  10   2  -1   44.61    0.66   0
  13  -5   2  114.81    2.54   0
  14   4  -4    2.49    0.20   0
  16  -4   2   46.07    2.28   0
  16   2  -1   82.11    1.29   0
  17  -7   1    8.77    2.67   0
  17  -3   2   13.79    1.41   0
  18  -4   2   43.88    2.06   0
  19  -7   1   -1.34    2.12   0
  20  -8   0   -2.82    3.44   0
  21  -1   1    1.33    1.13   0
  22  -8   0    9.89    2.90   0
  22  -6   1   18.54    3.09   0
  24  -2   1  223.67    3.96   0
  24   0   0   19.28    1.95   0
  26  -4   1   46.02    2.68   0
  27  -7   0    5.42    3.11   0
  30   0  -1   -0.14    1.70   0
  33  -1  -1    1.39    2.16   0
  34  -2  -1   28.92    3.50   0
  34   0  -2  144.89    3.62   0
  35  -5  -1   -0.63    3.54   0
  36   4  -8    5.75    2.00   0
  38  -2  -2    0.60    3.11   0
  39  -1  -3    2.26    3.60   0
  40   0  -4   22.26    3.84   0
 -25  -3 -12    9.40    4.07   0
 -24  -4 -10   10.30    3.05   0
 -24  -2 -11    4.75    2.45   0
 -23  -5  -9    3.95    2.71   0
 -23  -3  -9   26.18    2.41   0
 -23  -1 -11   24.54    2.69   0
 -22  -6  -9   -0.54    1.77   0
 -22  -2  -8   30.65    2.70   0
 -22   0 -11    3.58    3.27   0
 -21  -5  -7    5.55    1.81   0
 -21  -1  -8   -1.54    2.21   0
 -21   1 -14    2.72    3.40   0
 -21   1 -13    4.07    3.08   0
 -19  -7  -7   11.27    1.58   0
 -18   2 -12    7.45    2.60   0
 -18   2 -11   10.68    3.02   0
 -17  -1  -5  118.56    2.30   0
 -16  -6  -4    2.52    0.92   0
 -16   2  -9   21.35    2.06   0
 -15  -5  -3    0.76    0.66   0
 -15   3 -11   37.86    3.30   0
 -13  -3  -2    0.41    0.66   0
 -13   1  -5   85.03    1.96   0
 -13   3  -9  208.65    4.17   0
 -12   4 -13   -2.22    2.69   0
 -12   4 -12   -2.54    3.12   0
 -11   1  -4   99.51    1.90   0
 -10   2  -5  131.40    2.27   0
 -10   4 -10   -1.72    2.47   0
  -7   5 -13    8.95    2.56   0
  -5   5 -11    0.99    2.00   0
  -2   4  -6   -0.02    1.20   0
  -2   6 -15    8.89    3.79   0
  -1  -5   1   -0.34    0.46   0
   0   6 -13   -0.81    2.15   0
   2   4  -5  118.00    1.63   0
   3  -1   1   23.85    0.57   0
   5  -9  -1   37.29    2.38   0
   6  -8   0   16.40    2.10   0
   6   6 -10   30.66    1.97   0
   8 -10  -2    1.13    2.80   0
   9  -7   1  142.30    2.87   0
   9  -3   2  482.13    3.75   0
   9   1   0    0.12    0.40   0
  10  -4   2   32.84    1.43   0
  10   4  -4    1.63    0.28   0
  11  -7   1   54.62    2.19   0
  11  -3   2   86.59    1.88   0
  11   1   0   64.90    1.15   0
  12  -4   2   49.69    1.74   0
  12   2  -1   23.45    0.67   0
  12   6  -9   16.93    1.28   0
  13  -7   1   34.18    2.14   0
  13  -3   2    1.61    1.01   0
  13   1   0   27.96    1.01   0
  14  -4   2  126.68    2.55   0
  14   2  -1  233.75    1.86   0
  14   6  -9   73.26    1.49   0
  15  -7   1    6.32    1.96   0
  15   1   0    1.98    0.62   0
  18  -8   0   -1.82    3.02   0
  19  -9  -1   -0.68    2.94   0
  19  -1   1   86.65    2.28   0
  20  -6   1   19.43    3.00   0
  24   2  -2   -1.08    1.26   0
  25  -7   0   10.95    2.86   0
  25   1  -1   -2.41    1.22   0
  28  -6   0    3.77    2.78   0
  29  -5   0   28.51    3.59   0
  30  -4   0   31.41    2.90   0
  31   5  -9    4.93    1.34   0
  32  -6  -1   19.76    4.25   0
  33  -5  -1    7.60    4.09   0
  34  -4  -1   -0.46    2.77   0
  35  -1  -2   -1.85    2.95   0
  35   3  -6   30.90    2.53   0
  37  -3  -2    6.87    4.09   0
  40  -2  -3    1.40    3.28   0
 -25  -3 -11   14.66    3.72   0
 -23  -3  -8    2.90    2.36   0
 -23  -1 -10    1.13    2.15   0
 -22  -4  -7   17.47    2.21   0
 -22   0 -10   49.09    3.60   0
 -21   1 -12   11.33    2.81   0
 -21   1 -11  104.65    4.19   0
 -20  -2  -6   87.18    2.32   0
 -20   0  -8  209.75    3.79   0
 -20   2 -14   11.27    4.44   0
 -19  -1  -6   -0.93    1.27   0
 -17  -5  -4   22.33    0.98   0
 -17   1  -7   79.51    2.70   0
 -17   3 -15   78.68    4.54   0
 -17   3 -14   21.22    3.26   0
 -17   3 -13   22.18    3.95   0
 -16   0  -5   -0.32    1.03   0
 -14  -6  -3    8.36    0.67   0
 -14   0  -4  206.76    2.67   0
 -14   2  -7    5.16    1.34   0
 -14   4 -15    3.17    4.51   0
  -9   1  -3   44.87    1.23   0
  -9   5 -15   -0.14    3.23   0
  -9   5 -14   -2.65    3.79   0
  -8   2  -4  174.85    2.30   0
  -7   5 -12   14.36    2.39   0
  -6  -8  -2   41.48    1.01   0
  -5   5 -10   25.29    2.47   0
  -3   5  -9   -2.02    1.82   0
  -2   6 -14   -2.07    2.65   0
  -1   1  -1 1194.62    2.74   0
   0   6 -12    4.08    2.54   0
   2   6 -11  181.81    3.73   0
   3   5  -7    0.79    1.10   0
   7  -9  -1   11.86    1.93   0
   8  -8   0  111.58    3.06   0
   9  -9  -1   -2.30    2.41   0
  10  -8   0   -2.89    2.22   0
  10   6  -9  138.95    2.19   0
  11  -9  -1    6.24    2.66   0
  12  -8   0    5.49    2.60   0
  13  -9  -1   40.29    3.38   0
  13   5  -6   54.31    0.75   0
  14  -8   0    3.20    2.73   0
  15  -9  -1    8.67    3.26   0
  16  -8   0   -0.74    2.20   0
  17  -9  -1   11.33    2.84   0
  17  -1   1    2.25    1.38   0
  18  -6   1   21.40    2.64   0
  21  -5   1    1.98    2.53   0
  22  -4   1   12.67    2.37   0
  22  -2   1    3.18    1.42   0
  22   0   0  186.80    2.85   0
  23  -7   0   13.62    2.69   0
  23  -3   1    9.38    1.66   0
  23   5  -7   20.21    0.75   0
  24  -8  -1   30.99    4.28   0
  24   4  -5   22.85    1.05   0
  26  -6   0    5.17    2.76   0
  28  -2   0   28.98    2.29   0
  28   0  -1    0.47    1.45   0
  29  -7  -1   44.05    3.97   0
  29   1  -2    0.83    1.42   0
  32  -2  -1   -0.41    2.93   0
  32   0  -2    0.60    2.49   0
  32   4  -7   -2.11    1.51   0
  33   1  -3    7.95    1.88   0
  36  -2  -2   18.06    2.95   0
  36   0  -3    0.19    2.17   0
  36   2  -5    5.38    1.99   0
 -25  -3 -10   23.74    3.70   0
 -25  -1 -13    6.76    3.41   0
 -25  -1 -12    2.68    3.82   0
 -24  -4  -9    9.22    2.16   0
 -24  -2  -9    8.46    2.68   0
 -24   0 -13    3.35    3.37   0
 -23  -5  -8    2.04    2.23   0
 -23  -1  -9    4.03    2.54   0
 -23   1 -14   -6.10    4.46   0
 -22  -2  -7   36.38    2.39   0
 -21  -3  -6   89.32    2.34   0
 -20   2 -13    1.70    2.96   0
 -20   2 -12    3.43    3.59   0
 -19  -5  -5   34.31    1.37   0
 -18  -4  -4    7.17    1.15   0
 -18   0  -6  267.36    3.61   0
 -18   2 -10    2.85    2.30   0
 -17   3 -12    7.88    3.50   0
 -16  -8  -6   29.10    1.23   0
 -16  -4  -3    3.36    0.85   0
 -16   2  -8   23.89    1.88   0
 -15   3 -10   75.10    2.97   0
 -14   4 -14    4.17    3.29   0
 -14   4 -13    6.17    3.78   0
 -13  -5  -2  117.88    1.18   0
 -12   0  -3   -1.30    0.69   0
 -12   4 -11   14.33    2.43   0
 -11   3  -7  283.66    3.80   0
 -10   4  -9   14.31    2.36   0
  -9   3  -6   -0.34    1.08   0
  -8   4  -8  100.62    2.56   0
  -7   5 -11    4.43    2.01   0
  -6   4  -7   59.12    1.91   0
  -4   6 -15    8.29    3.25   0
  -4   6 -14   21.56    3.68   0
  -2   6 -13   19.23    2.54   0
  -1   5  -8  119.08    2.41   0
   2 -10  -3   12.12    2.10   0
   4  -6   1  159.56    2.34   0
   4   6 -10    6.16    1.41   0
   8   6  -9   -0.31    1.20   0
   9   7 -14   85.87    3.43   0
  11   5  -6   10.80    0.57   0
  13   7 -13   -0.82    1.97   0
  14  -6   1   24.20    2.32   0
  15  -1   1  348.77    3.44   0
  15   7 -13    1.13    2.09   0
  16  -6   1    2.01    1.68   0
  20  -2   1   12.42    1.43   0
  20   0   0   -2.10    1.26   0
  21  -7   0    1.73    2.35   0
  21   3  -3  298.79    2.54   0
  22  -8  -1    4.30    3.66   0
  24  -6   0   -2.72    3.03   0
  27  -7  -1    4.84    3.10   0
  27  -3   0   19.07    2.69   0
  28  -4   0    0.56    2.14   0
  28   2  -3   48.75    1.78   0
  28   4  -6   -1.13    1.24   0
  30  -6  -1   51.66    3.61   0
  31  -5  -1    5.60    2.85   0
  32  -4  -1    1.88    2.66   0
  34   4  -8   49.30    2.36   0
  35  -5  -2   74.61    4.53   0
  35  -3  -2    5.74    3.70   0
  38  -2  -3   26.85    3.26   0
  38   0  -4   63.40    3.26   0
  38   2  -6    1.46    2.37   0
  39  -3  -3   21.59    3.82   0
 -26  -2 -12   54.66    3.77   0
 -25  -1 -11    2.99    3.40   0
 -24   0 -12   13.01    3.10   0
 -23   1 -13   46.95    4.00   0
 -22   0  -9    1.87    2.00   0
 -21  -7  -8    3.46    1.94   0
 -21   1 -10   12.23    2.28   0
 -20  -6  -6   33.86    1.75   0
 -20  -4  -5   70.36    2.14   0
 -20   0  -7   -3.86    1.44   0
 -20   2 -11    1.72    3.38   0
 -19   3 -14   -1.41    4.43   0
 -18   2  -9   84.88    2.98   0
 -17   3 -11    5.29    3.00   0
 -15   3  -9   24.22    2.79   0
 -14   4 -12    3.99    2.55   0
 -12   4 -10   24.03    2.36   0
 -11   5 -15   -1.22    3.32   0
 -10  -2  -1   -0.15    0.36   0
  -9   5 -12   20.26    2.63   0
  -7   3  -5   78.53    1.82   0
  -7   5 -10  221.29    4.34   0
  -6  -2   0  851.00    1.68   0
  -6   0  -1    1.39    0.65   0
  -6   2  -3  170.91    2.11   0
  -5  -7  -1   89.28    1.33   0
  -5   5  -9   21.81    2.43   0
  -4   4  -6   41.67    1.48   0
  -4   6 -13   59.15    3.89   0
  -2   6 -12   -0.87    2.10   0
   0  -8  -1   27.35    1.57   0
   0   4  -5    5.97    0.73   0
   0   6 -11   11.73    1.95   0
   1  -9  -2    7.55    1.61   0
   1  -7   0  292.05    3.01   0
   1  -5   1    0.61    0.64   0
   1   3  -3  277.25    1.97   0
   1   5  -7   -0.41    1.23   0
   2   6 -10    0.76    1.84   0
   4 -10  -3    3.76    2.49   0
   6  -6   1  606.60    4.63   0
   7   7 -14  116.16    3.83   0
   8  -6   1  163.96    2.73   0
   8   4  -4    4.13    0.36   0
   9   5  -6   93.15    1.27   0
  10  -6   1    3.17    1.32   0
  12  -6   1    8.17    1.49   0
  13  -1   1   24.98    1.07   0
  17  -5   1   -1.56    1.96   0
  18  -2   1   18.85    1.38   0
  19  -7   0   20.31    2.54   0
  20  -8  -1   31.25    3.77   0
  20  -4   1   31.98    1.90   0
  21   1  -1    0.09    1.24   0
  22  -6   0   -2.12    2.94   0
  22   2  -2    5.29    0.89   0
  23  -1   0   65.05    2.36   0
  25  -7  -1   14.36    3.78   0
  25  -5   0   11.29    2.35   0
  26   0  -1   -0.33    1.36   0
  27   1  -2   58.02    2.43   0
  28  -6  -1    9.37    3.63   0
  30   0  -2  197.47    3.94   0
  31   1  -3   28.33    2.36   0
  32  -6  -2   -5.57    4.27   0
  33  -1  -2    9.58    2.35   0
  34  -4  -2    2.32    3.69   0
  34  -2  -2   13.56    2.57   0
  34   0  -3    3.84    2.14   0
  40  -2  -4    9.91    3.66   0
  40   0  -5   -1.82    2.88   0
 -26  -2 -11   16.55    2.90   0
 -25  -3  -9   65.63    3.15   0
 -25  -1 -10    6.23    3.24   0
 -24  -4  -8   19.66    2.19   0
 -24  -2  -8    8.57    2.61   0
 -24   0 -11   -3.12    2.64   0
 -23  -3  -7   20.44    1.93   0
 -23  -1  -8    6.91    1.88   0
 -23   1 -12   13.30    3.05   0
 -23   1 -11   42.61    3.88   0
 -22  -4  -6  155.72    3.12   0
 -22   0  -8   10.49    2.49   0
 -22   2 -14    9.75    3.80   0
 -22   2 -13   12.52    4.51   0
 -20  -2  -5  235.38    3.42   0
 -20   2 -10   51.03    3.52   0
 -19  -1  -5   35.00    1.62   0
 -19   3 -13   -1.24    3.00   0
 -18  -8  -7   25.65    1.53   0
 -18  -2  -4   -2.19    0.94   0
 -17  -7  -5    0.14    0.95   0
 -17  -1  -4   43.69    1.56   0
 -17   1  -6   21.62    1.61   0
 -17   3 -10    7.72    2.96   0
 -16  -2  -3    5.80    0.88   0
 -16   2  -7   36.22    2.01   0
 -16   4 -14   -8.59    3.66   0
 -15  -1  -3  236.14    2.75   0
 -14  -4  -2  123.92    1.47   0
 -14   2  -6    3.02    1.27   0
 -14   4 -11   88.13    3.43   0
 -13   1  -4    0.81    0.96   0
 -12   2  -5   84.48    2.04   0
 -11  -3  -1   19.25    0.63   0
 -11   5 -13   25.94    3.22   0
 -10   0  -2 2525.79    6.94   0
 -10   4  -8   -3.53    2.11   0
  -9  -7  -2   36.81    0.55   0
  -8   4  -7   15.74    1.87   0
  -6   6 -14    3.29    3.81   0
  -3   5  -8    8.74    1.39   0
  -2   6 -11   96.95    3.43   0
   0  -4   1   66.19    1.15   0
   3  -7   0    0.15    1.24   0
   5   7 -14    5.37    2.97   0
   6 -10  -3   23.99    2.78   0
   6   6  -9   64.53    1.77   0
   7   5  -6   28.72    0.99   0
   7   7 -13   80.30    3.23   0
   9  -1   1 1370.33    5.14   0
  15  -7   0    5.73    2.50   0
  15  -5   1    0.55    1.38   0
  17  -9  -2  111.47    4.53   0
  17  -7   0   55.79    2.75   0
  17  -3   1    4.79    1.68   0
  18  -8  -1   23.81    2.67   0
  18  -4   1   35.26    1.92   0
  18   0   0    8.58    0.99   0
  19  -9  -2   -3.81    2.87   0
  23  -7  -1    8.30    3.44   0
  24  -8  -2    8.92    4.02   0
  24  -2   0  330.25    4.31   0
  25  -3   0   34.34    2.15   0
  29  -7  -2   10.16    3.54   0
  30  -4  -1    2.13    2.40   0
  33  -5  -2   21.79    3.36   0
  35  -1  -3   22.85    2.61   0
  36  -2  -3   -0.22    3.52   0
  36   0  -4   48.45    3.42   0
  37  -3  -3   -0.75    3.22   0
  37   1  -5   25.01    2.63   0
  39  -3  -4    1.77    4.52   0
  39   1  -6    3.82    3.37   0
 -26  -2 -10   10.60    2.52   0
 -25  -5  -9   15.65    2.86   0
 -24   0 -10    1.64    2.27   0
 -23  -5  -7   36.79    2.33   0
 -22  -6  -7   23.78    1.97   0
 -22  -2  -6  119.68    3.07   0
 -22   2 -12   37.93    4.27   0
 -21  -1  -6    5.67    1.52   0
 -19  -7  -6   12.27    1.41   0
 -19  -3  -4   98.36    2.02   0
 -19   1  -7   20.44    1.77   0
 -19   3 -12    7.86    2.87   0
 -18   0  -5   -0.22    1.16   0
 -18   2  -8  177.36    3.64   0
 -17  -3  -3    4.45    1.09   0
 -16   0  -4  208.81    2.82   0
 -16   4 -13    5.01    3.29   0
 -16   4 -12   84.40    4.50   0
 -15   3  -8    2.93    1.77   0
 -13   5 -14    1.10    4.42   0
 -12   4  -9  206.29    3.86   0
 -11   1  -3   50.10    1.65   0
 -11   3  -6   57.72    1.94   0
 -10   2  -4  463.53    3.81   0
  -9  -1  -1 1412.77    4.26   0
  -7  -3   0  177.51    0.55   0
  -7   5  -9    6.94    2.26   0
  -6   4  -6   56.69    2.02   0
  -6   6 -13    7.17    3.73   0
  -5   3  -4   11.22    0.91   0
  -4   6 -12    5.60    2.33   0
  -2   2  -2   46.57    0.97   0
  -1   5  -7    7.38    1.45   0
   0   6 -10    3.82    1.58   0
   2  -8  -1   28.92    1.72   0
   2  -2   1  158.56    1.44   0
   3  -9  -2   50.46    2.28   0
   3  -5   1   13.63    0.93   0
   3   7 -14   68.08    3.90   0
   4   6  -9  351.87    3.87   0
   5  -5   1    4.61    1.21   0
   5   7 -13    9.29    2.65   0
   6   4  -4   20.84    0.63   0
   7  -7   0    2.72    1.59   0
  11  -7   0   46.47    2.58   0
  11  -5   1   -1.10    1.56   0
  13  -9  -2    2.80    3.10   0
  13  -7   0   -0.53    1.65   0
  13  -5   1    7.18    1.39   0
  14  -8  -1    6.80    2.83   0
  14  -2   1   61.61    1.89   0
  15  -9  -2    8.24    2.67   0
  16  -8  -1   -0.79    2.19   0
  19   1  -1   16.13    1.27   0
  20  -6   0   25.03    2.34   0
  20   2  -2    6.38    1.05   0
  21  -1   0    0.86    1.07   0
  24  -4   0   54.30    2.58   0
  26  -6  -1    5.22    2.52   0
  26   2  -3   38.20    1.56   0
  27  -7  -2    1.82    4.11   0
  27  -5  -1    2.80    3.19   0
  27  -1  -1   13.89    1.77   0
  28  -4  -1   18.81    3.09   0
  28  -2  -1  116.44    3.15   0
  30  -6  -2    7.63    2.98   0
  31  -5  -2    1.35    3.62   0
  31  -1  -2   -0.94    1.96   0
  32  -4  -2    4.99    3.65   0
  32   0  -3   -0.49    2.46   0
  33   1  -4   15.34    2.44   0
  35  -5  -3    4.72    3.55   0
  35   3  -7   40.33    2.17   0
  36  -4  -3    0.22    3.29   0
  36   2  -6   -1.65    1.94   0
  38   0  -5   -1.95    3.24   0
  38   2  -7   -0.15    2.88   0
 -27  -3 -10    7.41    3.63   0
 -27  -1 -12    8.26    3.33   0
 -26  -4  -9   -1.20    2.27   0
 -26  -2  -9   -2.05    2.88   0
 -26   0 -12   11.92    3.51   0
 -25  -3  -8  132.09    3.51   0
 -25  -1  -9   33.56    2.61   0
 -25   1 -13    7.60    3.84   0
 -24  -4  -7   92.57    3.15   0
 -24  -2  -7  135.06    3.51   0
 -24   0  -9    0.08    2.15   0
 -23  -3  -6    2.94    1.89   0
 -23  -1  -7    0.04    1.74   0
 -23   1 -10    0.48    2.25   0
 -22   0  -7   -2.55    2.21   0
 -22   2 -11   39.61    3.92   0
 -21   1  -8    0.05    1.90   0
 -20   0  -6   17.95    1.59   0
 -20   2  -9  131.12    3.65   0
 -19   3 -11    8.85    2.63   0
 -18   4 -14   10.95    5.25   0
 -17   3  -9   38.14    2.50   0
 -16   4 -11   24.74    3.51   0
 -14   0  -3   -0.57    0.81   0
 -13  -1  -2   -1.11    0.64   0
 -13   5 -13    7.36    4.01   0
 -11   5 -11    2.32    3.03   0
  -9   3  -5    5.41    1.10   0
  -9   5 -10    5.93    2.08   0
  -8   6 -14    0.54    4.04   0
  -6   6 -12   28.25    3.28   0
  -5  -5   0   86.95    0.92   0
  -5   5  -8  114.08    2.61   0
  -4   6 -11   51.23    3.23   0
   1  -3   1  211.63    1.75   0
   1   7 -14   64.18    3.87   0
   2   6  -9   16.46    1.82   0
   5  -9  -2    0.75    1.65   0
   5   5  -6  223.29    2.22   0
   6  -8  -1  181.75    3.38   0
   7  -9  -2    7.63    2.40   0
   7  -5   1    0.79    0.98   0
   8  -8  -1    9.54    2.23   0
   9  -9  -2   10.97    2.60   0
   9  -7   0   37.53    1.85   0
   9  -5   1   -0.09    1.10   0
  10  -8  -1   10.84    2.35   0
  11  -9  -2   31.12    2.54   0
  11   7 -12    2.37    1.77   0
  12  -8  -1   20.79    2.20   0
  13   7 -12   80.55    2.27   0
  14  -4   1  116.45    2.45   0
  16   0   0   12.61    0.95   0
  18  -6   0   14.80    2.00   0
  21  -7  -1    2.86    2.45   0
  21  -5   0   23.25    2.09   0
  22  -8  -2    6.65    3.12   0
  22  -4   0   15.86    1.83   0
  22  -2   0    0.50    1.42   0
  24  -6  -1   93.18    3.45   0
  25   1  -2   93.54    2.23   0
  26   4  -6    3.64    1.09   0
  28   0  -2   37.86    2.03   0
  29   5  -9    6.79    1.35   0
  32  -6  -3    0.84    4.32   0
  33  -1  -3    8.54    2.88   0
  34  -2  -3   52.12    3.79   0
  35  -3  -3    1.74    2.94   0
  39  -1  -5    4.45    3.01   0
  40   0  -6   16.56    3.12   0
 -28  -2 -11    9.12    4.10   0
 -27  -1 -11    6.15    2.88   0
 -26   0 -11    0.41    2.82   0
 -25  -5  -8   10.96    2.59   0
 -25  -1  -8    8.68    2.59   0
 -25   1 -12    7.85    3.49   0
 -25   1 -11    8.88    3.99   0
 -24  -6  -8   -2.71    2.10   0
 -24   2 -13   14.89    4.74   0
 -23   1  -9    2.90    2.17   0
 -22   2 -10   73.20    4.11   0
 -21  -7  -7   11.04    1.60   0
 -21   3 -13   13.03    3.73   0
 -21   3 -12   15.07    4.11   0
 -19   1  -6   -1.38    1.40   0
 -18   2  -7   22.50    1.84   0
 -18   4 -13   23.54    3.80   0
 -17   1  -5  115.94    2.49   0
 -16   2  -6  190.90    3.26   0
 -15  -3  -2  116.76    1.68   0
 -15   3  -7   17.22    2.23   0
 -14   2  -5   -2.14    1.12   0
 -14   4  -9  104.63    3.25   0
 -13   5 -12   52.63    4.17   0
 -12   4  -8   80.97    2.71   0
 -10   4  -7   52.55    2.10   0
  -8   2  -3   26.92    1.15   0
  -8   6 -13   11.81    3.80   0
  -4  -8  -2   47.95    1.33   0
  -3   5  -7    0.74    1.59   0
  -2   6 -10   10.52    1.82   0
   2 -10  -4   25.61    2.39   0
   3   5  -6    2.78    0.97   0
   3   7 -13    1.64    2.27   0
   4  -4   1   17.37    1.04   0
   4  -2   1   71.80    1.13   0
   4   4  -4   24.80    0.78   0
   5   7 -12    8.76    2.44   0
   7   7 -12   42.51    2.18   0
  10  -2   1    0.84    0.88   0
  11  -3   1   18.92    1.44   0
  12  -4   1    3.73    1.10   0
  13  -3   1  150.71    2.45   0
  14   0   0  641.70    3.95   0
  16  -6   0   16.68    1.94   0
  19  -9  -3   -1.59    3.06   0
  19  -7  -1    0.28    2.14   0
  19  -5   0   15.78    1.75   0
  20  -8  -2    7.92    2.80   0
  22  -6  -1   74.24    3.69   0
  22   0  -1   -2.11    1.08   0
  24   2  -3    4.84    1.29   0
  25  -7  -2   13.94    3.03   0
  25  -5  -1    3.13    2.14   0
  25  -1  -1   -0.68    1.33   0
  27  -3  -1   46.80    2.46   0
  28  -6  -2    3.10    2.88   0
  29  -7  -3    5.44    3.52   0
  29  -5  -2   25.37    3.54   0
  29  -1  -2    1.51    1.70   0
  30  -2  -2   -1.03    1.99   0
  31  -3  -2   37.74    2.73   0
  32   2  -5   69.26    2.40   0
  33  -5  -3   -8.54    3.03   0
  34  -4  -3   41.75    3.43   0
  34   0  -4   52.92    2.68   0
  35   1  -5   42.87    2.62   0
  37  -3  -4   12.63    3.41   0
  37   1  -6   -0.56    2.92   0
 -28  -2 -10   -1.43    3.92   0
 -27  -3  -9   16.67    2.73   0
 -27  -1 -10    8.95    2.77   0
 -26  -4  -8    1.36    2.59   0
 -26   0 -10   43.41    3.13   0
 -24   0  -8   58.64    2.80   0
 -24   2 -12    2.28    3.34   0
 -22  -4  -5    0.66    1.59   0
 -22  -2  -5    1.58    1.81   0
 -21  -1  -5   94.93    2.40   0
 -21   1  -7   36.39    2.10   0
 -21   3 -11    2.43    3.61   0
 -20  -2  -4    5.98    1.53   0
 -20   2  -8   26.86    2.33   0
 -19  -5  -4    9.60    0.95   0
 -19  -1  -4   28.11    1.52   0
 -18   4 -12    3.00    3.17   0
 -17   3  -8   30.42    2.34   0
 -15   5 -14    0.51    3.77   0
 -15   5 -13   14.21    4.16   0
 -13   3  -6   58.29    2.07   0
 -13   5 -11   -3.32    3.49   0
 -12  -6  -2    3.94    0.22   0
 -12   0  -2   32.84    1.31   0
 -12   2  -4   13.34    1.20   0
 -11   3  -5   89.59    2.34   0
 -11   5 -10    4.73    2.16   0
  -9   5  -9   16.91    2.03   0
  -8   4  -6  108.15    2.34   0
  -8   6 -12    2.38    3.44   0
  -7  -9  -4    7.59    0.98   0
  -7   3  -4  114.70    1.99   0
  -7   5  -8  236.74    3.71   0
  -6   6 -11   15.67    2.41   0
  -4   4  -5  143.23    2.23   0
  -4   6 -10   -3.60    2.34   0
  -3   1  -1   25.27    0.60   0
  -1   7 -14    7.98    3.02   0
   0  -6   0  179.74    2.17   0
   0   6  -9   -0.00    1.35   0
   1   7 -13    7.15    2.30   0
   3  -3   1  563.54    3.07   0
   3   7 -12   66.35    3.09   0
   4 -10  -4   58.39    2.93   0
   6  -4   1   39.82    1.26   0
   6   6  -8   77.86    1.86   0
   8   6  -8   17.99    1.18   0
   9  -3   1  829.31    4.78   0
  12  -6   0    8.54    2.13   0
  12   6  -8    8.81    0.86   0
  14  -6   0   15.99    1.76   0
  17  -9  -3   51.38    3.45   0
  17  -7  -1    3.56    2.01   0
  17  -5   0   36.34    2.43   0
  17   1  -1    0.77    0.63   0
  17   3  -3  350.76    2.29   0
  18  -8  -2   52.96    3.17   0
  18   2  -2  221.61    2.23   0
  20  -4   0   77.79    2.44   0
  23  -7  -2   25.64    2.95   0
  24  -8  -3    0.33    3.13   0
  25  -3  -1   25.56    2.54   0
  26  -6  -2   14.52    3.39   0
  26   0  -2  361.37    4.44   0
  27  -7  -3   -1.88    3.96   0
  27   3  -5   40.13    1.78   0
  30  -6  -3   49.42    3.68   0
  30   0  -3   -1.25    1.50   0
  31   1  -4   12.33    1.70   0
  31   5 -10    2.29    1.48   0
  33   3  -7    0.17    2.12   0
  34   2  -6   10.91    2.34   0
  34   4  -9   70.25    2.58   0
  35  -5  -4   28.22    3.86   0
  35  -1  -4    3.86    2.44   0
  36  -4  -4   -1.25    3.31   0
  36   0  -5   -2.17    2.84   0
  39   1  -7   -5.27    2.63   0
 -27  -3  -8    7.16    2.96   0
 -27  -1  -9   24.77    3.40   0
 -27   1 -12   -0.49    4.49   0
 -26   0  -9   -4.93    2.96   0
 -25   1 -10    0.03    2.65   0
 -24  -4  -6    6.15    2.14   0
 -24  -2  -6  116.77    3.15   0
 -24   2 -11    3.50    2.83   0
 -23  -1  -6    5.16    1.57   0
 -23   3 -13   -0.44    3.69   0
 -22  -6  -6    6.46    1.47   0
 -22   0  -6   50.74    2.21   0
 -22   2  -9   12.16    2.33   0
 -20  -6  -5    9.10    1.26   0
 -20   0  -5    2.33    1.22   0
 -20   4 -13   34.31    4.98   0
 -18  -6  -4   26.39    1.16   0
 -18  -4  -3   35.87    1.30   0
 -18  -2  -3   32.87    1.37   0
 -18   0  -4  313.09    3.61   0
 -18   4 -11   -0.71    2.71   0
 -17  -5  -3   44.24    1.16   0
 -17  -1  -3    0.77    0.89   0
 -15   5 -12   22.26    4.00   0
 -14   4  -8    8.01    2.48   0
 -13   1  -3  287.75    3.03   0
 -12   4  -7  449.20    5.19   0
 -10   6 -13   18.82    3.33   0
  -8   0  -1    2.02    0.76   0
  -4   2  -2  722.26    3.42   0
  -3   3  -3    0.21    0.83   0
  -2   6  -9    0.32    2.03   0
  -1   7 -13    1.99    3.14   0
   1   5  -6   41.56    1.29   0
   2  -6   0   79.19    1.81   0
   2   4  -4   19.05    0.73   0
   4   6  -8   41.73    1.75   0
   5  -3   1   46.15    1.14   0
   7  -3   1  336.02    2.87   0
   8  -6   0   -1.18    1.52   0
   9   7 -11    9.32    1.71   0
  10  -6   0   90.08    2.32   0
  12   0   0   35.38    1.03   0
  15  -9  -3   11.88    2.85   0
  15  -7  -1    7.39    1.99   0
  15  -5   0   39.15    2.29   0
  16  -8  -2    1.70    2.22   0
  18  -2   0   58.27    1.83   0
  20  -6  -1   21.09    2.35   0
  20   0  -1    5.14    1.43   0
  20   4  -5  202.46    1.79   0
  21  -7  -2   25.91    3.37   0
  21   5  -7   19.30    0.71   0
  22  -8  -3   -0.61    3.75   0
  23  -5  -1    2.36    2.09   0
  23  -1  -1  334.83    3.99   0
  25   5  -8   69.18    1.37   0
  27  -5  -2   91.53    3.42   0
  27  -1  -2   60.05    2.80   0
  27   1  -3  180.55    3.06   0
  28  -4  -2   12.78    3.04   0
  28  -2  -2   74.46    3.17   0
  28   4  -7  157.23    2.44   0
  29  -3  -2   11.90    2.22   0
  31  -5  -3    3.64    2.88   0
  32  -6  -4    6.42    4.30   0
  33   1  -5   50.13    2.90   0
  35  -3  -4   -1.88    2.82   0
  35   3  -8   13.33    2.41   0
  36   2  -7   34.72    2.55   0
  37  -1  -5   22.62    2.96   0
  38   0  -6   65.67    3.53   0
  38   2  -8    7.15    3.06   0
  39  -1  -6    0.10    3.05   0
  40   0  -7   -4.22    2.89   0
 -29  -3 -10    1.06    3.05   0
 -29  -1 -11   13.71    3.25   0
 -28  -4  -9    4.91    3.17   0
 -28  -2  -9   -2.26    2.56   0
 -28   0 -11    4.45    3.15   0
 -27   1 -11    8.40    4.47   0
 -26  -4  -7   12.05    2.44   0
 -26  -2  -7   14.82    2.62   0
 -25  -5  -7   24.95    2.36   0
 -25   1  -9   36.23    2.75   0
 -24   0  -7   -0.62    1.88   0
 -24   2 -10   15.03    2.79   0
 -23   3 -12   -1.06    3.32   0
 -22   2  -8   45.53    3.14   0
 -21  -3  -4   28.38    1.43   0
 -20   4 -12   24.93    3.43   0
 -19   1  -5   35.03    2.10   0
 -19   3  -8  170.08    4.29   0
 -18   2  -6   30.96    1.83   0
 -18   4 -10    6.70    3.24   0
 -17   3  -7   82.37    2.71   0
 -17   5 -13    7.11    4.55   0
 -16   0  -3   -0.33    0.93   0
 -16   2  -5   45.52    1.86   0
 -15   5 -11   -3.84    3.49   0
 -10   2  -3    0.07    0.87   0
 -10   4  -6    8.33    1.76   0
 -10   6 -12    3.69    3.46   0
  -9   5  -8    0.73    1.56   0
  -8  -8  -3   -0.22    0.65   0
  -6   4  -5  205.64    2.78   0
  -6   6 -10   13.57    2.05   0
  -3   7 -13    0.96    3.44   0
   0   4  -4   20.81    1.08   0
   1  -9  -3    2.15    1.78   0
   1   7 -12   13.81    2.21   0
   2   6  -8   -1.76    1.43   0
   4  -6   0   20.47    1.22   0
   5   7 -11   28.93    2.44   0
   6  -6   0   38.16    1.54   0
   7   7 -11    1.93    1.43   0
  10   0   0  266.45    2.21   0
  11  -9  -3   11.01    2.94   0
  11  -7  -1   26.05    2.31   0
  13  -9  -3    5.84    2.39   0
  13  -7  -1   22.98    2.00   0
  13   7 -11    2.96    1.18   0
  14  -8  -2   18.15    2.35   0
  14   6  -8    4.37    0.68   0
  15  -1   0    2.71    0.93   0
  15   1  -1  141.58    1.79   0
  16  -4   0   14.89    1.88   0
  17  -3   0   76.79    2.47   0
  18  -6  -1   16.50    2.55   0
  19   7 -12   57.58    1.29   0
  20  -8  -3   -0.71    3.40   0
  21  -5  -1   50.70    2.41   0
  22   2  -3  135.73    2.27   0
  24  -6  -2   16.37    2.63   0
  25  -7  -3   10.71    2.89   0
  26   6 -11   14.75    0.95   0
  28  -6  -3   87.18    3.93   0
  29  -7  -4    8.39    3.66   0
  30   2  -5    6.59    1.51   0
  31  -3  -3    8.59    2.90   0
  32   0  -4   48.76    2.51   0
  33  -5  -4    6.41    3.19   0
  33  -1  -4   15.39    3.22   0
  34  -4  -4   -2.75    2.99   0
  35   1  -6   11.19    2.81   0
  36  -4  -5    0.21    4.18   0
  37  -3  -5    5.91    3.30   0
 -29  -3  -9   -2.97    3.42   0
 -29  -1 -10    3.02    2.94   0
 -28   0 -10   20.12    2.99   0
 -27  -1  -8    5.38    2.25   0
 -27   1 -10   12.22    3.81   0
 -26   0  -8  157.81    3.95   0
 -26   2 -12   48.86    4.48   0
 -25  -3  -6    4.46    1.68   0
 -24  -6  -7   53.94    2.40   0
 -23   3 -11   18.07    3.48   0
 -21   3  -9    5.23    2.33   0
 -19  -3  -3  137.61    2.15   0
 -17   5 -12    5.10    4.54   0
 -16   4  -8   19.76    2.73   0
 -15  -1  -2   66.59    1.43   0
 -14   2  -4   75.83    2.00   0
 -13   3  -5    7.16    1.33   0
 -12  -4  -1    4.00    0.41   0
 -12   6 -13    7.90    3.37   0
  -7   5  -7   55.90    2.10   0
  -6  -4   0   31.67    0.41   0
  -4   6  -9   -1.48    1.72   0
  -1   7 -12   -1.83    2.27   0
   0  -8  -2   16.92    1.57   0
   0   6  -8    4.57    1.61   0
   1  -7  -1  241.41    2.92   0
   3  -9  -3    1.67    1.52   0
   3   7 -11   16.77    2.35   0
   5  -9  -3   23.52    2.42   0
   7  -9  -3    4.54    2.52   0
   9  -9  -3   61.77    2.70   0
   9  -7  -1   58.01    2.43   0
  10  -8  -2    2.91    2.30   0
  12  -8  -2   34.92    2.38   0
  13  -5   0  112.37    2.54   0
  16  -6  -1   57.57    2.87   0
  16  -2   0   32.00    1.46   0
  17  -9  -4   19.50    3.85   0
  19  -7  -2    3.68    2.29   0
  22  -6  -2    9.68    3.22   0
  22  -4  -1  273.13    4.26   0
  22  -2  -1   67.99    2.18   0
  24  -8  -4    3.33    3.20   0
  24   0  -2   -2.35    1.17   0
  24   4  -6   73.64    1.53   0
  25  -5  -2    2.75    2.06   0
  26  -4  -2   20.19    2.33   0
  26   2  -4  119.83    2.30   0
  27  -3  -2  204.66    4.04   0
  28   0  -3    0.81    1.49   0
  29  -5  -3   13.47    2.77   0
  29  -1  -3  228.78    4.36   0
  29   1  -4    9.12    1.48   0
  29   3  -6   15.02    1.40   0
  30  -6  -4   -3.88    3.81   0
  30  -4  -3   -0.16    2.45   0
  30  -2  -3   40.52    2.58   0
  30   4  -8   63.39    2.12   0
  33  -3  -4    0.69    3.45   0
  34   0  -5    0.20    2.14   0
  35  -5  -5   18.12    3.73   0
  35  -1  -5   43.69    3.60   0
  36  -2  -5    6.73    2.91   0
  39   1  -8   -2.67    3.46   0
 -30  -2 -10    3.13    3.33   0
 -29  -1  -9   19.18    3.60   0
 -28  -4  -8   12.37    3.02   0
 -28  -2  -8   12.70    2.50   0
 -28   0  -9   -3.65    3.54   0
 -27  -5  -8    2.08    2.13   0
 -27  -3  -7    6.96    2.06   0
 -26   2 -11    7.35    3.46   0
 -25   3 -12    2.37    4.63   0
 -24  -2  -5   86.02    2.91   0
 -24   0  -6   38.44    2.70   0
 -22  -2  -4  125.46    2.82   0
 -22   0  -5    2.18    1.45   0
 -22   4 -12   10.90    4.49   0
 -20   0  -4  135.84    2.91   0
 -20   4 -10   -0.68    3.46   0
 -18   4  -9    0.92    2.14   0
 -16  -4  -2   42.48    1.08   0
 -15   5 -10   34.00    3.00   0
 -14   0  -2  320.02    3.10   0
 -13   5  -9    2.02    2.13   0
 -12   4  -6    6.55    1.86   0
 -12   6 -12    1.23    2.99   0
 -11   1  -2  576.16    3.80   0
  -8   4  -5   36.62    1.56   0
  -6   2  -2   90.03    1.46   0
  -6   6  -9   42.96    2.80   0
  -5  -9  -4    6.64    1.36   0
  -5   3  -3    4.05    0.76   0
  -5   7 -13    4.37    2.92   0
  -3   5  -6   84.23    2.00   0
  -3   7 -12   10.76    2.47   0
  -2   6  -8   40.03    2.17   0
   1   7 -11   -1.49    1.86   0
   2  -8  -2   24.26    1.76   0
   3  -7  -1   10.52    1.11   0
   4  -8  -2   24.87    2.06   0
   5  -7  -1  178.47    2.79   0
   6  -8  -2   18.53    2.15   0
   7  -7  -1   -1.33    1.26   0
   8  -8  -2    0.36    1.63   0
   8   0   0   82.72    1.16   0
  11  -5   0   17.29    1.41   0
  13   1  -1  496.58    2.98   0
  15  -9  -4   41.49    3.84   0
  15  -3   0   67.97    1.90   0
  15   3  -3  212.80    1.60   0
  15   7 -11   34.73    1.35   0
  17  -7  -2   48.63    2.63   0
  18  -8  -3    1.18    2.53   0
  18   0  -1    0.25    0.87   0
  19  -5  -1   29.59    2.01   0
  20  -4  -1    7.89    2.16   0
  21  -3  -1  227.07    3.88   0
  21   3  -4  279.57    2.51   0
  22  -8  -4   38.28    4.15   0
  23  -7  -3   10.92    2.76   0
  25   1  -3   35.19    1.65   0
  25   3  -5   46.44    1.63   0
  26  -6  -3   -1.06    2.55   0
  26  -2  -2    5.49    1.58   0
  27  -7  -4   36.81    3.60   0
  29  -3  -3   63.41    3.47   0
  31  -5  -4   29.36    3.19   0
  31   3  -7   42.89    2.38   0
  32  -6  -5   48.48    4.10   0
  32  -4  -4    2.31    2.69   0
  32  -2  -4    5.17    3.04   0
  32   4  -9   56.20    2.35   0
  34   4 -10   23.23    2.42   0
  36   0  -6   70.73    3.24   0
  37  -1  -6   -1.19    2.77   0
  38   0  -7    5.22    2.80   0
  39  -1  -7   -3.91    3.14   0
 -30  -2  -9   16.48    3.79   0
 -29  -3  -8    5.07    3.33   0
 -29   1 -11   13.10    4.67   0
 -27  -1  -7   -2.29    2.05   0
 -27   1  -9   27.57    3.06   0
 -26  -2  -6   38.39    2.30   0
 -26   0  -7   -0.31    2.06   0
 -26   2 -10   12.03    2.90   0
 -25   3 -11   16.33    4.54   0
 -24  -4  -5   49.02    2.29   0
 -23  -5  -5    4.99    1.58   0
 -23   1  -6    3.83    2.30   0
 -22   4 -11   18.98    4.22   0
 -21  -7  -6    8.26    1.35   0
 -21   1  -5  108.43    3.06   0
 -21   3  -8    2.77    2.23   0
 -20  -2  -3    4.62    1.35   0
 -19  -7  -5   24.29    1.19   0
 -19   3  -7   30.09    2.18   0
 -19   5 -12   30.44    4.81   0
 -18  -8  -6   21.91    1.04   0
 -18   0  -3   -0.82    1.49   0
 -17  -3  -2   12.67    1.00   0
 -17   5 -11    1.00    2.96   0
 -15   3  -5  181.04    3.44   0
 -12   2  -3   30.05    1.39   0
 -12   6 -11   15.61    3.45   0
 -11   3  -4  168.27    2.62   0
 -10   0  -1    2.10    0.86   0
  -7   7 -13    2.91    3.95   0
  -5   5  -6   41.30    1.97   0
  -5   7 -12   14.10    3.35   0
  -1  -5   0  192.89    1.94   0
  -1   7 -11    2.92    1.89   0
   6   0   0  198.86    1.50   0
   7  -5   0  404.92    3.85   0
   7   7 -10   16.55    1.68   0
   9  -5   0   16.54    1.30   0
  12  -4   0    1.74    1.45   0
  13  -9  -4   -0.44    3.14   0
  14  -6  -1   21.71    1.87   0
  14  -2   0  136.31    2.28   0
  15  -7  -2    2.27    2.52   0
  16  -8  -3   47.46    2.83   0
  17  -5  -1   44.13    2.43   0
  19  -1  -1   17.62    1.28   0
  20  -6  -2   36.55    2.61   0
  20  -2  -1   81.05    2.20   0
  21  -7  -3   31.93    3.57   0
  22   0  -2   85.27    2.29   0
  23  -5  -2   30.59    2.44   0
  24  -6  -3   13.23    3.19   0
  25  -7  -4   -6.19    3.68   0
  25  -3  -2   70.94    2.64   0
  26   0  -3   -2.14    1.91   0
  27  -5  -3    1.77    2.29   0
  28  -6  -4   -1.75    2.95   0
  28  -4  -3   45.54    2.88   0
  28   2  -5   22.35    1.96   0
  29  -7  -5    0.19    3.71   0
  30   0  -4   15.81    1.92   0
  31  -1  -4   10.16    2.07   0
  33  -5  -5   25.44    3.65   0
  34  -4  -5   -2.50    2.96   0
  34  -2  -5   14.13    3.68   0
  35  -5  -6   71.88    5.61   0
  35   3  -9    0.07    2.47   0
  36  -4  -6   -2.52    4.81   0
  36   2  -8   19.77    2.44   0
  37  -3  -6   54.79    4.15   0
 -30   0 -10   16.20    3.47   0
 -29  -1  -8    0.37    3.18   0
 -29   1 -10    6.86    4.46   0
 -28   0  -8    5.28    2.42   0
 -28   2 -11    0.74    4.79   0
 -26  -4  -6    8.12    1.75   0
 -25  -5  -6   97.62    2.54   0
 -25  -3  -5  161.24    3.41   0
 -25   1  -7   90.30    3.25   0
 -23  -7  -7    2.08    1.63   0
 -23  -3  -4   17.05    1.83   0
 -21  -5  -4   98.62    2.01   0
 -20   4  -9   54.16    3.09   0
 -18   4  -8   45.19    2.65   0
 -16   2  -4   12.60    1.35   0
 -15  -5  -2  240.50    1.68   0
 -15   5  -9    6.65    2.44   0
 -14   4  -6    3.74    2.02   0
 -14   6 -12    6.23    3.17   0
 -10   4  -5  345.51    3.90   0
  -8   6  -9    1.31    1.99   0
  -7  -7  -2  146.63    1.51   0
  -7   3  -3   49.65    1.37   0
  -7   7 -12   -2.28    3.48   0
  -4   6  -8    8.98    1.53   0
  -3   7 -11   80.06    3.04   0
   1  -5   0  188.16    2.13   0
   3   7 -10   34.76    2.22   0
   5   7 -10   34.51    1.82   0
   9   7 -10   60.27    1.88   0
  10  -4   0   33.70    1.65   0
  11  -9  -4   15.58    3.04   0
  12  -6  -1   91.04    2.49   0
  12  -2   0    8.29    1.33   0
  13  -7  -2   11.18    2.34   0
  13  -3   0  408.48    3.81   0
  14  -8  -3   11.74    2.21   0
  14   2  -2   94.71    1.30   0
  16   0  -1   -0.05    0.76   0
  18  -4  -1  258.36    4.00   0
  20  -8  -4   12.19    2.82   0
  21  -5  -2   15.64    2.54   0
  24  -8  -5    7.99    3.34   0
  24  -2  -2   -0.25    1.50   0
  26   4  -7   67.44    1.80   0
  27  -7  -5   41.51    4.60   0
  27  -1  -3  177.42    3.40   0
  27   1  -4   54.09    2.38   0
  28  -2  -3   44.27    2.34   0
  29  -5  -4    5.98    2.61   0
  29   5 -10   13.30    1.55   0
  30  -6  -5   -1.98    3.18   0
  30  -4  -4   39.04    3.55   0
  32   0  -5    2.13    1.86   0
  33   1  -6    5.89    1.95   0
  36  -2  -6   -1.60    2.81   0
  37   1  -8    4.35    3.28   0
  38  -2  -7   -2.34    4.14   0
 -30  -2  -8    4.86    3.36   0
 -30   0  -9   -2.78    3.90   0
 -28  -4  -7   21.25    2.32   0
 -28   2 -10   -1.65    4.12   0
 -27  -1  -6    9.13    2.64   0
 -27   1  -8    8.23    2.58   0
 -26   0  -6    9.42    2.78   0
 -24  -6  -6   17.10    1.79   0
 -24   0  -5    0.91    1.66   0
 -23   3  -8    4.85    3.23   0
 -22  -6  -5    3.98    1.26   0
 -22   0  -4   25.67    2.08   0
 -22   2  -6  117.13    3.25   0
 -22   4 -10    2.70    2.86   0
 -21   3  -7   40.96    2.60   0
 -21   5 -12   34.51    5.14   0
 -20  -4  -3   56.55    1.44   0
 -20   2  -5  231.45    4.06   0
 -19   5 -11   12.31    3.39   0
 -18  -2  -2   65.16    1.71   0
 -16   6 -12   -3.45    4.27   0
 -14   6 -11    6.62    3.14   0
 -13  -1  -1   25.62    1.07   0
 -13   3  -4   36.94    1.66   0
 -10   6  -9   20.24    2.82   0
  -9  -9  -5    0.26    1.13   0
  -8   2  -2   43.48    1.25   0
  -6  -8  -3    0.78    0.87   0
  -6   6  -8   54.76    2.64   0
  -5   7 -11    5.43    3.08   0
  -1   7 -10  139.12    3.54   0
   1   5  -5    7.10    1.07   0
   1   7 -10   86.92    2.54   0
   2   6  -7  239.85    3.06   0
   3   5  -5   24.70    0.94   0
   4   6  -7    0.96    1.09   0
   5   5  -5   84.44    1.36   0
   6   6  -7    1.45    0.96   0
   9  -9  -4   70.93    3.38   0
  10  -6  -1  120.81    2.57   0
  11   1  -1  162.86    1.62   0
  12  -8  -3    9.16    2.57   0
  12   4  -4    8.20    0.20   0
  15  -5  -1    2.78    1.34   0
  17  -9  -5   -3.83    2.91   0
  18  -8  -4    1.65    3.16   0
  18  -6  -2   31.49    2.34   0
  19  -7  -3    9.47    2.32   0
  22  -8  -5   18.83    4.08   0
  22  -6  -3   32.28    3.24   0
  23  -7  -4   77.22    3.69   0
  23  -3  -2  310.64    4.37   0
  25  -5  -3    8.75    2.21   0
  26  -6  -4   28.60    2.94   0
  26  -4  -3   74.63    3.06   0
  27   3  -6   13.12    1.27   0
  28   0  -4    5.61    2.04   0
  30  -2  -4    8.80    2.14   0
  31  -5  -5    4.61    3.00   0
  32  -6  -6   15.35    3.71   0
  32  -4  -5  190.79    4.89   0
  33  -3  -5    4.79    2.73   0
  34   0  -6    0.89    2.28   0
  35  -1  -6    4.11    2.74   0
  36   0  -7   -1.15    2.40   0
  37  -3  -7   39.11    4.77   0
  38   0  -8    4.08    3.66   0
 -30  -4  -8   21.10    3.33   0
 -29  -3  -7   -4.10    2.25   0
 -29  -1  -7  127.28    4.21   0
 -28  -2  -6   60.53    3.16   0
 -28   0  -7    5.11    2.30   0
 -27   3 -11    3.32    3.57   0
 -26  -6  -7   -0.08    2.17   0
 -26  -2  -5   27.97    1.99   0
 -26   2  -8   15.05    2.68   0
 -25   1  -6   44.82    2.59   0
 -25   3  -9   61.50    3.60   0
 -24  -2  -4    9.98    1.89   0
 -24   4 -11    2.88    3.62   0
 -23   1  -5  203.55    3.65   0
 -22   4  -9   28.44    3.95   0
 -20   4  -8   31.93    2.60   0
 -19  -5  -3    4.06    0.88   0
 -18   2  -4   -2.95    1.71   0
 -18   4  -7  134.47    3.52   0
 -17   3  -5   83.37    2.50   0
 -17   5  -9    1.78    2.52   0
 -16   0  -2   82.76    1.81   0
 -15   5  -8   -0.40    2.14   0
 -14   2  -3   72.50    1.89   0
 -13   5  -7   26.47    2.71   0
 -12   4  -5    1.55    1.24   0
  -9   5  -6   25.55    2.27   0
  -9   7 -12    3.28    2.94   0
  -8   6  -8   20.69    2.46   0
  -7   7 -11    5.94    3.50   0
  -3   7 -10   12.84    2.81   0
  -2   6  -7  120.10    2.75   0
  -1  -9  -4   14.52    1.71   0
  -1   5  -5   78.12    1.70   0
   0   6  -7   98.30    2.15   0
   1  -9  -4   -1.01    1.85   0
   3  -9  -4    6.62    2.16   0
   5  -9  -4    0.37    2.29   0
   7  -9  -4   -0.77    1.98   0
   7   5  -5   12.22    0.63   0
   8  -6  -1   15.87    1.37   0
   8  -4   0  135.69    2.13   0
   8   6  -7    3.63    0.83   0
  10  -8  -3   13.07    2.07   0
  10  -2   0   35.91    1.42   0
  11  -7  -2  136.21    3.00   0
  13  -5  -1   18.26    1.88   0
  15  -9  -5   13.48    3.51   0
  16  -6  -2   10.04    1.78   0
  17  -7  -3   49.06    3.21   0
  17  -1  -1    2.44    0.97   0
  17   7 -11    4.48    0.81   0
  18   4  -5  315.53    1.99   0
  19  -5  -2   47.02    2.67   0
  19   3  -4   67.99    1.40   0
  20   0  -2  316.21    3.49   0
  22  -2  -2    4.99    1.92   0
  22   4  -6   22.92    1.06   0
  23   5  -8  115.32    1.58   0
  24   0  -3   -0.80    1.70   0
  25  -7  -5   -3.23    4.03   0
  27  -5  -4  130.88    3.98   0
  28  -6  -5    4.15    2.94   0
  28  -4  -4   86.56    3.79   0
  28   4  -8   14.81    1.58   0
  29   1  -5   98.03    2.65   0
  29   3  -7   25.75    1.99   0
  32  -2  -5   67.79    3.23   0
  32   2  -7    0.72    1.70   0
  34  -4  -6   15.71    3.22   0
  34   2  -8    6.88    2.55   0
  36   2  -9    7.35    3.24   0
 -31  -3  -8   12.69    2.80   0
 -30  -2  -7    2.68    3.04   0
 -30   0  -8   25.22    3.00   0
 -29   1  -8   -1.40    3.77   0
 -28   2  -9    0.23    3.05   0
 -27   3 -10    8.72    3.33   0
 -26  -4  -5   31.00    2.23   0
 -23   3  -7   18.37    3.08   0
 -22  -2  -3    6.24    1.24   0
 -21   1  -4   73.25    2.29   0
 -21   3  -6   90.61    3.38   0
 -21   5 -11    0.41    3.46   0
 -20  -6  -4   12.76    1.02   0
 -20   0  -3    1.47    1.08   0
 -16   4  -6   30.48    1.98   0
 -15   3  -4  152.73    3.13   0
 -12   0  -1    2.62    0.68   0
 -12   6  -9  117.50    3.56   0
 -11   7 -12    5.15    4.10   0
 -10   2  -2    1.79    0.84   0
  -8   4  -4    7.17    1.12   0
  -5   7 -10   53.79    3.47   0
  -4   6  -7  238.78    3.70   0
  -3   5  -5    0.91    0.97   0
   6  -6  -1  199.27    2.83   0
   6  -4   0   32.44    1.20   0
   8  -8  -3   25.25    1.97   0
   9  -7  -2   82.51    2.34   0
   9  -3   0  472.71    3.61   0
  13  -9  -5   37.71    3.69   0
  13   7 -10    6.51    1.08   0
  14   0  -1    0.75    0.67   0
  16  -8  -4   -1.15    2.26   0
  17   1  -2   10.47    0.79   0
  20  -8  -5  149.14    5.03   0
  20  -6  -3   45.48    2.69   0
  20  -4  -2    0.86    2.04   0
  21  -7  -4   39.51    2.99   0
  21  -3  -2  214.89    3.76   0
  21  -1  -2    0.47    1.16   0
  23  -5  -3   23.55    2.36   0
  24  -8  -6    0.43    3.35   0
  24  -6  -4    5.17    2.55   0
  24  -4  -3   13.87    2.64   0
  25  -3  -3    9.58    1.73   0
  25  -1  -3   32.75    1.86   0
  26   2  -5  204.10    3.14   0
  27  -7  -6   51.14    5.10   0
  29  -5  -5   -0.16    2.49   0
  30  -6  -6   19.02    3.48   0
  30  -4  -5   -2.09    3.26   0
  30   0  -5   -2.10    1.73   0
  30   4  -9   35.43    2.12   0
  31  -3  -5   13.21    2.47   0
  31  -1  -5   40.49    2.56   0
  31   3  -8   13.94    2.14   0
  32   4 -10   16.98    2.22   0
  33   3  -9    3.52    2.33   0
  34  -2  -6   13.24    2.82   0
  35   3 -10    6.57    2.85   0
  36  -2  -7   36.53    3.42   0
  38  -2  -8    4.90    3.48   0
 -32  -2  -8   24.81    3.89   0
 -32   0  -9    3.97    4.06   0
 -31   1  -9   21.45    4.17   0
 -30   2 -10    3.46    3.84   0
 -29  -3  -6    0.95    2.56   0
 -28   0  -6   22.64    3.27   0
 -27  -5  -6    0.37    2.08   0
 -27  -1  -5    1.41    2.54   0
 -27   3  -9   15.10    4.04   0
 -26   0  -5   -0.43    1.90   0
 -26   2  -7   10.06    2.42   0
 -25  -3  -4  259.27    3.83   0
 -25  -1  -4  111.06    3.10   0
 -24   0  -4    5.56    1.96   0
 -24   2  -6  115.82    3.34   0
 -24   4  -9    2.63    3.75   0
 -22   2  -5    1.11    1.66   0
 -22   4  -8    0.99    2.43   0
 -21   5 -10   44.45    3.80   0
 -20   4  -7    4.67    2.12   0
 -19  -3  -2  156.70    2.10   0
 -19  -1  -2   52.69    1.82   0
 -19   1  -3  139.21    2.67   0
 -19   3  -5  126.36    3.02   0
 -19   5  -9   18.81    2.95   0
 -18  -4  -2   44.86    1.19   0
 -17  -7  -4   18.62    0.65   0
 -17   5  -8    2.26    2.33   0
 -16   6 -10    4.23    4.00   0
 -15  -3  -1   53.94    1.15   0
 -15   1  -2   70.98    1.76   0
 -15   5  -7   -0.62    2.72   0
 -14   4  -5   91.46    2.51   0
 -11   3  -3    2.76    1.08   0
 -10   4  -4  139.41    2.73   0
  -9   1  -1 1417.03    5.27   0
  -9   7 -11   -1.51    2.70   0
  -7  -1   0  486.76    1.98   0
  -7   7 -10   11.80    3.11   0
  -6   6  -7   96.45    2.88   0
  -5   5  -5   27.25    1.47   0
  -2  -8  -3   71.84    1.90   0
  -1   7  -9    0.76    2.08   0
   0  -6  -1  308.78    2.89   0
   1   7  -9   27.05    2.20   0
   2  -6  -1  118.25    2.12   0
   3   7  -9   33.11    2.03   0
   4  -8  -3   22.73    2.18   0
   4  -6  -1   70.56    1.76   0
   5  -7  -2  171.95    2.99   0
   5   7  -9    5.07    1.49   0
   6  -8  -3    1.30    1.58   0
   7  -7  -2    2.84    1.30   0
   7  -3   0  160.52    2.16   0
   7  -1   0  488.91    2.76   0
  10   6  -7   35.18    0.95   0
  11  -9  -5    7.12    3.19   0
  11  -5  -1    3.45    1.13   0
  13   3  -3   11.27    0.49   0
  14  -8  -4   32.10    2.60   0
  14  -6  -2    0.79    1.58   0
  14  -4  -1  316.55    3.74   0
  15  -7  -3   -1.01    1.96   0
  15  -3  -1   68.28    2.22   0
  15  -1  -1  145.14    2.20   0
  17  -5  -2  258.70    3.90   0
  18   2  -3    3.54    0.72   0
  19  -7  -4   50.40    3.46   0
  22  -8  -6   -1.44    4.02   0
  22   2  -4  191.46    2.68   0
  23  -7  -5    2.54    3.60   0
  25  -5  -4    5.37    2.88   0
  26  -6  -5   59.48    4.11   0
  27  -1  -4   61.43    2.81   0
  31  -5  -6   19.92    3.17   0
  32   0  -6   22.63    2.26   0
  33  -5  -7   -1.24    4.13   0
  34  -4  -7    2.98    4.01   0
  34   0  -7   -1.08    2.92   0
  35  -3  -7   39.04    3.52   0
  35  -1  -7   -0.51    2.52   0
  35   1  -8    6.60    2.31   0
  36   0  -8   17.12    3.37   0
  37  -3  -8   13.97    3.58   0
  37   1  -9    4.14    2.64   0
  38   0  -9   -0.73    3.04   0
 -31  -3  -7    7.87    3.26   0
 -31  -1  -7   89.91    4.35   0
 -30  -4  -7   17.09    2.50   0
 -30   0  -7   -3.44    2.45   0
 -29   1  -7  125.23    4.47   0
 -28  -2  -5    0.38    2.36   0
 -27   1  -6   12.48    2.29   0
 -26   4 -10    0.38    4.43   0
 -25   1  -5  108.77    3.14   0
 -23  -5  -4    1.30    1.34   0
 -23  -3  -3   -1.03    1.37   0
 -23  -1  -3   65.26    2.40   0
 -23   5 -11    1.41    3.94   0
 -22  -4  -3   21.63    1.43   0
 -22   0  -3    0.47    1.71   0
 -20  -2  -2   26.55    1.47   0
 -18   0  -2    6.02    1.11   0
 -18   4  -6  159.48    3.63   0
 -18   6 -11   20.20    3.65   0
 -17   3  -4    0.16    1.95   0
 -14   6  -9   39.38    2.88   0
 -13   5  -6   19.32    2.39   0
 -12   2  -2   79.48    1.78   0
  -9   7 -10    8.03    3.22   0
  -7  -9  -5    3.34    1.37   0
  -3   3  -2  258.17    2.28   0
  -3   7  -9    2.36    2.30   0
  -1  -7  -2  134.27    2.14   0
   0  -8  -3   37.02    1.55   0
   0  -4   0    0.16    0.62   0
   1  -7  -2    5.46    1.27   0
   1   3  -2  227.67    1.62   0
   2  -8  -3   12.69    1.42   0
   2   8 -12   23.61    3.03   0
   3  -7  -2  370.36    3.83   0
   4   8 -12    7.34    2.72   0
   7   7  -9   12.36    1.38   0
   9  -9  -5   11.46    3.06   0
   9  -5  -1    2.42    1.42   0
   9   5  -5   15.21    0.53   0
  12  -8  -4    6.10    2.94   0
  12  -6  -2   87.02    2.76   0
  12   2  -2   87.84    1.03   0
  13  -7  -3   46.31    2.81   0
  15  -9  -6   13.32    3.66   0
  18  -8  -5   43.08    3.13   0
  18  -6  -3   15.54    2.07   0
  18   0  -2   34.89    1.56   0
  20  -2  -2    7.10    1.30   0
  21  -5  -3    1.00    1.86   0
  22  -6  -4    4.09    2.41   0
  22  -4  -3  152.81    3.74   0
  24  -2  -3    1.28    1.49   0
  25  -7  -6   23.15    4.38   0
  25   3  -6  113.73    2.29   0
  25   5  -9   -3.16    1.13   0
  26  -4  -4   10.43    2.25   0
  26   0  -4   37.72    1.97   0
  27  -5  -5    5.92    3.43   0
  27   1  -5  101.34    2.84   0
  28  -6  -6   17.69    3.17   0
  28   2  -6   51.77    1.94   0
  30  -2  -5    6.31    2.15   0
  32  -2  -6    5.26    3.09   0
  38  -2  -9    6.40    4.37   0
 -33  -1  -8   17.94    4.04   0
 -32   0  -8    0.41    2.88   0
 -31   1  -8    0.05    2.84   0
 -30  -2  -6   46.02    2.83   0
 -28   2  -7   30.65    3.83   0
 -27   3  -8   10.25    2.91   0
 -26  -2  -4    9.71    1.58   0
 -25   3  -7    1.55    2.35   0
 -24   4  -8   14.61    3.67   0
 -23  -7  -6   31.29    1.65   0
 -23   3  -6    2.70    2.12   0
 -23   5 -10   52.27    4.23   0
 -22   4  -7   16.41    3.14   0
 -21   3  -5   28.76    2.62   0
 -21   5  -9    6.91    3.04   0
 -19   5  -8  273.81    5.13   0
 -17   1  -2    4.99    1.45   0
 -17   5  -7   11.43    2.26   0
 -16  -2  -1   19.13    0.91   0
 -16   4  -5  232.77    3.81   0
 -16   6  -9    5.07    3.45   0
 -14  -4  -1  118.92    1.17   0
 -14   0  -1    0.09    0.80   0
 -13   7 -11    7.00    4.49   0
 -12   4  -4   60.93    1.99   0
 -11   1  -1   67.19    1.63   0
  -8   6  -7   93.92    2.70   0
  -5   3  -2   71.24    1.52   0
  -5   7  -9   14.34    2.14   0
   0   4  -3   86.26    1.44   0
   0   8 -12   12.36    2.58   0
   3   3  -2  322.77    1.60   0
   6  -2   0  837.91    3.88   0
   6   8 -12   14.11    2.38   0
   7  -9  -5    3.42    2.61   0
   8   8 -12   75.95    2.89   0
  10  -8  -4   -1.63    2.47   0
  12  -4  -1  247.98    3.17   0
  12   0  -1   -0.04    0.59   0
  15  -5  -2  198.59    3.36   0
  16  -8  -5   16.97    3.13   0
  17  -7  -4    5.13    2.16   0
  19  -3  -2   17.50    1.58   0
  19  -1  -2   37.07    1.57   0
  19   5  -7   37.53    0.78   0
  20  -8  -6   11.01    3.75   0
  21  -7  -5   -2.07    2.41   0
  22   0  -3   -1.13    1.09   0
  22   6 -10    9.51    0.76   0
  23  -5  -4   24.68    2.99   0
  23  -3  -3  333.61    4.51   0
  23  -1  -3   73.53    2.16   0
  24  -6  -5   54.61    3.67   0
  24   4  -7  195.64    2.43   0
  26  -2  -4  122.94    3.45   0
  27  -7  -7   -2.13    3.49   0
  27   5 -10   13.23    1.57   0
  28  -4  -5   79.05    3.27   0
  28   0  -5    2.57    1.53   0
  29  -5  -6    1.12    3.54   0
  29  -1  -5  110.87    3.06   0
  29   5 -11   23.91    1.98   0
  30  -6  -7    5.03    3.39   0
  31  -3  -6   40.56    3.55   0
  32   2  -8    2.95    2.32   0
  34  -2  -7    5.65    2.77   0
  36   2 -10   10.93    2.43   0
 -30   0  -6   37.21    3.55   0
 -30   2  -8    3.37    3.01   0
 -29  -1  -5    1.09    2.83   0
 -29   1  -6   52.96    3.71   0
 -29   3  -9   -0.29    3.26   0
 -28   0  -5    1.94    2.12   0
 -27   1  -5   -1.23    2.71   0
 -26  -6  -6    0.86    1.74   0
 -26   0  -4   96.59    3.32   0
 -26   4  -9   -1.92    3.21   0
 -24  -6  -5    0.33    1.30   0
 -24  -2  -3   45.42    1.83   0
 -21   1  -3   13.31    1.50   0
 -20   0  -2   31.80    1.79   0
 -20   4  -6    1.21    1.89   0
 -15   5  -6   20.34    2.15   0
 -14   2  -2  542.04    4.34   0
 -14   6  -8   -1.57    2.17   0
 -12  -6  -2    3.10    0.23   0
 -10   6  -7   75.71    2.72   0
  -7   3  -2  257.07    2.72   0
  -7   7  -9    8.97    2.16   0
  -4   4  -3  166.74    2.20   0
  -2   2  -1  166.81    1.49   0
   0   6  -6   20.10    1.58   0
   2   6  -6    6.47    1.18   0
   3  -9  -5   -1.12    2.24   0
   5  -9  -5    7.36    2.53   0
   5  -1   0   87.61    1.12   0
   7  -5  -1    0.81    0.97   0
  10  -6  -2    0.29    1.32   0
  11  -7  -3    1.28    1.57   0
  13  -9  -6   19.83    2.90   0
  13  -3  -1  713.24    4.95   0
  16  -6  -3   70.16    2.66   0
  19  -5  -3   57.38    2.37   0
  20  -6  -4    3.79    2.20   0
  22  -8  -7   17.47    4.18   0
  23  -7  -6   12.65    3.75   0
  24  -4  -4   44.83    3.01   0
  25  -3  -4   12.14    2.45   0
  26  -6  -6    5.02    3.61   0
  26   4  -8   32.18    1.61   0
  27   3  -7    3.50    1.26   0
  29   1  -6   11.92    1.69   0
  30  -4  -6    1.77    2.41   0
  30   0  -6    2.24    1.87   0
  31  -5  -7    1.85    3.18   0
  31  -1  -6   20.16    2.42   0
  32  -4  -7   -3.03    2.70   0
  32   0  -7    1.33    2.59   0
  33  -5  -8   -0.45    3.56   0
  33  -1  -7   16.84    2.53   0
  33   1  -8   -0.63    2.63   0
  33   3 -10   30.67    2.79   0
  35  -1  -8    7.42    2.73   0
  35   1  -9   72.72    3.83   0
  35   3 -11   -2.62    2.30   0
  36   0  -9    5.08    3.64   0
  37  -1  -9    6.43    3.02   0
  37   1 -10    9.40    2.82   0
  38   0 -10   60.32    3.86   0
 -32   0  -7   -6.38    2.78   0
 -31  -3  -6    0.41    2.31   0
 -31   1  -7   87.93    3.91   0
 -30  -4  -6    0.10    2.04   0
 -29  -3  -5    4.51    1.96   0
 -28  -4  -5    7.77    1.70   0
 -28   2  -6   63.39    3.66   0
 -27  -3  -4   74.10    2.71   0
 -26  -4  -4    0.30    1.72   0
 -26   4  -8   -0.03    3.95   0
 -25  -1  -3   40.79    2.36   0
 -25   1  -4  110.14    3.02   0
 -25   3  -6    3.76    2.20   0
 -25   5 -10    1.45    3.91   0
 -23   3  -5    3.91    2.45   0
 -21  -7  -5   -0.75    0.89   0
 -21  -5  -3  102.27    1.79   0
 -21  -3  -2   52.41    1.52   0
 -19   5  -7   -4.34    2.31   0
 -18   4  -5  121.93    3.17   0
 -18   6  -9   -0.58    2.90   0
 -17  -5  -2   14.67    0.68   0
 -17  -1  -1    3.02    0.85   0
 -16   0  -1    0.19    1.14   0
 -16   6  -8   -0.57    3.11   0
 -15   7 -11   17.37    3.76   0
 -14   4  -4   66.19    2.15   0
 -13   7 -10   36.82    3.41   0
 -12   6  -7  178.43    3.82   0
 -11   5  -5   27.07    1.83   0
 -10  -2   0   39.83    0.73   0
  -9   7  -9   18.50    2.55   0
  -6   4  -3   29.84    1.26   0
  -6   6  -6    2.93    1.87   0
  -4   2  -1   74.06    1.17   0
  -3  -9  -5   36.82    1.98   0
  -1  -9  -5   -1.46    1.79   0
  -1   7  -8   67.14    2.66   0
   0   2  -1  329.73    1.64   0
   0   8 -11   -2.71    2.73   0
   1  -9  -5   43.91    2.55   0
   1   7  -8   38.42    2.20   0
   2   8 -11    8.45    2.56   0
   3  -3   0  302.84    2.27   0
   4   4  -3    9.23    0.50   0
   4   6  -6    2.59    0.98   0
   5  -5  -1   12.60    1.34   0
   8  -8  -4   29.01    2.16   0
   8  -6  -2    9.90    1.87   0
   9  -7  -3    2.57    1.52   0
  10  -4  -1   62.13    1.71   0
  11  -9  -6   -0.44    2.51   0
  13  -5  -2   52.23    1.95   0
  14  -8  -5   35.82    2.76   0
  14  -6  -3  225.37    4.03   0
  15  -9  -7   13.18    3.84   0
  15  -7  -4    3.09    2.09   0
  16  -4  -2   -1.60    1.23   0
  17   3  -4  154.64    1.68   0
  18  -8  -6   42.43    3.33   0
  19  -7  -5   75.69    3.26   0
  19   1  -3    6.11    0.95   0
  20  -4  -3   92.15    2.70   0
  22  -6  -5    7.94    3.34   0
  24   0  -4  213.93    3.24   0
  24   6 -11    0.37    1.00   0
  25  -7  -7   36.32    3.71   0
  25  -5  -5    0.41    2.21   0
  25  -1  -4    1.62    1.54   0
  26  -4  -5  392.38    5.86   0
  28  -6  -7   17.46    3.14   0
  28  -2  -5   19.73    2.16   0
  29   3  -8  134.77    2.74   0
  30  -6  -8    5.10    3.72   0
  30  -2  -6   83.17    3.91   0
  30   4 -10    1.99    1.86   0
  31   3  -9    8.46    1.78   0
  32   4 -11   20.99    2.50   0
  34   0  -8   10.04    2.42   0
  36  -2  -9    4.10    4.00   0
 -34   0  -8   64.23    4.14   0
 -33  -3  -7    4.41    2.74   0
 -33   1  -8   12.20    3.42   0
 -32  -2  -6   11.08    2.45   0
 -32   2  -8   14.21    4.45   0
 -30  -2  -5    8.87    2.11   0
 -30   2  -7    3.23    2.98   0
 -29  -5  -6   45.93    2.32   0
 -28   4  -9    3.34    3.44   0
 -26   2  -5   26.45    2.34   0
 -24   2  -4    9.54    2.53   0
 -23   1  -3   60.07    2.20   0
 -22  -6  -4    0.97    1.10   0
 -22  -2  -2  131.82    2.35   0
 -21   3  -4   29.19    2.56   0
 -20  -4  -2   42.41    1.32   0
 -18  -2  -1   18.27    1.19   0
 -17  -3  -1    4.98    0.81   0
 -17   3  -3    3.68    1.83   0
 -17   5  -6    0.38    2.03   0
 -15   7 -10   50.96    5.03   0
 -14   6  -7    2.43    2.87   0
 -11   7  -9   -1.63    2.39   0
  -9   3  -2  477.16    3.77   0
  -8   4  -3   25.95    1.35   0
  -8   6  -6    5.34    2.01   0
  -6   0   0  159.57    1.32   0
  -6   2  -1    4.89    0.67   0
  -4   8 -11   32.36    3.55   0
  -3   5  -4  108.42    2.18   0
  -3   7  -8   14.43    1.85   0
  -2   8 -11    4.16    2.50   0
   3   7  -8    3.86    1.14   0
   4   8 -11   97.88    2.80   0
   6  -8  -4    9.89    1.71   0
   6   8 -11    1.16    1.92   0
   7  -7  -3    7.38    1.94   0
   9  -9  -6    4.88    3.01   0
  11   7  -9    2.98    0.95   0
  12  -8  -5   12.00    3.03   0
  12   6  -7  149.01    1.16   0
  13  -7  -4  156.69    3.77   0
  15   7 -10   53.42    0.95   0
  16   0  -2    6.29    0.89   0
  17  -5  -3    3.38    1.45   0
  18  -6  -4    1.04    1.93   0
  20  -8  -7   -1.74    3.76   0
  20   0  -3    0.47    0.99   0
  20   2  -4  609.13    3.99   0
  20   4  -6  242.76    2.15   0
  21  -7  -6   -2.84    3.33   0
  21  -5  -4  224.25    4.13   0
  21  -1  -3  145.14    2.64   0
  24  -6  -6   -4.74    3.18   0
  25   1  -5   48.18    2.09   0
  26   0  -5    3.96    1.88   0
  26   2  -6  290.75    3.53   0
  27  -7  -8    1.49    3.70   0
  28  -4  -6   -2.50    3.01   0
  29  -5  -7   29.77    3.18   0
  29  -3  -6   14.10    2.39   0
  31  -5  -8   60.73    4.63   0
  31  -3  -7   41.47    3.61   0
  33  -5  -9   -2.14    3.71   0
  34  -4  -9   65.01    4.95   0
  34  -2  -8    7.35    2.92   0
  37  -1 -10    6.73    4.09   0
 -34  -2  -7    4.02    2.96   0
 -34   0  -7    4.00    3.99   0
 -33   1  -7   17.50    3.97   0
 -32   0  -6   -1.35    2.73   0
 -31   1  -6    1.79    2.71   0
 -30   0  -5    4.93    2.31   0
 -29  -1  -4   15.00    2.66   0
 -28   0  -4  668.32    6.64   0
 -28   4  -8   12.18    4.21   0
 -27   1  -4   -4.70    2.65   0
 -27   3  -6   37.90    2.97   0
 -26  -2  -3   44.10    1.94   0
 -25  -5  -4   55.23    1.95   0
 -25   3  -5  149.50    4.26   0
 -24  -4  -3   26.57    1.37   0
 -24   4  -6    4.95    3.08   0
 -23  -1  -2    2.06    1.77   0
 -22   0  -2  215.82    3.23   0
 -21   5  -7    3.75    2.56   0
 -19   5  -6   58.22    3.73   0
 -18   6  -8   14.79    2.82   0
 -15   1  -1  350.01    3.48   0
 -15   5  -5   77.60    3.20   0
 -11  -9  -6   39.29    1.40   0
 -11  -1   0   64.27    1.07   0
 -10   4  -3  351.45    3.70   0
 -10   6  -6    5.98    2.30   0
  -9   7  -8    0.64    2.64   0
  -8  -8  -4   15.15    1.18   0
  -8   0   0   80.00    1.15   0
  -8   2  -1  210.71    2.23   0
  -7   5  -4  194.58    3.04   0
  -6   8 -11   20.49    3.07   0
  -5   5  -4   61.00    1.71   0
   1  -3   0  865.99    3.37   0
   1   5  -4   17.32    0.89   0
   4  -8  -4    8.36    1.58   0
   5   7  -8  179.15    2.48   0
   6  -6  -2   13.79    1.30   0
   6   6  -6   19.26    0.98   0
   7  -9  -6   19.44    3.18   0
   8  -4  -1   45.86    1.43   0
  10   0  -1    1.37    0.55   0
  11  -5  -2   11.65    1.37   0
  12  -6  -3    5.52    2.09   0
  13  -9  -7   -2.30    2.71   0
  14  -4  -2    1.91    1.14   0
  16  -8  -6    2.15    2.57   0
  16  -2  -2  281.19    3.40   0
  16   4  -5  211.96    1.53   0
  17  -7  -5   -0.63    2.13   0
  18  -4  -3    4.82    2.02   0
  20  -6  -5   10.27    2.95   0
  20  -2  -3   24.44    2.00   0
  23  -7  -7    6.40    3.78   0
  23  -5  -5   -2.45    2.07   0
  23  -3  -4   54.71    2.39   0
  26  -6  -7   48.27    3.50   0
  28  -6  -8    3.25    4.04   0
  28   0  -6  130.84    3.41   0
  28   2  -7   16.91    1.62   0
  30  -4  -7    2.35    2.57   0
  32  -4  -8    2.96    2.90   0
  32   2  -9   -1.46    2.41   0
  33  -3  -8   60.66    3.59   0
  33  -1  -8   -0.85    2.36   0
  34   2 -10   25.78    2.47   0
  35  -1  -9   75.73    3.79   0
  36   0 -10   51.49    4.09   0
 -35  -1  -7    6.10    4.13   0
 -33  -3  -6   18.02    3.24   0
 -33  -1  -6   21.71    2.96   0
 -32  -4  -6    3.36    2.72   0
 -32   2  -7   -0.85    3.92   0
 -31  -3  -5   -2.31    2.59   0
 -30  -4  -5    5.87    2.39   0
 -30   2  -6   44.96    3.18   0
 -29  -3  -4   25.39    2.44   0
 -26   0  -3   -0.06    1.63   0
 -26   2  -4   11.12    2.66   0
 -25   5  -8    8.86    3.24   0
 -23  -3  -2   -0.61    1.29   0
 -23   3  -4   18.88    2.63   0
 -23   5  -7   31.21    3.70   0
 -22   2  -3    4.18    1.62   0
 -22   4  -5    4.52    2.62   0
 -22   6  -9   -0.81    3.50   0
 -21   1  -2   33.51    1.75   0
 -20   6  -8   15.81    4.19   0
 -19  -1  -1   78.02    1.77   0
 -19   3  -3  141.05    3.27   0
 -18   0  -1    2.31    0.95   0
 -17   7 -10    1.98    3.40   0
 -16   6  -7   28.90    2.61   0
 -15   7  -9    0.72    3.77   0
 -13   3  -2   -0.93    1.39   0
 -12  -2   0    8.57    0.59   0
 -12   6  -6    7.23    2.43   0
 -11   7  -8    7.42    2.95   0
  -9   5  -4  226.33    3.23   0
  -2   8 -10    6.23    2.64   0
   0  -8  -4   16.09    1.74   0
   0   8 -10   -3.77    2.36   0
   1  -5  -1   -0.52    0.94   0
   2  -8  -4   -0.05    1.35   0
   2   2  -1   36.70    0.46   0
   3   5  -4  147.41    1.74   0
   5  -9  -6    6.99    2.83   0
   5  -7  -3   17.12    1.46   0
   5   3  -2   62.51    0.53   0
   7   1  -1   67.90    0.80   0
   7   7  -8  116.26    1.96   0
   8   8 -11   32.79    1.92   0
  10  -8  -5   -2.46    1.99   0
  11  -9  -7   12.06    3.74   0
  11  -7  -4    4.27    2.13   0
  13   1  -2    3.03    0.72   0
  14  -8  -6   -0.95    3.22   0
  15  -5  -3   16.15    1.63   0
  16  -6  -4   53.65    2.52   0
  18  -8  -7   28.09    3.14   0
  19  -7  -6   40.83    3.49   0
  19  -5  -4  230.92    4.01   0
  19  -3  -3    0.17    1.25   0
  21   1  -4    9.50    1.14   0
  22   0  -4  369.72    4.01   0
  23  -1  -4   48.57    1.90   0
  25  -7  -8   27.49    3.64   0
  25  -5  -6    8.48    2.37   0
  25  -3  -5   44.53    2.33   0
  26  -2  -5  195.47    3.75   0
  27  -5  -7   12.34    3.48   0
  29   1  -7   17.42    1.78   0
  30   0  -7   -0.61    1.85   0
  31   1  -8   -2.93    2.36   0
  32   0  -8   -2.62    2.13   0
  33   1  -9   48.77    2.80   0
  33   3 -11    4.43    2.85   0
  34  -2  -9   19.61    3.77   0
  34   0  -9    0.24    2.36   0
  36  -2 -10   10.08    3.50   0
 -34  -2  -6   28.85    3.85   0
 -32  -2  -5   37.18    2.74   0
 -32   0  -5   -2.82    3.19   0
 -31   1  -5    2.35    3.31   0
 -31   3  -7    5.77    4.13   0
 -30  -2  -4   11.10    2.06   0
 -30   4  -8   19.71    4.55   0
 -29   3  -6    4.54    3.49   0
 -28  -6  -6   14.56    1.94   0
 -28  -4  -4    4.30    1.91   0
 -26  -6  -5    7.20    1.69   0
 -26   4  -6    8.95    3.37   0
 -24  -2  -2  400.45    4.06   0
 -21   5  -6   48.93    2.97   0
 -16  -4  -1  105.17    1.26   0
 -14   4  -3   23.83    1.55   0
 -14   6  -6    0.52    2.56   0
 -12   2  -1    8.61    1.04   0
 -11   5  -4    9.07    1.57   0
 -10   0   0  228.12    2.00   0
  -9  -9  -6    4.52    1.47   0
  -8   8 -10   41.27    3.87   0
  -6   8 -10    1.51    3.13   0
  -4   8 -10   -0.47    2.26   0
  -2  -8  -4   32.88    1.73   0
  -1  -5  -1    1.34    0.76   0
   2   8 -10    0.69    2.18   0
   3  -9  -6    2.17    2.68   0
   6  -4  -1  359.45    3.13   0
   8  -8  -5   56.75    2.99   0
   9  -5  -2    9.82    1.18   0
   9  -3  -1   71.60    1.59   0
  10  -6  -3   63.61    2.45   0
  10  -2  -1   42.20    1.24   0
  10   2  -2    1.44    0.26   0
  12  -4  -2  135.29    2.64   0
  15  -7  -5    3.25    2.02   0
  15  -1  -2   24.40    1.22   0
  19  -1  -3    6.40    1.20   0
  20  -8  -8   14.11    3.36   0
  20  -4  -4  206.26    3.90   0
  21  -7  -7   11.36    3.51   0
  21  -5  -5   -2.50    2.53   0
  22  -6  -6   18.77    2.57   0
  22   2  -5  100.04    1.94   0
  22   4  -7   37.29    1.28   0
  24  -6  -7    9.84    3.63   0
  25  -1  -5   52.26    2.47   0
  25   3  -7   76.43    1.89   0
  26  -4  -6    4.60    2.22   0
  27   3  -8   34.58    1.98   0
  28  -4  -7  164.49    4.71   0
  29  -3  -7   24.17    3.38   0
  29   3  -9   17.16    2.06   0
  29   5 -12    8.95    2.01   0
  30  -4  -8   61.40    4.39   0
  30  -2  -7    7.21    2.43   0
  31  -5  -9    8.02    3.22   0
  31   3 -10   24.02    2.48   0
  32  -4  -9   64.66    4.49   0
  32   4 -12   -1.01    2.42   0
  33  -3  -9    3.65    3.80   0
  34  -4 -10   27.56    3.87   0
  35  -3 -10    7.08    3.58   0
  35  -1 -10   -1.00    3.69   0
  37  -1 -11   10.78    3.40   0
 -35  -1  -6    3.08    3.97   0
 -34   0  -6  100.24    4.24   0
 -33  -1  -5  110.43    4.31   0
 -33   1  -6   19.77    3.24   0
 -32   2  -6    9.06    3.93   0
 -30   0  -4   49.79    2.72   0
 -30   2  -5    7.45    3.39   0
 -29  -5  -5    1.90    1.91   0
 -28  -2  -3    6.53    1.70   0
 -28   0  -3    3.58    2.46   0
 -27   3  -5   40.01    2.79   0
 -27   5  -8    4.53    3.47   0
 -25  -1  -2    1.22    1.36   0
 -24   0  -2  489.44    4.89   0
 -24   2  -3   47.09    2.38   0
 -23  -5  -3   -0.28    1.06   0
 -23   1  -2    0.08    1.34   0
 -22  -4  -2   24.46    1.32   0
 -22   6  -8    3.06    3.22   0
 -21  -1  -1    1.81    1.49   0
 -21   3  -3  163.51    3.35   0
 -20   0  -1    3.13    1.09   0
 -20   2  -2   19.34    1.61   0
 -20   4  -4    1.95    1.73   0
 -20   6  -7   80.14    4.32   0
 -19  -3  -1   26.84    1.00   0
 -16   4  -3    4.76    1.92   0
 -15   3  -2   99.21    2.25   0
 -15   7  -8   12.66    3.49   0
 -14   2  -1   58.55    1.90   0
 -12   0   0   35.54    1.06   0
  -9  -5  -1    0.43    0.24   0
  -8   6  -5   37.83    2.39   0
  -7   7  -7    0.66    2.32   0
  -5   7  -7   56.96    2.40   0
  -4   6  -5  318.43    3.60   0
  -3   7  -7   11.15    1.69   0
  -2   6  -5   78.93    1.92   0
  -1   7  -7   11.06    1.49   0
   1  -9  -6    3.56    2.16   0
   1  -7  -3   87.44    2.13   0
   1   7  -7   52.42    2.02   0
   2  -6  -2   -0.13    0.89   0
   4   8 -10   16.78    1.70   0
   8   6  -6   12.54    0.79   0
   9  -9  -7   25.71    2.84   0
   9  -7  -4   32.80    1.99   0
  10   8 -11   74.76    1.99   0
  12  -8  -6   18.87    2.44   0
  13  -5  -3   16.71    2.00   0
  14  -6  -4   12.88    1.87   0
  14   0  -2  431.42    3.18   0
  16  -8  -7    7.02    2.67   0
  16  -4  -3   99.31    2.50   0
  17  -7  -6   52.24    3.48   0
  17  -5  -4   15.02    2.21   0
  18  -6  -5   22.06    2.38   0
  18  -2  -3    2.23    1.50   0
  18   0  -3    0.85    0.90   0
  19   3  -5    3.42    0.86   0
  21  -3  -4  287.65    4.08   0
  23  -7  -8   37.56    3.41   0
  23  -5  -6   32.95    3.16   0
  23   1  -5    0.24    1.50   0
  23   5  -9    9.69    1.18   0
  24   2  -6   43.86    1.85   0
  25  -7  -9    1.45    3.42   0
  26  -6  -8    2.17    2.87   0
  27  -1  -6   27.26    2.06   0
  28  -6  -9    2.60    3.22   0
  30   4 -11    3.57    2.05   0
  31  -1  -8   -0.33    3.03   0
  33  -1  -9   37.80    2.96   0
  34   2 -11   20.71    2.47   0
  35   1 -11    3.37    3.37   0
  36  -2 -11   29.41    3.84   0
  36   0 -11    1.18    3.00   0
 -33  -3  -5   24.40    3.21   0
 -28   4  -6    9.72    3.72   0
 -27  -5  -4   33.24    1.87   0
 -27   1  -3   35.42    2.38   0
 -24   6  -8   -4.59    4.26   0
 -23   5  -6   53.98    3.16   0
 -22   4  -4    3.07    2.56   0
 -19  -5  -2    6.44    0.69   0
 -19   7  -9    9.26    3.46   0
 -14  -2   0  140.25    1.58   0
 -10   6  -5    4.31    1.54   0
  -4   8  -9   -1.52    2.64   0
  -3  -9  -6   -1.71    1.80   0
  -1  -9  -6    3.05    1.68   0
   0  -6  -2   72.22    1.64   0
   0   6  -5   89.17    1.80   0
   3   7  -7   18.23    1.43   0
   4  -4  -1  227.32    2.41   0
   5   5  -4   -1.03    0.53   0
   6  -8  -5   31.77    2.05   0
   6   8 -10    1.73    1.65   0
   7  -9  -7   -3.28    2.88   0
   7  -5  -2  191.18    2.65   0
   7  -3  -1  140.14    2.02   0
   8  -6  -3  335.43    4.01   0
   9  -1  -1  603.30    3.35   0
  11  -9  -8    1.31    3.54   0
  11   3  -3   24.99    0.48   0
  13  -7  -5   35.69    2.30   0
  13  -3  -2   -0.09    0.97   0
  14  -2  -2   92.08    1.93   0
  17  -3  -3  332.11    3.89   0
  18  -8  -8   10.62    3.08   0
  18   2  -4   53.67    1.30   0
  19  -7  -7   -2.25    3.44   0
  20  -8  -9   48.36    4.93   0
  20  -6  -6    2.36    2.30   0
  21  -1  -4    9.33    1.72   0
  22  -4  -5    6.95    1.91   0
  23  -3  -5   -2.50    1.66   0
  24   4  -8   -2.54    0.94   0
  25  -5  -7    0.79    2.45   0
  25   1  -6   35.36    2.07   0
  25   5 -10    1.64    1.19   0
  26  -2  -6  285.27    4.72   0
  26   0  -6  130.28    2.92   0
  26   2  -7   10.26    1.85   0
  26   4  -9   21.35    1.76   0
  27  -5  -8   51.99    4.05   0
  28   4 -10    3.23    1.83   0
  29  -5  -9    8.41    3.95   0
  30   2  -9    9.69    2.33   0
  32   0  -9   -0.93    2.87   0
  32   2 -10   27.60    2.39   0
  33   1 -10   18.21    3.17   0
  33   3 -12   -2.08    2.88   0
  34  -2 -10   24.14    3.25   0
  34   0 -10    2.96    2.68   0
 -36   0  -6   47.03    4.69   0
 -35   1  -6    3.64    3.46   0
 -34  -2  -5    3.49    2.56   0
 -34   0  -5    2.12    2.87   0
 -34   2  -6   27.58    4.53   0
 -33   3  -7    1.76    3.69   0
 -32  -4  -5    0.08    2.56   0
 -32   0  -4   67.85    3.68   0
 -31  -3  -4   19.40    2.11   0
 -31   1  -4    2.59    2.31   0
 -27   3  -4   70.62    3.64   0
 -27   5  -7    3.28    3.20   0
 -26  -2  -2    2.27    1.37   0
 -26   0  -2  100.13    2.73   0
 -26   4  -5   30.43    2.98   0
 -25  -3  -2   47.98    1.71   0
 -25   5  -6  102.01    4.69   0
 -22  -2  -1    6.36    1.38   0
 -22   0  -1    2.50    1.63   0
 -22   2  -2  130.57    2.89   0
 -22   6  -7   24.61    3.20   0
 -21   5  -5   -3.24    2.16   0
 -18   4  -3   40.09    2.09   0
 -17   5  -4   22.93    2.14   0
 -17   7  -8   -0.19    2.88   0
 -14   0   0  591.68    3.78   0
 -14   6  -5    3.19    2.42   0
 -13   7  -7    1.26    2.18   0
 -12   6  -5   33.00    2.16   0
 -11  -3   0  146.28    1.03   0
  -9  -7  -3    1.33    0.63   0
  -9   1   0    0.90    0.64   0
  -8   4  -2   54.26    1.59   0
  -7  -5  -1   -0.24    0.34   0
  -7   1   0  505.65    2.82   0
  -6   4  -2   67.89    1.57   0
  -6   8  -9    5.64    2.28   0
  -4   4  -2   33.48    1.27   0
  -3  -7  -3   22.76    1.32   0
  -2  -6  -2   21.57    1.11   0
  -2   8  -9    1.02    1.87   0
   0   8  -9   24.76    2.39   0
   2   6  -5  194.59    2.36   0
   4  -8  -5   12.68    1.70   0
   5  -9  -7   16.29    3.09   0
   7  -7  -4   14.27    1.54   0
   8  -2  -1  150.74    1.97   0
   8   0  -1    0.22    0.53   0
   9   7  -8    8.69    0.87   0
  10  -8  -6    1.78    2.00   0
  10  -4  -2  126.94    2.30   0
  11  -7  -5   59.65    2.90   0
  12  -6  -4    1.42    1.48   0
  14  -8  -7   -0.06    2.40   0
  14  -4  -3  203.62    3.29   0
  14   2  -3   93.00    1.27   0
  15  -7  -6   -2.32    2.70   0
  15   3  -4  158.46    1.55   0
  16  -6  -5  120.27    3.18   0
  18  -4  -4   40.96    2.01   0
  19  -5  -5   26.09    2.19   0
  20   0  -4  286.43    3.40   0
  21  -7  -8   15.25    2.95   0
  22  -6  -7    4.30    2.53   0
  23  -7  -9   10.23    3.97   0
  24  -6  -8    2.24    2.58   0
  25  -3  -6  101.92    3.13   0
  26  -6  -9   -0.55    3.74   0
  26  -4  -7   66.82    3.02   0
  27  -3  -7    3.24    2.75   0
  27   1  -7   33.74    1.94   0
  28  -6 -10   25.91    3.64   0
  28  -2  -7   16.58    2.26   0
  28   0  -7   -1.08    1.60   0
  30  -4  -9   32.75    3.29   0
  30  -2  -8   53.05    3.00   0
  30   0  -8   76.71    2.88   0
  31  -3  -9    4.76    2.83   0
  31   1  -9   -2.64    1.94   0
  33  -3 -10   28.53    3.52   0
  35  -1 -11    6.22    2.94   0
  36   0 -12   15.86    4.16   0
 -33  -1  -4    3.48    2.24   0
 -33   3  -6   15.20    4.39   0
 -30  -4  -4   -0.89    1.59   0
 -30   0  -3   -0.73    1.99   0
 -29   1  -3    5.92    2.21   0
 -27  -1  -2    2.49    1.62   0
 -25   3  -3   72.40    3.31   0
 -24   2  -2  411.46    5.24   0
 -24   4  -4    4.29    2.20   0
 -23  -7  -5   54.62    1.25   0
 -23  -1  -1  126.93    2.45   0
 -23   5  -5    3.10    2.35   0
 -21  -3  -1    4.25    0.80   0
 -20   4  -3   62.67    2.48   0
 -20   6  -6   27.32    2.98   0
 -19   5  -4   10.00    2.66   0
 -19   7  -8   42.37    3.62   0
 -18  -4  -1   33.24    0.95   0
 -18   2  -1   18.20    1.46   0
 -17  -1   0   33.13    1.32   0
 -16   0   0    7.91    1.25   0
 -16   6  -5   69.59    3.42   0
 -15   7  -7    0.38    2.42   0
 -12   4  -2   47.13    1.77   0
 -11   1   0   62.87    1.38   0
 -11   5  -3   36.31    2.09   0
 -10   8  -9   13.25    2.71   0
  -9   3  -1  808.15    4.73   0
  -9   5  -3    2.63    1.22   0
  -7   3  -1  332.44    2.89   0
  -7   5  -3   56.09    1.72   0
  -5   3  -1   52.22    1.37   0
  -5   5  -3    9.12    1.11   0
  -2   4  -2    8.48    0.91   0
   2  -8  -5   72.92    2.71   0
   2   8  -9    7.47    1.89   0
   3  -9  -7   44.69    3.04   0
   5  -7  -4  109.07    2.78   0
   5  -5  -2  451.37    3.83   0
   8  -8  -6   25.08    2.89   0
   9  -9  -8   21.32    2.83   0
  11  -5  -3   -2.58    1.20   0
  12  -8  -7   32.84    3.36   0
  13  -1  -2    3.28    0.82   0
  13   7  -9   15.74    0.67   0
  15  -5  -4    6.04    1.42   0
  16  -8  -8   20.96    3.07   0
  17  -7  -7    4.82    3.14   0
  18  -8  -9   10.33    4.42   0
  18  -6  -6   73.52    3.50   0
  19  -3  -4   63.63    2.17   0
  19   1  -4   -0.93    0.87   0
  20  -4  -5  206.28    3.98   0
  21  -5  -6   57.03    2.72   0
  21   3  -6   49.49    1.52   0
  23  -1  -5    0.31    1.29   0
  25  -1  -6   34.28    2.49   0
  29  -5 -10    8.29    4.20   0
  31  -1  -9   -3.18    2.98   0
  33  -1 -10   17.04    2.97   0
  34  -2 -11   22.34    4.17   0
  34   0 -11    1.22    3.50   0
  34   2 -12   13.51    2.77   0
  35   1 -12   12.63    3.08   0
 -36   0  -5    5.22    3.99   0
 -35   1  -5   34.45    4.15   0
 -33   1  -4    2.40    3.40   0
 -31  -5  -5   23.41    2.39   0
 -31  -1  -3  184.56    3.95   0
 -29   3  -4   27.63    2.78   0
 -29   5  -7    0.20    3.51   0
 -28  -4  -3   15.46    1.96   0
 -28  -2  -2    4.84    1.95   0
 -28   0  -2   29.12    2.59   0
 -28   2  -3    3.84    2.18   0
 -28   4  -5    6.12    2.75   0
 -27   1  -2    0.97    2.35   0
 -27   5  -6    2.48    3.02   0
 -25  -5  -3    4.26    1.25   0
 -24  -4  -2   66.98    1.81   0
 -24   0  -1   -0.46    1.85   0
 -22   4  -3   24.42    2.75   0
 -22   6  -6    4.41    3.61   0
 -21   7  -8    1.90    3.52   0
 -18   6  -5   51.41    3.58   0
 -17   7  -7    4.97    2.92   0
 -14  -8  -5    9.64    0.78   0
 -13  -3   0  412.00    2.05   0
 -13   1   0   27.56    1.18   0
 -13   3  -1  156.86    2.73   0
 -11   7  -6   59.80    3.17   0
  -9   7  -6    1.14    1.88   0
  -8  -6  -2   79.33    1.10   0
  -7   7  -6   24.74    2.02   0
  -5  -3   0   -0.54    0.18   0
  -5   7  -6    9.52    1.62   0
  -3   1   0  248.01    1.48   0
  -3   5  -3  100.50    1.83   0
  -3   7  -6   61.13    2.37   0
   0  -8  -5    2.75    1.75   0
   1  -9  -7    5.18    2.52   0
   2  -4  -1  160.45    1.82   0
   4   6  -5  153.03    1.88   0
   4   8  -9   23.52    1.76   0
   5   7  -7    7.36    1.10   0
   7  -9  -8   -2.46    3.05   0
   8   8 -10   26.84    1.46   0
   9  -7  -5   19.92    2.31   0
  10  -6  -4   -1.68    1.94   0
  11  -3  -2  389.04    3.52   0
  11   1  -2   18.07    0.80   0
  13  -7  -6  129.99    3.87   0
  14  -6  -5   49.80    2.71   0
  15  -3  -3  219.58    3.05   0
  15   1  -3  114.39    1.75   0
  16   0  -3    2.39    0.85   0
  17  -5  -5   87.88    2.97   0
  18   4  -6    6.38    0.69   0
  19  -7  -8    8.84    3.41   0
  20  -6  -7    4.37    2.34   0
  20   2  -5  130.85    2.05   0
  21  -7  -9   16.88    3.88   0
  22  -6  -8    2.77    3.29   0
  22  -4  -6   25.22    2.73   0
  22  -2  -5  103.71    2.65   0
  22   0  -5    2.94    1.19   0
  23  -7 -10    6.73    4.45   0
  23  -5  -7   20.70    2.41   0
  23   3  -7  270.36    3.14   0
  24   6 -12    0.30    1.28   0
  25  -5  -8   65.11    3.36   0
  26  -6 -10    4.49    4.24   0
  27  -5  -9   -5.00    2.70   0
  27  -1  -7   35.26    2.27   0
  27   3  -9   24.82    2.07   0
  30  -4 -10    6.23    3.73   0
  30   4 -12   24.75    2.61   0
  31  -3 -10   21.24    3.91   0
  32  -4 -11   21.36    3.67   0
  32  -2 -10   24.13    3.07   0
  32   0 -10    2.81    3.00   0
  33  -3 -11    4.69    3.53   0
  33   1 -11   -1.35    2.36   0
  35  -1 -12    8.01    4.17   0
 -36  -2  -5   -1.05    2.84   0
 -35  -3  -5    6.93    2.61   0
 -34  -2  -4   11.24    2.40   0
 -34   0  -4   -2.69    2.66   0
 -33  -3  -4   15.18    2.31   0
 -32   0  -3   -1.73    2.78   0
 -32   2  -4   21.14    2.95   0
 -31   1  -3  180.14    4.25   0
 -30   4  -5    4.99    4.10   0
 -29  -5  -4   -2.28    1.66   0
 -29  -1  -2    0.33    1.62   0
 -29   5  -6   42.34    4.63   0
 -27  -3  -2    9.29    1.43   0
 -26   2  -2    6.02    2.41   0
 -26   6  -7   -2.12    3.55   0
 -25  -1  -1    6.53    1.36   0
 -25   5  -5   13.36    2.79   0
 -21   5  -4   98.02    3.31   0
 -20   2  -1   12.95    1.40   0
 -19  -1   0   12.78    1.30   0
 -18   0   0    5.25    0.94   0
 -15   1   0    2.56    0.96   0
 -15   3  -1   54.92    1.80   0
 -15   5  -3   -1.47    1.56   0
 -13   7  -6   18.83    2.37   0
 -10   6  -4  165.42    3.43   0
 -10   8  -8   -0.58    3.22   0
  -8   6  -4   96.26    2.42   0
  -8   8  -8   17.04    2.43   0
  -6   6  -4    0.43    1.56   0
  -6   8  -8   14.53    2.22   0
  -4   8  -8   25.05    2.70   0
  -3   3  -1  555.37    3.06   0
  -2  -8  -5   26.37    1.80   0
  -2   8  -8   20.54    2.35   0
  -1  -9  -7   -1.32    2.31   0
  -1   5  -3   -0.59    0.71   0
  -1   7  -6   25.34    1.81   0
   0   4  -2   29.38    0.98   0
   5  -3  -1  100.19    1.52   0
   6  -8  -6    7.65    1.85   0
   8  -4  -2   75.48    1.72   0
   9  -5  -3   29.42    1.77   0
  10  -8  -7   10.20    2.89   0
  12  -4  -3  340.14    3.83   0
  12   0  -2  233.50    2.20   0
  13  -5  -4  174.45    3.35   0
  14  -8  -8    4.82    2.66   0
  16  -8  -9    2.56    3.83   0
  16  -4  -4  123.16    2.70   0
  19  -1  -4   -0.60    1.09   0
  21   1  -5    0.00    1.01   0
  22   2  -6   61.59    1.88   0
  23  -3  -6  415.92    5.14   0
  24  -6  -9    5.48    2.94   0
  24  -4  -7  202.95    4.18   0
  24  -2  -6   44.88    2.24   0
  24   0  -6  157.20    2.97   0
  25   3  -8  319.34    3.54   0
  26  -2  -7   10.46    1.91   0
  26   0  -7    1.76    2.04   0
  27  -3  -8   35.33    3.39   0
  27   5 -12    2.35    1.71   0
  28  -4  -9    1.03    2.49   0
  28  -2  -8    7.80    2.20   0
  28   0  -8  127.26    3.58   0
  28   4 -11   15.04    2.16   0
  29  -3  -9   18.51    2.63   0
  30  -2  -9    2.91    2.46   0
  30   0  -9   -3.61    1.95   0
  30   2 -10    7.08    2.46   0
  31   1 -10    1.69    2.03   0
  34  -2 -12   23.29    4.93   0
 -37  -1  -5    9.63    3.26   0
 -35  -1  -4   18.21    2.82   0
 -33   3  -5   34.01    3.54   0
 -31  -3  -3    8.67    1.86   0
 -30   0  -2  129.21    3.78   0
 -30   2  -3   21.30    2.55   0
 -28   4  -4    2.34    2.51   0
 -27   5  -5    7.05    3.00   0
 -26   0  -1    1.88    2.10   0
 -24   4  -3   33.49    2.43   0
 -24   6  -6   18.32    3.29   0
 -23   5  -4    4.28    2.29   0
 -21  -5  -2   36.38    1.06   0
 -21   7  -7   12.17    3.45   0
 -20   0   0   -3.09    1.42   0
 -20   6  -5    7.17    2.50   0
 -18   4  -2   45.12    2.08   0
 -17   1   0   36.08    1.46   0
 -17   7  -6   27.84    3.69   0
 -15  -3   0   70.43    1.08   0
 -15   7  -6   25.19    2.66   0
 -14   6  -4   16.96    2.00   0
 -14   8  -8   38.83    4.52   0
 -12   8  -8   57.77    3.36   0
  -4  -8  -5   83.99    2.14   0
  -4   6  -4    2.52    1.08   0
  -3  -9  -7    1.97    2.14   0
  -2   6  -4   13.00    1.37   0
   0   8  -8   43.61    2.37   0
   1   7  -6   19.58    1.50   0
   3  -5  -2  503.24    3.66   0
   4  -8  -6    8.00    2.23   0
   5  -9  -8    6.63    2.36   0
   6  -2  -1  285.62    2.36   0
   7  -7  -5    7.04    2.00   0
  11  -7  -6  134.42    3.61   0
  12  -8  -8    0.63    3.06   0
  12   8 -11    1.58    1.01   0
  15  -7  -7   11.86    2.28   0
  16  -6  -6   29.18    2.26   0
  17  -7  -8   23.32    3.50   0
  17  -3  -4  164.13    2.88   0
  17   5  -7   25.04    0.72   0
  18  -8 -10    2.60    3.35   0
  18  -6  -7  118.36    3.95   0
  18   6  -9   85.64    1.04   0
  19  -5  -6  224.14    4.09   0
  20   4  -7  156.50    1.97   0
  21  -5  -7   18.49    2.84   0
  21  -1  -5    0.38    1.60   0
  22   6 -11   23.29    1.22   0
  23   1  -6    0.49    1.19   0
  24   2  -7   94.84    2.40   0
  25  -5  -9   -5.81    3.29   0
  25   1  -7   52.71    2.41   0
  26   2  -8   36.46    2.22   0
  27  -5 -10   14.17    3.22   0
  27   1  -8    6.75    2.12   0
  29   1  -9   46.35    2.46   0
  30  -4 -11    4.60    3.96   0
  31  -1 -10    0.73    3.10   0
  31   3 -12   34.03    3.15   0
  32  -4 -12   -0.63    3.70   0
  32  -2 -11   19.40    3.89   0
  34   0 -12   21.14    3.16   0
 -36   0  -4   -0.83    2.78   0
 -36   2  -5    3.11    3.46   0
 -34   0  -3    5.65    3.17   0
 -32   4  -5   -4.05    4.18   0
 -31  -1  -2   47.27    3.00   0
 -29   3  -3   -2.47    2.23   0
 -28   2  -2    4.47    2.03   0
 -27  -1  -1  228.52    3.82   0
 -26  -6  -4    0.80    1.24   0
 -26  -4  -2   29.44    1.67   0
 -26  -2  -1   41.23    2.08   0
 -26   4  -3    8.49    3.18   0
 -26   6  -6   -1.62    3.50   0
 -25   5  -4   56.23    3.76   0
 -24   2  -1  237.06    4.04   0
 -23   7  -7   -3.48    4.50   0
 -22   6  -5    4.05    2.77   0
 -21  -1   0    1.25    1.00   0
 -20  -4  -1   31.36    0.91   0
 -20  -2   0   74.62    1.81   0
 -19   1   0   11.10    1.27   0
 -19   7  -6   10.57    3.82   0
 -16   6  -4   -0.10    1.88   0
 -12   2   0    9.27    1.11   0
 -10  -8  -5   43.71    1.52   0
  -8   2   0  967.87    4.52   0
  -5  -9  -7    9.00    2.05   0
  -1   3  -1  222.56    1.80   0
   0  -4  -1   61.47    1.12   0
   1  -7  -4    8.44    1.17   0
   3  -9  -8    1.18    2.86   0
   6   8  -9    2.24    1.40   0
   7   7  -7   36.77    1.23   0
   8  -8  -7   19.68    2.31   0
   8  -6  -4    0.88    1.28   0
   9  -3  -2  184.89    2.36   0
  11  -1  -2   17.16    1.13   0
  12  -6  -5  327.25    4.38   0
  14  -8  -9    8.49    3.61   0
  15  -5  -5    7.79    1.66   0
  15  -1  -3  114.96    2.00   0
  16   2  -4    5.01    0.84   0
  17   3  -5    4.08    0.79   0
  18   0  -4   42.82    1.46   0
  19  -7  -9    9.45    2.81   0
  19  -3  -5    5.56    1.99   0
  20  -6  -8    1.98    2.30   0
  20  -4  -6  247.60    4.31   0
  20   6 -10   20.06    0.91   0
  21  -7 -10   -3.42    3.15   0
  22  -6  -9    3.30    2.69   0
  23  -1  -6    2.12    1.80   0
  24  -6 -10   10.97    3.20   0
  24   4  -9    9.59    1.44   0
  25   5 -11    1.92    1.46   0
  27  -1  -8    4.10    2.57   0
  28  -4 -10    5.85    2.72   0
  29  -1  -9   44.92    2.72   0
  30  -2 -10    4.98    3.22   0
  30   4 -13   57.24    2.99   0
  31  -3 -11   90.25    4.06   0
  32   0 -11   -0.67    2.46   0
  32   2 -12   19.55    2.59   0
  33  -1 -12   -2.94    3.73   0
  33   1 -12   -0.46    2.57   0
 -37  -1  -4    0.15    3.67   0
 -36  -2  -4   16.38    2.79   0
 -35  -3  -4    4.19    2.23   0
 -35   3  -5    2.04    3.51   0
 -34  -2  -3    0.63    3.07   0
 -32   2  -3   74.34    3.56   0
 -30   4  -4   -3.05    2.76   0
 -29  -3  -2   16.16    1.60   0
 -29   5  -5    0.99    3.12   0
 -28   0  -1    0.97    2.31   0
 -27  -5  -3    6.81    1.35   0
 -27   1  -1  231.95    4.19   0
 -27   3  -2    8.24    2.81   0
 -25  -3  -1    5.09    1.35   0
 -24   6  -5   -1.96    2.91   0
 -22   0   0  159.28    2.69   0
 -21   1   0    2.11    1.67   0
 -21   5  -3  102.58    3.24   0
 -21   7  -6   10.92    4.08   0
 -20   6  -4   12.55    3.19   0
 -18   6  -4   23.81    2.51   0
 -17  -3   0   71.33    1.25   0
 -13   7  -5   33.01    3.13   0
 -12   8  -7   23.41    3.40   0
 -11   7  -5   24.06    2.21   0
  -9   7  -5   19.81    1.97   0
  -6   8  -7    8.15    2.66   0
  -5   7  -5   38.14    2.20   0
  -1  -7  -4   51.61    1.84   0
   1  -9  -8   15.27    2.79   0
   2  -8  -6    1.06    2.03   0
   2   8  -8   15.85    1.83   0
   5  -7  -5   40.08    2.26   0
   6  -4  -2  215.63    2.51   0
   7  -5  -3    1.86    1.01   0
   7   5  -4   60.92    0.80   0
  10  -8  -8   -0.60    2.87   0
  10  -4  -3  137.46    2.58   0
  11  -5  -4   46.36    1.82   0
  13  -7  -7    3.29    2.09   0
  14  -6  -6    4.41    1.87   0
  14  -4  -4    2.21    1.22   0
  16  -8 -10   18.41    3.39   0
  17  -5  -6  296.32    4.68   0
  17   1  -4   59.44    1.44   0
  20   0  -5    0.11    1.42   0
  21  -3  -6   51.26    2.21   0
  22  -4  -7   39.01    2.46   0
  22  -2  -6   53.34    2.14   0
  23  -3  -7  275.82    4.70   0
  23   5 -10   35.06    1.49   0
  24  -4  -8   -1.75    2.10   0
  24  -2  -7   95.50    3.13   0
  25  -3  -8  320.78    5.31   0
  26  -4  -9   25.19    2.59   0
  26  -2  -8   34.15    2.93   0
  27  -5 -11    3.79    3.87   0
  28  -2  -9   -0.94    2.22   0
  29  -3 -10    4.22    2.65   0
  29   3 -11   42.50    2.26   0
  30  -4 -12   28.80    4.45   0
  30   0 -10   -3.45    2.01   0
  30   2 -11   -1.79    2.40   0
  32  -2 -12   21.52    4.26   0
  34   0 -13    4.14    3.13   0
 -38   0  -4   92.43    5.18   0
 -35  -1  -3   12.60    2.57   0
 -35   1  -3   14.68    3.96   0
 -34  -4  -4    0.77    2.51   0
 -33  -3  -3    8.08    2.06   0
 -32   0  -2   65.22    2.94   0
 -32   4  -4   16.77    4.07   0
 -31   3  -3    7.25    2.69   0
 -29  -1  -1   18.38    2.27   0
 -28  -2  -1   49.06    2.30   0
 -28   4  -3    5.96    2.49   0
 -27   5  -4   35.61    3.11   0
 -24   4  -2   64.55    3.30   0
 -23  -5  -2   81.44    1.61   0
 -23  -1   0   70.29    1.91   0
 -23   5  -3   -0.17    2.21   0
 -23   7  -6   31.55    4.48   0
 -22  -2   0    1.13    1.30   0
 -16   8  -7   15.16    4.02   0
 -15   7  -5   12.97    2.41   0
 -14   8  -7    8.65    3.03   0
 -13   5  -2  113.34    2.61   0
 -12   4  -1    4.34    1.13   0
 -10   4  -1   89.37    2.01   0
  -8   4  -1  825.06    5.07   0
  -7   5  -2    3.86    1.43   0
  -1  -9  -8    2.84    2.61   0
   0  -6  -3   94.06    1.92   0
   2   4  -2    1.32    0.53   0
   3  -3  -1  102.82    1.41   0
   3   7  -6   16.81    1.27   0
   5  -9  -9    1.80    2.49   0
   6  -8  -7   12.90    2.09   0
   6  -6  -4   -0.94    1.21   0
   6   0  -1    1.03    0.56   0
   6   6  -5   50.13    1.03   0
   9  -7  -6    4.45    1.69   0
  10  -6  -5    7.32    1.53   0
  10   8 -10   30.73    1.29   0
  12  -8  -9   27.18    3.54   0
  15  -7  -8    3.64    2.29   0
  15  -3  -4  159.25    2.92   0
  16  -6  -7   75.29    2.96   0
  16  -4  -5  211.89    3.67   0
  17  -7  -9   24.26    2.91   0
  17  -1  -4   59.26    1.74   0
  18  -6  -8   10.04    3.04   0
  19  -7 -10    2.03    2.96   0
  19   5  -8    0.08    0.69   0
  21  -7 -11    4.11    3.31   0
  21  -5  -8    8.21    2.82   0
  22  -6 -10   10.64    3.73   0
  22   0  -6  123.88    2.78   0
  24   0  -7   -3.68    1.88   0
  25  -5 -10    1.26    2.71   0
  26   0  -8   55.24    2.79   0
  28   0  -9   -2.10    1.79   0
  28   4 -12    1.91    2.22   0
  29   1 -10   27.16    2.57   0
  31  -3 -12   33.81    3.60   0
  31  -1 -11   74.74    3.37   0
  31   3 -13   25.93    3.14   0
  32   0 -12   55.65    4.04   0
  32   2 -13   30.53    3.56   0
  33  -1 -13    3.33    4.07   0
  33   1 -13    1.54    2.74   0
 -36   0  -3    0.98    2.71   0
 -33  -1  -2   -2.20    2.08   0
 -33   1  -2    2.10    3.12   0
 -32  -2  -2   92.60    3.00   0
 -31  -3  -2    7.89    2.10   0
 -30   0  -1    2.57    2.56   0
 -30   4  -3   25.97    3.96   0
 -29   1  -1   17.59    2.15   0
 -29   5  -4   -1.94    2.78   0
 -28  -4  -2   29.32    1.96   0
 -28   6  -5   40.46    4.85   0
 -26   4  -2   28.62    3.14   0
 -25  -7  -5    5.94    0.99   0
 -24   0   0   16.55    1.47   0
 -24   6  -4   17.87    3.71   0
 -23   1   0   64.22    2.10   0
 -19  -3   0    7.82    0.92   0
 -18   8  -7   26.49    3.69   0
 -17   5  -2   15.13    1.74   0
 -16   4  -1  101.91    2.51   0
 -16   6  -3   60.06    3.10   0
 -12   6  -3  111.09    2.77   0
  -8   6  -3   14.42    1.76   0
  -6   4  -1   38.05    1.42   0
  -5   5  -2   19.20    1.40   0
  -4   2   0    7.56    0.62   0
  -3  -7  -4   84.45    1.98   0
  -2   8  -7    2.96    1.61   0
  -1   1   0   62.88    0.63   0
   0  -8  -6   -0.08    1.41   0
   3  -9  -9   -1.70    2.98   0
   3  -7  -5    3.41    1.78   0
   4  -8  -7    4.79    2.34   0
   4   8  -8   24.99    1.57   0
  10   6  -6   28.72    0.53   0
  11  -7  -7   36.63    2.35   0
  11   7  -8  102.44    1.07   0
  13  -5  -5    0.63    1.39   0
  14  -8 -10    1.93    2.92   0
  14   4  -5  175.62    1.34   0
  18   2  -5  212.88    2.34   0
  19   1  -5  399.45    3.56   0
  20  -6  -9   10.96    2.49   0
  21   3  -7    7.72    1.24   0
  23   3  -8    9.88    1.48   0
  25   3  -9   76.58    2.40   0
  26  -4 -10   29.81    2.79   0
  27  -5 -12    7.27    3.26   0
  27   1  -9    5.06    2.15   0
  27   5 -13   -2.22    2.02   0
  28   2 -10   28.89    2.12   0
  29  -3 -11   48.02    3.37   0
  29  -1 -10   28.91    2.59   0
  30  -2 -11    0.26    2.75   0
  32  -2 -13   24.23    4.40   0
 -37  -1  -3   29.91    3.90   0
 -36   2  -3   12.97    4.26   0
 -34   0  -2    0.73    2.34   0
 -34   4  -4   -2.98    3.34   0
 -32  -4  -3   96.21    2.73   0
 -31  -1  -1   48.12    2.82   0
 -31   5  -4    4.81    4.22   0
 -28   2  -1   47.43    2.53   0
 -27   5  -3    8.71    3.53   0
 -26   0   0   51.43    2.46   0
 -25  -1   0    9.66    1.35   0
 -21   7  -5   -1.58    2.92   0
 -20   4  -1   31.00    2.01   0
 -18   6  -3   59.09    2.83   0
 -15   3   0   66.86    1.92   0
 -14   0   1    0.06    1.00   0
 -13   3   0  422.90    3.93   0
 -11   3   0  151.65    2.34   0
 -10   8  -6   30.15    3.15   0
  -9   3   0  478.76    3.72   0
  -6   6  -3   22.81    1.46   0
  -3  -9  -8    2.61    1.92   0
  -1  -5  -2  380.34    2.89   0
  -1   7  -5   -2.14    1.41   0
   0   8  -7   22.57    1.98   0
   2   6  -4   25.52    1.17   0
   3   5  -3    7.85    0.69   0
   4  -6  -4    8.75    1.54   0
   4  -4  -2   46.45    1.20   0
   5  -5  -3   15.72    1.21   0
   5   1  -1 6262.09    5.16   0
   7  -3  -2  386.95    3.10   0
   8   8  -9    1.11    1.18   0
   9  -5  -4   52.82    1.82   0
  10  -8  -9   37.39    3.56   0
  10   0  -2  281.25    2.19   0
  11  -3  -3   23.94    1.30   0
  12  -6  -6    9.40    1.75   0
  13  -7  -8   40.02    2.68   0
  13   1  -3   18.25    0.79   0
  15  -7  -9    1.17    3.37   0
  15  -5  -6   10.39    1.62   0
  17  -7 -10   24.11    3.88   0
  19  -7 -11    6.96    3.83   0
  19  -3  -6  337.41    4.54   0
  20  -4  -7  166.92    3.53   0
  20   2  -6  369.14    3.48   0
  21   1  -6    2.35    1.08   0
  22  -4  -8   -1.16    2.03   0
  22   2  -7   11.72    1.56   0
  23  -5 -10   36.50    3.69   0
  23   1  -7    4.68    1.29   0
  24  -6 -12    1.56    3.47   0
  24  -4  -9   11.47    2.37   0
  24   2  -8   30.57    2.03   0
  25  -3  -9   83.11    3.78   0
  25  -1  -8   -1.51    1.58   0
  25   1  -8   -0.92    1.34   0
  26   2  -9    2.72    1.48   0
  26   4 -11   28.30    2.14   0
  27  -3 -10    7.19    2.47   0
  27  -1  -9    2.29    1.99   0
  28  -4 -12    4.22    3.85   0
  28  -2 -10   30.68    2.78   0
  29   3 -12    4.69    2.46   0
  30   0 -11   -1.69    2.16   0
  30   2 -12   32.00    3.19   0
  31  -1 -12   -3.81    2.69   0
  31   1 -12   -6.97    2.33   0
  32   0 -13    1.19    3.61   0
 -38   0  -3    3.65    3.96   0
 -35  -1  -2    4.32    3.09   0
 -34  -2  -2   -0.57    2.64   0
 -34   2  -2    3.38    3.79   0
 -32   0  -1    3.39    2.62   0
 -32   4  -3  104.90    4.29   0
 -31   1  -1   51.10    2.77   0
 -30  -2  -1   21.72    1.89   0
 -30   2  -1   20.60    2.48   0
 -29  -5  -3   -2.99    1.39   0
 -28  -6  -4    2.36    1.35   0
 -28   4  -2   34.89    2.88   0
 -27  -1   0   26.02    2.22   0
 -27   1   0   20.72    2.43   0
 -27   3  -1   27.17    2.36   0
 -26   6  -4    3.88    2.98   0
 -24  -4  -1  156.05    2.29   0
 -24   2   0  324.41    4.36   0
 -23   5  -2   80.61    3.09   0
 -23   7  -5   48.73    3.82   0
 -22   4  -1   12.11    1.86   0
 -22   6  -3   41.60    3.56   0
 -21  -3   0   50.29    1.48   0
 -20   6  -3   28.73    2.70   0
 -19   3   0    7.26    1.40   0
 -18   0   1    2.27    1.23   0
 -16   0   1   -1.43    0.80   0
 -16   8  -6   28.89    3.16   0
 -15  -1   1  162.82    2.00   0
 -15   7  -4   31.33    2.49   0
 -14   8  -6    2.85    2.52   0
 -13  -1   1  498.91    3.01   0
 -13   1   1  514.27    3.74   0
 -13   7  -4   10.21    1.98   0
 -12   0   1   -0.11    0.61   0
 -11   7  -4   54.06    2.43   0
 -10   0   1    4.79    0.79   0
  -9   7  -4   57.63    2.74   0
  -8   8  -6    3.41    1.85   0
  -7   3   0  177.94    2.24   0
  -6   8  -6   15.51    2.46   0
  -5  -9  -8   38.05    2.18   0
  -5  -7  -4    3.85    0.88   0
  -4  -8  -6    0.21    1.66   0
  -4   4  -1   14.18    0.84   0
  -4   6  -3   -0.39    1.00   0
  -3   5  -2  455.48    3.43   0
  -2  -6  -3   63.49    1.41   0
   1  -9  -9    5.52    2.37   0
   1  -7  -5   15.60    1.67   0
   1   3  -1  109.64    1.10   0
   2  -8  -7   46.78    2.64   0
   4  -2  -1  737.89    3.25   0
   5  -1  -1 6486.01    8.72   0
   6  -8  -8   27.96    2.95   0
   8  -4  -3   94.63    1.93   0
   8   2  -2   82.27    0.71   0
   9  -7  -7    0.38    2.39   0
  12  -8 -10    6.27    2.87   0
  12  -2  -3    1.36    0.95   0
  13   3  -4    2.01    0.46   0
  14  -8 -11   15.29    3.42   0
  14  -6  -7   13.57    2.05   0
  16  -6  -8    2.45    2.08   0
  16   0  -4  461.91    3.67   0
  18  -6  -9   83.17    3.92   0
  19   7 -12   65.46    1.27   0
  20  -6 -10   18.30    2.83   0
  21  -3  -7    8.40    1.80   0
  22  -2  -7   11.71    1.69   0
  23  -3  -8    9.57    2.07   0
  25   5 -12   43.27    2.11   0
  26  -4 -11   29.16    3.79   0
  28   0 -10    1.02    2.01   0
  29  -1 -11    4.53    3.10   0
  30  -2 -12   34.29    3.35   0
  32  -2 -14    3.35    3.64   0
  32   2 -14    0.76    2.75   0
 -38  -2  -3    6.89    3.43   0
 -36   0  -2   19.78    2.83   0
 -34   4  -3   -1.63    4.29   0
 -33  -3  -2   -0.08    2.26   0
 -33   3  -2    1.96    3.55   0
 -30  -4  -2   11.97    1.88   0
 -30   4  -2   11.98    2.74   0
 -29  -3  -1   29.18    2.15   0
 -29   3  -1   25.79    3.18   0
 -29   5  -3   -4.86    2.75   0
 -28   0   0  254.11    3.99   0
 -28   6  -4    2.36    3.25   0
 -26  -2   0    0.20    1.52   0
 -26   2   0   -0.14    1.74   0
 -25   5  -2   71.54    3.19   0
 -24   4  -1  148.92    3.60   0
 -21   3   0   47.13    2.08   0
 -20   0   1   -1.36    0.97   0
 -19   1   1   15.93    1.67   0
 -19   7  -4   -3.07    2.39   0
 -17  -1   1    2.62    0.68   0
 -17   1   1    0.52    1.00   0
 -11  -1   1  150.79    1.51   0
 -11   1   1  152.09    1.93   0
  -7   7  -4  282.64    3.81   0
  -1  -9  -9   15.51    2.93   0
  -1   9  -9   10.88    2.13   0
   1  -3  -1  110.67    1.37   0
   1   7  -5   16.81    1.32   0
   5  -7  -6  106.31    2.61   0
   5   7  -6   97.94    1.62   0
   8  -2  -2   77.76    1.43   0
   9  -1  -2   67.95    1.28   0
  10  -6  -6   28.87    2.29   0
  11  -7  -8  107.09    3.68   0
  11  -5  -5   12.48    1.44   0
  16  -4  -6   51.03    2.49   0
  17  -7 -11    3.66    3.78   0
  19  -7 -12   61.36    4.19   0
  24  -4 -10   11.24    2.46   0
  24   4 -10   12.14    1.61   0
  25  -5 -12   30.48    3.52   0
  26   0  -9   -0.85    1.75   0
  27  -3 -11    6.00    2.64   0
  27   1 -10    1.02    2.22   0
  27   3 -11    8.10    1.80   0
  28  -4 -13   10.41    3.48   0
  28  -2 -11   14.55    2.57   0
  28   2 -11   15.10    2.09   0
  28   4 -13   19.05    2.55   0
  30   0 -12    0.78    2.48   0
  31  -1 -13    1.70    3.01   0
  31   1 -13    4.34    2.56   0
  32   0 -14   17.03    4.03   0
 -37  -1  -2    5.99    3.54   0
 -37   1  -2   10.74    3.96   0
 -37   3  -3   11.64    3.73   0
 -36  -2  -2   -3.54    2.92   0
 -36   2  -2   -3.47    3.89   0
 -34  -4  -3   -0.33    1.81   0
 -34   0  -1    8.71    2.95   0
 -33   1  -1    3.99    2.38   0
 -32  -2  -1    0.54    1.80   0
 -32   2  -1   -0.68    2.33   0
 -31   5  -3   12.40    3.36   0
 -30   0   0  274.22    4.66   0
 -30   6  -4   14.44    4.14   0
 -29  -1   0    9.98    2.12   0
 -27   5  -2   19.25    3.40   0
 -26   4  -1   46.89    2.80   0
 -26   6  -3   59.60    4.58   0
 -23   3   0   27.97    1.98   0
 -23   7  -4   14.51    3.93   0
 -22   0   1   -1.18    1.11   0
 -21  -1   1    1.28    1.36   0
 -21   7  -4    8.26    2.98   0
 -19   5  -1    9.71    2.55   0
 -17   5  -1   -0.89    1.47   0
 -16   2   1   82.39    2.23   0
 -16   6  -2    4.32    2.57   0
 -15   5  -1    5.76    1.51   0
 -14   2   1  261.96    3.12   0
 -14   6  -2  128.95    3.37   0
 -13   5  -1   11.02    1.48   0
 -12   6  -2    2.80    2.15   0
 -11   5  -1    1.21    1.59   0
  -9   1   1  594.24    3.32   0
  -8   0   1   -0.67    0.70   0
  -6  -8  -6   16.05    1.65   0
  -5   7  -4    2.68    1.26   0
  -5   9  -8   50.35    3.34   0
  -4  -6  -3   -0.12    0.88   0
  -3  -5  -2  477.69    2.93   0
  -2   2   0  120.00    1.20   0
  -2   6  -3   64.64    1.57   0
   0  -8  -7   25.82    2.26   0
   1   9  -9    1.48    2.09   0
   2  -6  -4   22.51    1.57   0
   2   8  -7   40.66    1.84   0
   3  -5  -3    4.87    0.92   0
   4  -8  -8   26.89    2.77   0
   6   8  -8   29.36    1.44   0
   7  -5  -4   58.54    1.75   0
  10  -4  -4    0.48    1.42   0
  12  -6  -7  149.00    3.67   0
  13  -7  -9   16.33    2.55   0
  14  -2  -4  427.14    3.84   0
  15  -3  -5  203.69    3.26   0
  15  -1  -4   30.55    1.32   0
  15   1  -4   30.79    1.02   0
  18  -4  -7  123.60    2.99   0
  20  -4  -8   -4.65    1.83   0
  20   0  -6   87.79    2.11   0
  22  -4  -9   92.99    3.26   0
  22   0  -7    1.70    1.26   0
  22   6 -12   35.40    1.62   0
  23  -5 -11   -1.24    2.61   0
  23   5 -11    0.87    1.37   0
  24   0  -8   92.42    2.57   0
  25  -3 -10   33.50    2.64   0
  25  -1  -9   19.35    2.69   0
  26  -2 -10   37.30    2.55   0
  26   2 -10   37.31    2.49   0
  28  -4 -14   20.65    4.56   0
  29  -3 -13   -5.47    2.98   0
  29  -1 -12    9.65    3.19   0
  29   3 -13   -2.68    2.09   0
  30  -2 -13   28.56    3.43   0
  30   2 -13   16.80    2.59   0
 -38   0  -2   63.33    3.75   0
 -35   1  -1   80.69    4.37   0
 -35   3  -2   -4.50    3.12   0
 -34   2  -1    0.05    3.60   0
 -32   4  -2   12.82    2.95   0
 -31   1   0    4.22    2.80   0
 -31   3  -1   20.07    2.67   0
 -29   5  -2    3.22    3.76   0
 -28  -2   0   27.30    1.69   0
 -26  -4  -1   49.03    1.49   0
 -25   7  -4    1.41    4.19   0
 -24   0   1    2.04    1.23   0
 -23  -1   1  341.02    3.83   0
 -23   1   1  340.08    4.06   0
 -21   5  -1    2.35    1.90   0
 -20   2   1   81.14    2.21   0
 -20   6  -2    1.22    2.21   0
 -18  -8  -6   23.47    0.98   0
 -18   2   1  173.52    2.79   0
 -18   4   0  113.57    2.72   0
 -18   6  -2   12.82    2.22   0
 -18   8  -5    3.85    3.77   0
 -16   8  -5   14.59    2.87   0
 -14   4   0  174.46    2.93   0
 -12   2   1   23.35    1.23   0
 -12   4   0   -1.99    1.06   0
 -12   8  -5    9.86    2.41   0
 -10   6  -2   33.97    1.83   0
  -9  -1   1  605.78    2.52   0
  -5   3   0    0.64    0.58   0
  -3   7  -4   75.35    2.21   0
  -3   9  -8   -0.60    2.49   0
  -2   4  -1  159.71    1.80   0
  -2   8  -6    2.97    1.37   0
  -1  -7  -5    0.34    1.15   0
  -1   5  -2  354.92    2.78   0
   3  -7  -6   13.04    2.02   0
   5  -3  -2   61.19    1.40   0
   6  -8  -9    1.73    2.86   0
   6  -4  -3    9.54    1.18   0
   7  -7  -7   29.27    2.09   0
  12   0  -3    3.83    0.69   0
  14   2  -4  412.52    2.66   0
  16  -2  -5    6.96    1.51   0
  17  -7 -12   17.65    4.43   0
  17  -5  -8  153.60    3.60   0
  17  -1  -5  152.62    2.49   0
  18  -6 -10   -1.53    2.32   0
  19  -5  -9   34.48    2.54   0
  19  -3  -7  278.85    4.27   0
  21  -3  -8   18.62    2.02   0
  21  -1  -7    5.83    1.78   0
  22  -6 -13    7.17    3.45   0
  23  -3  -9  100.76    3.20   0
  23  -1  -8    0.46    1.55   0
  24  -4 -11   42.90    3.61   0
  24  -2  -9   24.32    2.29   0
  26   4 -12   22.03    2.32   0
  28  -2 -12   14.92    2.83   0
  28   0 -11    0.68    2.09   0
  29  -3 -14    8.32    4.27   0
  29   1 -12    8.06    2.20   0
  30  -2 -14   84.81    4.96   0
  30   0 -13    0.19    3.38   0
  31  -1 -14    6.71    3.20   0
  31   1 -14    7.65    2.94   0
 -39   1  -2    2.41    4.26   0
 -38   2  -2   58.83    4.19   0
 -37   3  -2   27.29    4.92   0
 -36   0  -1   -2.25    2.59   0
 -35  -3  -2    1.94    2.03   0
 -35  -1  -1   74.62    3.12   0
 -34  -2  -1    3.79    2.54   0
 -34   4  -2    1.97    3.27   0
 -32  -4  -2   15.14    2.15   0
 -32   0   0  103.49    3.58   0
 -31  -3  -1   15.39    1.72   0
 -31   5  -2   41.16    4.26   0
 -30  -6  -4   16.42    1.69   0
 -30   2   0   38.67    2.72   0
 -30   4  -1   50.33    3.12   0
 -30   6  -3    3.99    4.39   0
 -27  -5  -2   12.70    1.25   0
 -26   0   1    2.21    2.06   0
 -25  -3   0   34.85    1.38   0
 -25   1   1   -1.99    1.38   0
 -25   5  -1   47.32    3.38   0
 -24   6  -2   22.10    3.73   0
 -23   5  -1    2.45    2.09   0
 -22   4   0   17.20    1.99   0
 -22   6  -2    9.85    2.43   0
 -20  -2   1   95.56    1.86   0
 -20   8  -5    0.43    3.18   0
 -19   7  -3   41.46    3.61   0
 -18  -2   1  171.60    2.03   0
 -17   7  -3   -0.56    2.17   0
 -15   7  -3  135.75    3.49   0
 -14  -2   1  258.09    2.03   0
 -13   7  -3   74.53    2.70   0
 -11  -7  -4   51.95    1.17   0
 -11   7  -3    3.15    1.73   0
 -10   4   0   35.54    1.43   0
  -9   9  -7   11.91    2.60   0
  -8   8  -5   24.93    2.11   0
  -7   5  -1   -1.24    0.97   0
  -6   8  -5    1.10    2.12   0
  -2  -8  -7    7.30    1.61   0
   2  -8  -8   13.32    2.53   0
   4   6  -4   10.75    0.75   0
   8  -6  -6   12.16    1.61   0
   9   7  -7    0.35    0.51   0
  10  -8 -11   74.03    3.68   0
  10  -2  -3   21.71    1.30   0
  15  -7 -11   34.37    3.20   0
  18  -2  -6  224.47    3.31   0
  19   1  -6   14.72    1.19   0
  20  -6 -12   16.45    3.10   0
  20  -2  -7    8.98    1.52   0
  21  -5 -11    5.55    3.31   0
  21   1  -7    3.49    1.16   0
  22  -2  -8   60.23    2.37   0
  24   2  -9   25.93    1.64   0
  25  -5 -14   22.71    3.92   0
  25  -3 -11    2.53    2.93   0
  25   5 -13    1.36    1.98   0
  26  -4 -13   13.90    3.24   0
  26  -2 -11    4.02    2.95   0
  26   0 -10  121.72    3.23   0
  27   1 -11    3.96    2.43   0
  27   3 -12   33.87    2.67   0
  28   2 -12   12.64    2.09   0
  28   4 -14   27.22    2.40   0
  29  -1 -13    2.14    3.50   0
  29   3 -14    7.86    3.26   0
  30   2 -14   85.74    3.60   0
 -35   3  -1   -1.61    3.90   0
 -33   1   0    4.88    2.27   0
 -32   4  -1    3.59    3.59   0
 -30  -2   0   38.48    1.99   0
 -28  -4  -1   91.86    2.28   0
 -27   1   1   16.10    1.79   0
 -27   5  -1   -0.16    3.16   0
 -26   2   1   27.39    2.45   0
 -26   6  -2    2.97    3.67   0
 -25  -1   1   -1.96    1.20   0
 -24   2   1   36.12    1.97   0
 -24   4   0   55.36    2.54   0
 -23   7  -3   19.64    3.92   0
 -22  -2   1   69.38    1.88   0
 -21   3   1  247.59    3.99   0
 -21   7  -3    8.67    2.82   0
 -19   3   1   -1.14    1.34   0
 -17  -7  -4   17.10    0.63   0
 -17   3   1   48.87    1.85   0
 -16  -8  -6   26.84    1.20   0
 -14  -8  -6    4.67    1.24   0
 -13  -7  -4   10.94    0.81   0
 -12  -8  -6   13.76    1.31   0
 -12  -2   1   24.13    0.68   0
  -8   4   0  132.87    2.16   0
  -7   1   1   69.65    1.15   0
  -6   6  -2   84.84    2.00   0
  -4  -8  -7   35.86    2.23   0
  -3  -7  -5    1.25    1.03   0
  -1   9  -8    8.01    2.22   0
   0  -6  -4   10.94    1.09   0
   0   6  -3   93.64    1.74   0
   0   8  -6    1.60    1.47   0
   1  -7  -6   17.08    1.95   0
   3   7  -5    6.47    1.02   0
   3   9  -9    1.29    1.93   0
   4  -8  -9   22.94    2.96   0
   4   8  -7    4.92    1.32   0
   5  -7  -7    5.90    1.60   0
   5  -5  -4   -0.52    1.32   0
  10  -6  -7   38.61    2.05   0
  12  -6  -8    9.67    2.49   0
  14  -4  -6  105.64    2.53   0
  16   2  -5    5.76    0.72   0
  17   3  -6   17.69    0.98   0
  18  -6 -11   19.78    2.92   0
  18  -4  -8   55.10    2.40   0
  18   2  -6  240.87    2.72   0
  19  -5 -10   -1.19    2.77   0
  20  -4  -9   15.25    2.19   0
  20   6 -11   40.44    1.40   0
  21   3  -8   25.39    1.27   0
  21   5 -10    7.12    1.19   0
  22   2  -8   79.42    2.00   0
  23  -5 -13   -1.10    3.87   0
  23  -3 -10  141.77    4.03   0
  24   0  -9   -2.37    1.56   0
  24   4 -11   39.06    2.07   0
  25  -1 -10   -0.38    2.58   0
  26  -4 -14    2.71    4.15   0
  27  -3 -13   13.62    3.02   0
  28  -2 -13    9.29    2.92   0
  28   0 -12   51.63    2.85   0
  29   1 -13   -0.21    2.44   0
  30  -2 -15   25.89    3.77   0
  30   0 -14   31.38    3.25   0
 -38   0  -1   -0.14    2.86   0
 -37  -3  -2   31.67    3.34   0
 -37  -1  -1  140.36    4.13   0
 -36  -2  -1   -1.53    2.77   0
 -34   0   0   10.28    2.34   0
 -33  -5  -3    7.20    1.93   0
 -33  -3  -1    5.35    1.68   0
 -33  -1   0    6.34    1.99   0
 -33   5  -2   57.95    4.04   0
 -31   3   0   60.54    3.24   0
 -29   5  -1    1.55    3.51   0
 -28   0   1   -2.76    1.44   0
 -28   4   0   -1.56    3.06   0
 -28   6  -2    0.39    3.08   0
 -26  -6  -3   50.81    1.28   0
 -25   7  -3   -1.55    3.13   0
 -20   8  -4   -1.57    4.28   0
 -18   6  -1   18.98    2.67   0
 -18   8  -4    1.09    2.89   0
 -16   6  -1    4.63    2.24   0
 -16   8  -4    5.39    2.50   0
 -14   8  -4    4.28    2.30   0
 -12   8  -4   25.77    3.13   0
 -11   3   1    4.81    1.30   0
  -8   2   1  149.29    1.87   0
  -7   7  -3    1.81    1.32   0
  -5   5  -1    1.61    0.88   0
  -5   9  -7    6.06    2.15   0
  -4   8  -5   88.51    2.66   0
  -3   3   0  295.30    2.22   0
  -1   7  -4   55.42    1.59   0
   0  -8  -8   41.42    2.23   0
   4   4  -2   47.15    0.68   0
   6  -8 -10    4.99    2.43   0
   7  -7  -8  100.26    2.98   0
   8  -4  -4    2.79    1.00   0
   8   0  -2  395.54    2.38   0
   9  -7  -9   26.11    2.94   0
  11  -7 -10   16.89    3.17   0
  13  -5  -7    0.79    1.53   0
  13  -3  -5   80.87    2.31   0
  14   0  -4 2965.92    8.53   0
  15  -7 -12   77.44    4.09   0
  15  -5  -8   23.19    2.06   0
  17  -5  -9   15.38    2.27   0
  18  -6 -12    6.29    3.74   0
  19   5  -9   35.09    1.35   0
  20  -6 -13    2.35    3.38   0
  21  -3  -9    0.08    1.72   0
  22  -4 -11  159.13    4.55   0
  22   0  -8   63.60    2.19   0
  24  -2 -10    6.25    2.01   0
  25  -3 -12   37.75    3.69   0
  25   1 -10    0.98    1.54   0
  25   3 -11    2.30    2.06   0
  26   2 -11    7.22    1.74   0
  26   4 -13   20.12    2.46   0
  27  -3 -14   29.81    4.25   0
  27  -1 -12    2.60    2.96   0
  28   2 -13    2.99    3.11   0
  29  -1 -14    1.30    3.68   0
  30   0 -15    1.35    3.95   0
  30   2 -15   25.79    3.16   0
 -39   1  -1    1.60    2.98   0
 -37   3  -1   35.16    3.91   0
 -35  -1   0   25.08    3.02   0
 -35   1   0   30.96    2.80   0
 -34   2   0    5.84    2.60   0
 -34   4  -1   -3.23    3.17   0
 -33   3   0   11.17    3.58   0
 -32  -2   0   -2.73    1.64   0
 -31   5  -1    0.60    3.65   0
 -30  -4  -1   57.45    2.06   0
 -30   0   1    0.64    1.68   0
 -30   2   1    4.42    2.63   0
 -30   6  -2    5.97    3.49   0
 -29  -3   0  132.40    2.79   0
 -29  -1   1  122.55    3.13   0
 -27   3   1   49.59    3.07   0
 -27   7  -3    0.86    3.36   0
 -25   3   1   20.93    1.96   0
 -24   6  -1    2.80    3.20   0
 -23   5   0    0.82    2.67   0
 -22   6  -1    8.85    2.42   0
 -22   8  -4   57.20    4.09   0
 -21   5   0   19.86    2.16   0
 -20   6  -1   21.02    2.42   0
 -19   5   0    7.17    1.76   0
 -19   7  -2    7.93    3.04   0
 -17   5   0   31.62    1.86   0
 -17   7  -2    7.38    3.11   0
 -15   5   0   38.52    1.94   0
 -15   7  -2   25.06    2.77   0
 -14   6  -1   27.08    1.92   0
 -13   5   0  114.09    2.78   0
 -12   6  -1    5.21    1.93   0
  -6  -8  -7    7.32    1.94   0
  -6   0   1    0.07    0.35   0
  -5   7  -3   30.10    1.90   0
  -4   6  -2  263.04    2.94   0
  -3   9  -7    2.74    2.38   0
   0   4  -1   60.05    1.11   0
   1   9  -8    7.58    1.87   0
   2  -8  -9   -1.53    2.64   0
   2  -2  -1   38.21    0.77   0
   3  -7  -7   12.33    2.17   0
   6  -6  -6   20.38    1.57   0
   7  -3  -3   37.64    1.38   0
  12  -2  -4    4.39    0.97   0
  13  -1  -4   -1.69    0.83   0
  15  -7 -13    6.76    4.17   0
  15  -3  -6    8.71    1.38   0
  16  -6 -11   21.57    3.60   0
  16   0  -5   -1.28    0.84   0
  18   0  -6  104.97    2.12   0
  19  -5 -11   35.43    3.58   0
  19  -3  -8   88.59    2.65   0
  20  -6 -14   11.90    3.79   0
  20  -4 -10    4.79    2.73   0
  20   0  -7   -0.81    1.11   0
  21  -1  -8   94.16    2.75   0
  22  -2  -9  124.78    3.07   0
  22   6 -13    7.35    1.55   0
  23  -3 -11    4.69    2.82   0
  23   1  -9   16.37    2.09   0
  23   5 -12    6.08    1.66   0
  24  -4 -13    2.25    2.83   0
  24   2 -10    6.83    1.88   0
  25   5 -14   24.05    2.51   0
  26  -4 -15   -4.46    3.46   0
  26  -2 -12    4.27    2.35   0
  26   0 -11    1.35    1.86   0
  27   1 -12    0.24    1.95   0
  27   3 -13    8.15    2.10   0
  28  -2 -14    4.91    3.18   0
  28   0 -13   -2.63    2.27   0
  29   1 -14   -0.40    2.53   0
 -39  -1  -1   -0.37    2.74   0
 -38  -2  -1   12.56    3.30   0
 -36   0   0   49.43    3.03   0
 -36   2   0   57.28    3.55   0
 -36   4  -1   16.26    3.79   0
 -35  -3  -1    4.04    2.41   0
 -35   3   0   16.33    4.09   0
 -33   5  -1    1.68    4.22   0
 -32   0   1    1.56    2.47   0
 -26  -2   1   20.79    1.38   0
 -26   6  -1   22.18    3.72   0
 -25   5   0   13.21    2.34   0
 -23   1   2   44.10    2.21   0
 -23   7  -2   -0.79    2.68   0
 -22   0   2   78.52    2.27   0
 -22   4   1  246.22    4.05   0
 -21   1   2    0.23    1.09   0
 -21   7  -2   36.89    2.89   0
 -20  -4   0   76.81    1.23   0
 -20   0   2  321.67    3.54   0
 -20   4   1    4.96    1.52   0
 -19  -5  -1    7.09    0.51   0
 -18  -4   0  114.92    1.24   0
 -18   0   2   32.60    1.56   0
 -18   4   1  265.22    3.80   0
 -17  -5  -1   -0.64    0.30   0
 -17   1   2   10.12    1.12   0
 -16  -4   0   15.68    0.51   0
 -16   4   1    0.75    1.29   0
 -13   7  -2    4.89    1.63   0
 -11   5   0   20.39    1.44   0
 -11   7  -2    5.98    2.08   0
 -10   6  -1    2.14    1.74   0
  -9   3   1   65.57    1.52   0
  -8   8  -4   13.68    1.94   0
  -7  -1   1   68.34    0.79   0
  -2  -8  -8   21.91    2.03   0
  -2  -6  -4    9.56    0.96   0
  -2   8  -5   27.21    1.82   0
  -1  -7  -6   26.91    1.94   0
   2  -6  -5  181.92    2.71   0
   2   8  -6   -1.20    1.28   0
   4  -8 -10   11.21    2.58   0
   5  -7  -8  186.72    3.87   0
   6  -8 -11   -1.67    2.78   0
   7  -1  -2   26.64    0.88   0
   7   7  -6   66.15    1.15   0
   8  -6  -7    3.43    1.52   0
   8   6  -5  111.16    0.97   0
  10  -6  -8    6.32    2.34   0
  10  -4  -5   28.77    1.47   0
  12  -6  -9   11.86    2.75   0
  12  -4  -6   19.25    1.83   0
  13  -7 -12   77.50    3.85   0
  14  -6 -10    1.10    2.23   0
  15  -1  -5   13.15    1.15   0
  16  -4  -8  135.25    3.36   0
  16  -2  -6   59.81    1.90   0
  17  -5 -10   48.51    2.73   0
  17  -1  -6   18.46    1.32   0
  18  -4  -9  277.55    4.50   0
  18  -2  -7   88.75    2.36   0
  18   6 -10   -0.59    0.90   0
  19  -1  -7  239.45    3.36   0
  22  -4 -12   51.71    3.81   0
  22   4 -10   82.69    1.97   0
  23   3 -10  140.99    2.91   0
  24  -4 -14    2.03    3.92   0
  24  -2 -11    8.79    2.15   0
  24   0 -10   31.15    2.57   0
  25  -3 -13   61.18    3.47   0
  25  -1 -11   35.22    2.50   0
  26  -2 -13   13.36    3.60   0
  26   2 -12    2.93    2.38   0
  27  -3 -15    6.94    3.58   0
  27  -1 -13    5.15    2.49   0
  28  -2 -15    8.33    3.38   0
  28   2 -14    3.22    3.28   0
  29  -1 -15   39.10    3.58   0
  29   1 -15   25.36    3.95   0
 -38   0   0   25.09    4.01   0
 -37  -1   0   -0.59    3.05   0
 -36  -4  -2   -1.83    2.26   0
 -33   1   1    2.21    2.20   0
 -32   2   1    0.25    2.30   0
 -31  -3   0   52.60    2.32   0
 -31  -1   1    2.42    1.59   0
 -29   5   0   29.99    3.83   0
 -28   6  -1    7.13    2.98   0
 -27   5   0    4.39    2.45   0
 -27   7  -2    2.92    4.37   0
 -26   4   1   17.88    2.23   0
 -25   7  -2   60.16    3.90   0
 -24   4   1    8.64    2.03   0
 -22  -4   0   16.67    0.92   0
 -22   8  -3    5.32    4.08   0
 -21  -5  -1    0.56    0.57   0
 -20   2   2    5.72    1.25   0
 -20   8  -3   28.02    4.02   0
 -18   2   2  224.15    3.12   0
 -18   8  -3    0.81    3.43   0
 -16   0   2    6.02    0.90   0
 -16   2   2  269.10    3.31   0
 -16   8  -3   43.05    3.54   0
 -15   1   2   23.80    1.19   0
 -14   4   1  295.22    3.61   0
 -14   8  -3   -1.76    2.78   0
 -13   9  -5   -1.80    3.70   0
 -12   4   1  262.79    3.42   0
 -10  -2   1   42.81    0.66   0
  -9   5   0   20.08    1.66   0
  -8   6  -1  163.70    2.98   0
  -7  -7  -5   23.89    1.42   0
  -6   2   1  283.12    2.27   0
  -6   8  -4    1.52    2.02   0
  -5   1   1 6097.63    8.43   0
  -3   5  -1   17.53    0.98   0
  -1  -5  -3    0.27    0.62   0
  -1   9  -7    0.59    1.96   0
   0  -8  -9   30.15    2.79   0
   3  -5  -4  145.34    2.28   0
   3  -3  -2  319.34    2.44   0
   7  -7  -9    3.75    2.03   0
   9  -7 -10   60.98    2.91   0
   9  -3  -4    0.51    1.21   0
  11  -7 -11   16.76    2.75   0
  11  -5  -7   14.11    1.63   0
  13   1  -4   -1.42    0.77   0
  14  -4  -7   21.94    1.69   0
  15  -5  -9    1.95    1.94   0
  15   5  -7   18.79    0.75   0
  15   7 -10   55.54    0.93   0
  19  -5 -12   13.10    3.37   0
  20  -4 -11   -0.71    2.82   0
  21  -5 -14   -0.65    4.21   0
  21  -3 -10    4.60    2.02   0
  22  -2 -10   80.59    3.20   0
  22   2  -9  117.11    2.69   0
  23  -3 -12    6.84    3.06   0
  23  -1 -10    5.21    2.33   0
  24  -4 -15  120.07    5.44   0
  24   4 -12   -1.09    2.04   0
  25  -3 -14   11.41    3.74   0
  25   1 -11   33.42    2.20   0
  25   3 -12   47.88    2.62   0
  26   0 -12   -2.55    2.11   0
  26   4 -14    0.87    2.56   0
  27   1 -13    1.40    2.84   0
  27   3 -14   18.05    2.90   0
  28   0 -14   18.41    2.86   0
 -38   2   0    6.17    3.33   0
 -37   3   0    4.63    3.44   0
 -35   1   1   19.08    3.41   0
 -34   0   1   -0.59    2.19   0
 -33  -1   1    3.90    2.35   0
 -33   3   1    0.54    3.41   0
 -32  -4  -1    8.22    1.47   0
 -31  -5  -2   38.41    1.76   0
 -31   5   0   39.77    4.26   0
 -30  -2   1    0.87    1.90   0
 -30   6  -1   24.25    3.64   0
 -28  -6  -3   -0.25    1.01   0
 -28   0   2   37.58    2.47   0
 -27   1   2   63.03    2.40   0
 -26   0   2  359.32    4.25   0
 -26   2   2    5.91    1.68   0
 -23  -1   2   43.02    1.96   0
 -21  -3   1  230.59    2.41   0
 -20   6   0   23.94    2.98   0
 -19  -3   1   -0.49    0.73   0
 -19  -1   2   38.09    1.30   0
 -18   6   0    8.64    2.58   0
 -17  -1   2   12.66    1.04   0
 -14   0   2  415.76    3.12   0
 -14   2   2   93.59    1.93   0
 -12   8  -3   10.54    2.73   0
 -11   9  -5   24.70    2.72   0
 -10  -8  -7   63.82    2.15   0
  -9   7  -2   35.82    1.88   0
  -7   3   1  145.12    2.05   0
  -5   9  -6   14.35    2.05   0
  -4  -8  -8   24.94    1.99   0
  -4   4   0   23.18    0.95   0
  -3  -7  -6   59.66    2.10   0
  -2   6  -2   22.48    1.11   0
   1  -7  -7   41.16    1.98   0
   2  -8 -10    4.00    2.26   0
   2   6  -3   69.96    1.27   0
   4  -8 -11   98.52    3.66   0
   4  -6  -6    1.79    1.23   0
   5   9  -9   -0.08    1.44   0
   6  -8 -12   10.72    3.19   0
   6  -4  -4   15.18    1.09   0
   9   3  -3   93.38    0.71   0
  10   0  -3   -0.30    0.81   0
  10   2  -3   21.26    0.53   0
  15   1  -5   13.62    1.08   0
  17  -3  -8  697.84    6.29   0
  19  -3  -9  328.51    4.59   0
  20  -2  -9    5.99    2.12   0
  20   4  -9   16.50    1.12   0
  21   3  -9    0.09    1.33   0
  21   5 -11    1.47    1.38   0
  22  -4 -13   34.02    3.12   0
  22   0  -9   -2.22    1.45   0
  24  -2 -12   25.13    2.57   0
  25  -1 -12    8.92    2.32   0
  26  -2 -14   22.39    3.09   0
  27  -1 -14   -3.69    2.69   0
  28   0 -15    1.36    3.62   0
  28   2 -15    8.93    3.35   0
 -40   0   0   21.56    3.44   0
 -36   0   1    2.10    2.99   0
 -36   2   1    1.01    3.76   0
 -36   4   0    2.23    3.47   0
 -33  -3   0   21.20    2.30   0
 -33   5   0    8.81    4.20   0
 -32   4   1    1.15    3.47   0
 -32   6  -1   18.78    3.71   0
 -30   0   2  189.18    3.92   0
 -27   3   2  210.12    4.46   0
 -26  -4   0    2.21    1.08   0
 -26   6   0   -1.30    3.56   0
 -25  -1   2   96.52    2.28   0
 -25   3   2   72.72    2.73   0
 -25   5   1    0.34    2.75   0
 -24   6   0   -0.12    2.36   0
 -23  -5  -1    2.23    0.71   0
 -23  -3   1  194.78    2.45   0
 -23   3   2  309.10    4.36   0
 -23   5   1    1.19    2.06   0
 -23   7  -1    5.59    3.52   0
 -22   6   0    2.25    2.23   0
 -21   5   1   43.46    2.43   0
 -21   7  -1    9.90    2.71   0
 -19   5   1   27.28    2.02   0
 -19   7  -1    0.82    2.25   0
 -17  -3   1   50.37    1.06   0
 -17   5   1   32.70    2.32   0
 -17   7  -1    5.60    2.17   0
 -16   6   0   21.93    1.98   0
 -15   3   2   90.85    2.38   0
 -15   7  -1    2.49    2.53   0
 -14   6   0   19.83    2.39   0
 -12   0   2  256.76    2.36   0
 -12   2   2   87.41    1.94   0
 -10   4   1   67.82    1.75   0
 -10   8  -3   -1.89    1.92   0
  -7   5   0  345.06    3.52   0
  -7   7  -2  141.08    2.95   0
  -6  -8  -8   13.87    2.18   0
  -6   6  -1  620.12    4.79   0
  -4   8  -4   14.20    1.98   0
  -2  -8  -9   -0.69    2.53   0
   0   2   0 3274.81    4.88   0
   3  -7  -8   -2.49    1.61   0
   3   9  -8    0.21    1.63   0
   5  -7  -9    1.54    2.47   0
   6  -6  -7    0.96    1.46   0
   7  -7 -10   12.81    3.05   0
   8  -6  -8   17.33    1.87   0
   8   8  -8    1.09    0.77   0
  10   8  -9   36.26    0.69   0
  11  -3  -5   18.25    1.26   0
  13  -3  -6   39.12    1.65   0
  15  -3  -7   31.18    1.78   0
  16   6  -9  170.37    1.70   0
  19  -5 -13   15.86    3.02   0
  20  -4 -12    3.27    3.25   0
  20   0  -8  102.67    2.40   0
  20   2  -8   57.35    1.73   0
  20   6 -12   15.40    1.41   0
  21  -1  -9   18.21    1.72   0
  22  -4 -14    9.68    3.68   0
  23  -3 -13   18.16    3.36   0
  23   1 -10    1.10    1.50   0
  23   5 -13   -1.75    1.94   0
  24   0 -11   -2.80    1.79   0
  24   2 -11    7.33    1.70   0
  25  -3 -15   25.78    3.49   0
  25   1 -12    0.27    2.53   0
  26  -2 -15    2.86    3.88   0
  26   0 -13    3.07    2.21   0
  26   2 -13   17.48    2.27   0
  27  -1 -15   -7.15    2.90   0
  27   1 -14   -0.88    2.30   0
  27   3 -15    3.93    3.07   0
  28   0 -16   90.81    4.93   0
 -38  -2   0   -2.66    2.98   0
 -37   1   1   35.79    3.24   0
 -35  -1   1   20.14    2.36   0
 -35   3   1    6.51    2.92   0
 -34  -4  -1    0.89    2.01   0
 -33  -5  -2   60.95    2.39   0
 -32  -2   1   -0.39    1.64   0
 -32   2   2   28.90    3.33   0
 -31   1   2    0.04    1.98   0
 -29   3   2   15.83    2.18   0
 -29   5   1    1.11    3.23   0
 -28   6   0    0.19    2.80   0
 -27  -1   2   61.07    2.06   0
 -27   7  -1    2.79    3.29   0
 -25  -5  -1   53.88    1.32   0
 -25   7  -1   -2.42    2.85   0
 -22   8  -2   -0.78    4.13   0
 -20   8  -2    1.77    4.15   0
 -18   8  -2   -2.91    3.35   0
 -15   5   1    0.47    1.30   0
 -15   9  -4    5.00    3.63   0
 -14  -4   0  171.58    0.88   0
 -13   7  -1   29.41    2.63   0
 -13   9  -4   16.00    3.45   0
 -12   6   0   10.85    2.10   0
  -8   8  -3   -0.90    2.25   0
  -7   9  -5    5.07    2.49   0
  -3   9  -6    7.39    1.99   0
  -1  -7  -7    4.52    1.96   0
  -1   3   0  889.81    3.35   0
   0  -8 -10   -1.51    2.09   0
   1  -5  -4   16.11    1.32   0
   2  -8 -11    6.42    2.61   0
   2  -4  -3   29.88    1.14   0
   4  -8 -12    3.41    3.07   0
   5  -3  -3  195.21    2.28   0
   5   7  -5   39.18    1.09   0
   6   8  -7   10.25    1.05   0
   7  -5  -6   28.19    1.58   0
   8  -4  -5   -0.62    0.99   0
  10  -4  -6   -0.99    1.52   0
  10  -2  -4   95.57    1.81   0
  11  -7 -13   20.43    3.20   0
  11  -5  -8  165.20    3.55   0
  12  -4  -7  249.12    3.76   0
  12   0  -4  736.93    4.11   0
  14  -6 -12   14.59    2.75   0
  16  -6 -14    5.20    3.35   0
  16  -2  -7   98.77    2.59   0
  16   0  -6    0.01    1.22   0
  17  -5 -12   98.58    3.60   0
  18   0  -7   -0.72    1.06   0
  18   2  -7   91.88    1.84   0
  18   4  -8   51.29    1.26   0
  19  -5 -14  102.72    4.27   0
  21   1  -9   19.80    1.98   0
  22  -4 -15   28.08    4.31   0
  22  -2 -11   17.31    2.20   0
  22   4 -11  150.49    2.86   0
  23  -1 -11   -0.72    1.95   0
  24  -2 -13    2.62    2.31   0
  24   4 -13   -0.06    2.18   0
  25  -3 -16   33.02    4.05   0
  25  -1 -13   15.31    2.55   0
  25   3 -13   51.51    2.50   0
  26  -2 -16    6.20    4.39   0
  27  -1 -16   -3.07    4.08   0
  27   1 -15   -0.69    3.46   0
 -39   1   1   66.32    4.00   0
 -38   0   1    0.55    2.74   0
 -38   2   1    0.22    2.97   0
 -35  -3   0   17.52    2.46   0
 -34  -2   1   27.19    2.62   0
 -33   1   2   11.04    2.48   0
 -32   0   2    0.49    1.85   0
 -32   6   0    0.32    4.85   0
 -30  -6  -3    6.02    1.21   0
 -30   6   0   10.33    3.47   0
 -28  -4   0   -0.45    1.20   0
 -28   4   2   15.10    3.10   0
 -27  -3   1   45.86    1.59   0
 -26   4   2   21.01    2.34   0
 -24   4   2   27.21    2.31   0
 -24   8  -2    4.68    3.42   0
 -22   4   2   -0.27    1.57   0
 -20   4   2    1.49    1.61   0
 -18   4   2    3.98    1.53   0
 -16   4   2   -2.04    1.67   0
 -16   8  -2    9.60    2.58   0
 -15  -3   1   67.03    0.98   0
 -14   8  -2    6.09    2.89   0
 -13   5   1   19.26    1.55   0
 -11   7  -1   50.61    2.60   0
 -11   9  -4    9.09    3.06   0
  -8   4   1   41.82    1.36   0
  -5   7  -2   -0.32    1.60   0
  -4  -8  -9   -3.45    2.33   0
  -2  -4  -2    7.86    0.72   0
  -1   7  -3   -1.27    1.18   0
   1  -7  -8   34.04    2.59   0
   1   9  -7    8.00    1.81   0
   2  -6  -6    4.87    1.16   0
   3   3  -1  104.43    0.81   0
   4  -2  -2  501.01    2.86   0
   7  -7 -11    2.02    2.95   0
   9  -7 -12  139.39    4.29   0
  10  -6 -10   -0.59    2.61   0
  11  -7 -14   22.17    4.59   0
  12  -2  -5   22.94    1.24   0
  13  -1  -5  998.40    5.48   0
  14  -6 -13   70.05    4.36   0
  14  -2  -6   79.04    1.97   0
  14   0  -5    0.15    0.83   0
  14   2  -5   35.45    1.11   0
  15  -1  -6  100.43    2.28   0
  16  -6 -15    4.39    3.62   0
  16   2  -6   67.81    1.44   0
  16   4  -7   19.41    0.93   0
  17  -3  -9   19.97    2.39   0
  17  -1  -7  289.52    3.54   0
  17   3  -7  237.96    2.55   0
  18  -4 -11    6.80    2.06   0
  19  -5 -15   10.78    4.17   0
  19   5 -10    0.32    1.07   0
  20  -4 -13   39.35    3.04   0
  20  -2 -10   14.02    2.37   0
  21  -3 -12   32.58    2.58   0
  21  -1 -10   -2.79    2.26   0
  22   0 -10   24.70    1.91   0
  22   2 -10   76.56    2.20   0
  23  -3 -14   -2.79    2.72   0
  24  -2 -14   -2.12    3.36   0
  24   0 -12    0.42    1.95   0
  24   2 -12   21.09    2.46   0
  25  -1 -14   -5.74    3.37   0
  25   1 -13   29.85    3.03   0
  26   0 -14    4.39    2.67   0
  26   2 -14   13.28    2.41   0
 -40   0   1    2.43    3.97   0
 -36  -4  -1   13.35    2.33   0
 -36   2   2   17.07    3.72   0
 -36   4   1    1.85    3.33   0
 -34   0   2  149.79    3.71   0
 -33   5   1    7.71    3.28   0
 -30  -4   0   30.83    1.69   0
 -29  -3   1  134.02    2.47   0
 -27  -5  -1    1.94    0.94   0
 -25   1   3   34.10    2.25   0
 -24   2   3    1.93    2.12   0
 -24   6   1   93.91    4.24   0
 -23   1   3   69.76    2.13   0
 -23   7   0   18.66    3.55   0
 -22  -2   2    6.05    0.96   0
 -22   2   3  139.42    3.18   0
 -22   6   1   71.70    3.76   0
 -21   1   3  144.38    2.83   0
 -21   7   0    2.30    3.26   0
 -20  -2   2    5.74    0.76   0
 -20   6   1   17.66    3.14   0
 -18  -8  -7   24.79    1.64   0
 -16  -8  -7   14.14    1.45   0
 -14   4   2   -1.18    1.58   0
 -13  -1   2    2.80    0.55   0
 -12   8  -2    9.29    2.70   0
 -11   5   1    0.97    1.15   0
 -10   0   2  291.81    2.29   0
 -10   6   0   90.58    2.37   0
  -6   8  -3    1.25    1.96   0
  -5   3   1  106.63    1.55   0
  -5   5   0   89.23    1.77   0
  -5   9  -5   12.41    2.37   0
  -4   2   1  726.17    3.21   0
  -4   6  -1  161.43    2.58   0
  -2  -8 -10    1.76    2.19   0
  -2  -6  -5   77.45    1.95   0
  -2   4   0   80.85    1.40   0
  -2   8  -4   34.11    1.85   0
   0  -8 -11    7.22    2.54   0
   0   6  -2   67.57    1.54   0
   2  -8 -12   24.21    3.08   0
   3  -7  -9   23.63    2.19   0
   3  -5  -5   28.67    1.61   0
   4  -6  -7    1.07    1.31   0
   4   8  -6    3.15    1.04   0
   5  -7 -10   26.13    2.43   0
   6  -6  -8   72.65    2.46   0
   6   6  -4    0.61    0.50   0
   8  -6  -9   -0.46    1.78   0
   9  -7 -13    1.84    3.77   0
  10   4  -4    1.45    0.24   0
  12  -6 -12    1.54    3.33   0
  13  -5 -10    1.59    2.49   0
  14  -6 -14    3.23    4.11   0
  15  -3  -8   11.61    1.97   0
  16  -4 -10   24.96    2.36   0
  17  -5 -13    6.72    2.74   0
  17   7 -12   18.17    1.33   0
  18  -4 -12   47.92    3.49   0
  19  -3 -11    6.84    2.71   0
  20  -4 -14    7.30    3.60   0
  20   0  -9    0.09    1.88   0
  21  -3 -13  144.47    4.44   0
  21   3 -10    4.35    1.53   0
  21   5 -12    2.47    1.66   0
  22  -2 -12   73.45    3.04   0
  23  -3 -15    3.91    2.88   0
  23  -1 -12   27.27    2.55   0
  23   1 -11   -0.05    1.51   0
  23   5 -14   13.15    1.88   0
  24  -2 -15   62.52    4.41   0
  24   4 -14   -0.17    2.39   0
  25   3 -14    6.11    2.68   0
  26   0 -15    0.61    2.84   0
  26   2 -15   -6.61    3.19   0
  27   1 -16   -5.09    3.06   0
 -39  -1   1   62.57    3.38   0
 -37  -3   0    5.66    2.08   0
 -37   1   2    2.67    2.82   0
 -36  -2   1    1.46    2.04   0
 -36   0   2   81.70    3.30   0
 -35   3   2    3.49    2.91   0
 -33  -1   2    9.10    1.96   0
 -31  -3   1   -0.23    1.80   0
 -30   6   1   37.51    4.46   0
 -29   1   3  224.71    4.34   0
 -29   7   0   32.31    4.82   0
 -28  -2   2   79.11    2.11   0
 -28   2   3   43.61    2.43   0
 -28   6   1   16.23    3.05   0
 -27   1   3  179.80    3.37   0
 -27   5   2  113.31    4.19   0
 -27   7   0   16.35    3.55   0
 -26   0   3    0.34    1.88   0
 -26   2   3   32.69    2.04   0
 -26   6   1   -1.59    2.72   0
 -25   5   2   -0.95    2.85   0
 -25   7   0   10.36    3.10   0
 -24   0   3   -2.10    1.21   0
 -24   8  -1   22.21    4.50   0
 -23   3   3  332.92    4.83   0
 -23   5   2   33.61    2.43   0
 -22   0   3   -1.18    1.11   0
 -22   8  -1   33.22    4.13   0
 -21   3   3  291.14    4.26   0
 -21   5   2   16.54    2.65   0
 -20   0   3    1.85    1.39   0
 -20   2   3   24.53    1.59   0
 -20   8  -1    2.99    3.52   0
 -19   5   2   35.55    2.56   0
 -19   7   0   21.70    2.56   0
 -18  -2   2  213.49    2.19   0
 -18   6   1   11.59    2.07   0
 -17   1   3   29.19    1.66   0
 -17   7   0   58.12    2.83   0
 -17   9  -3    5.13    3.10   0
 -16   6   1   49.65    2.88   0
 -15   9  -3   43.63    3.90   0
 -12  -6  -3  107.49    1.34   0
 -10  -8  -8   -1.60    1.94   0
 -10   8  -2    3.73    2.54   0
  -9   7  -1  151.82    2.96   0
  -9   9  -4   -1.47    2.07   0
  -8   6   0    4.46    1.59   0
  -6  -8  -9    4.27    1.87   0
  -3  -7  -7   10.48    1.45   0
  -1   9  -6    4.68    1.83   0
   1  -3  -2  224.45    1.97   0
   3   5  -2  481.47    2.48   0
   3   7  -4  224.64    2.23   0
   4  -4  -4   24.21    1.07   0
   5  -5  -6  229.21    3.32   0
   7  -7 -12   35.34    3.68   0
   9  -5  -8   41.11    2.35   0
  10  -6 -11  130.32    4.09   0
  11  -5  -9    1.54    1.59   0
  11  -3  -6   30.14    1.80   0
  11   3  -4   26.49    0.63   0
  13  -3  -7    1.44    1.17   0
  14  -6 -15   27.11    4.59   0
  14   4  -6  108.18    1.36   0
  14   6  -8    5.36    0.56   0
  15  -5 -12  121.70    3.76   0
  15   3  -6   14.37    0.75   0
  17  -5 -14    3.21    2.91   0
  18  -2  -9   29.13    1.87   0
  18   6 -11   21.02    1.45   0
  20  -2 -11   49.07    2.90   0
  20   2  -9    6.90    1.19   0
  20   4 -10    4.55    1.14   0
  20   6 -13    2.52    1.66   0
  22  -2 -13    1.43    3.09   0
  22   0 -11   -3.46    2.16   0
  22   4 -12   44.57    2.26   0
  23  -3 -16   -5.44    3.18   0
  23   3 -12    1.05    1.64   0
  24  -2 -16   23.42    4.33   0
  24   0 -13   -0.00    2.15   0
  25  -1 -15   58.33    3.44   0
  25   1 -14    1.52    2.87   0
  26   0 -16   -4.02    2.84   0
 -38   0   2   25.78    3.81   0
 -37   3   2    6.82    3.33   0
 -36   4   2   -1.44    4.05   0
 -35  -1   2    0.31    2.18   0
 -34   4   2    2.52    2.91   0
 -32  -4   0    2.24    1.68   0
 -32   6   1   18.93    3.65   0
 -31   1   3   29.25    2.39   0
 -31   5   2    3.28    3.63   0
 -30   0   3    2.80    2.35   0
 -29   5   2   19.41    2.84   0
 -28   0   3   -0.17    1.49   0
 -27   3   3    7.11    1.97   0
 -18   0   3   -0.10    0.85   0
 -18   8  -1   37.34    3.02   0
 -17   5   2  255.49    3.90   0
 -16  -2   2  281.77    2.31   0
 -16   2   3   41.11    1.57   0
 -16   8  -1    0.14    3.28   0
 -15   7   0    0.27    1.88   0
 -14   6   1   18.91    2.24   0
 -13   9  -3    4.60    2.57   0
 -12  -8  -8   48.18    2.35   0
 -12   4   2  125.76    2.35   0
  -9   3   2  198.32    2.51   0
  -9   5   1    1.92    1.03   0
  -7   9  -4    6.72    2.46   0
  -6   4   1  366.90    3.12   0
  -4  -8 -10   -2.31    2.07   0
  -3   7  -2  304.46    3.40   0
  -2  -8 -11    0.13    2.54   0
  -1  -7  -8   59.57    2.31   0
   0  -8 -12   10.36    2.81   0
   0  -6  -6   20.67    1.40   0
   1  -7  -9   33.67    2.70   0
   2   8  -5   77.59    1.82   0
   3  -7 -10   35.21    3.01   0
   5  -7 -11   24.05    2.60   0
   6  -2  -3   84.85    1.59   0
   7  -7 -13  103.05    4.60   0
   7  -5  -7    3.77    1.32   0
   8  -6 -10   -2.16    2.44   0
   8  -4  -6   17.80    1.60   0
  12  -6 -13   26.44    2.93   0
  12  -4  -8   27.86    1.77   0
  12   4  -5  281.48    1.65   0
  13   3  -5   72.80    1.08   0
  15  -5 -13    8.65    3.32   0
  16  -4 -11  100.56    3.14   0
  16  -2  -8   13.65    1.46   0
  17  -3 -10  213.19    3.78   0
  17  -1  -8  149.60    3.02   0
  18  -4 -13    0.34    2.40   0
  18   0  -8    2.61    1.11   0
  19  -3 -12    3.17    2.75   0
  21  -3 -14    1.40    2.68   0
  21  -1 -11  140.90    3.30   0
  21   1 -10    1.91    1.54   0
  22   2 -11   21.26    1.72   0
  23  -1 -13   92.50    3.34   0
  23   1 -12   28.72    2.18   0
  24  -2 -17    6.81    4.55   0
  24   2 -13    0.47    1.96   0
  24   4 -15  139.72    4.12   0
  25  -1 -17    4.08    4.30   0
  25  -1 -16   -1.11    2.98   0
  25   3 -15   26.23    2.68   0
  26   0 -17   -3.07    3.22   0
  26   2 -16    0.65    2.75   0
 -40   2   2    4.10    3.42   0
 -39   3   2   -2.61    3.56   0
 -37  -1   2    1.54    2.92   0
 -34   2   3   49.90    3.14   0
 -33   1   3    9.21    2.24   0
 -32  -2   2   28.03    1.93   0
 -32   0   3    2.22    1.93   0
 -31   3   3    5.64    2.33   0
 -28   4   3   48.72    3.52   0
 -26   4   3   75.99    3.08   0
 -23  -1   3   72.80    2.24   0
 -22   4   3  148.21    3.33   0
 -17   3   3  353.01    3.96   0
 -16   0   3    0.09    1.04   0
 -15   1   3  109.48    1.98   0
 -15   5   2  198.10    3.34   0
 -14   8  -1   -4.36    2.70   0
 -13   7   0    6.83    1.70   0
 -12   6   1  110.59    2.88   0
 -11  -1   2   17.26    0.74   0
 -11   9  -3   -1.49    2.88   0
  -9  -5  -2  105.09    1.14   0
  -8  -8  -9   20.63    1.94   0
  -8   8  -2    4.48    2.20   0
  -7   7  -1   -0.45    1.31   0
  -6  -8 -10   -0.97    2.58   0
  -4   8  -3   26.66    1.62   0
  -3   1   1   80.93    0.95   0
  -3   9  -5   35.18    1.92   0
  -1  -5  -4   56.45    1.43   0
   0  -4  -3   94.74    1.60   0
   0  -2  -1  311.43    1.66   0
   2  -6  -7  217.69    3.26   0
   4  -6  -8   43.88    2.05   0
   5  -7 -12   14.72    3.47   0
   5  -1  -2  162.57    1.52   0
   6  -6  -9   56.09    2.38   0
   6   0  -2 2494.92    5.15   0
   9   1  -3 1109.63    3.74   0
  12  -6 -14   14.22    2.92   0
  15  -3  -9   12.30    1.62   0
  15   1  -6   88.12    1.72   0
  16   0  -7   -0.67    1.33   0
  17  -5 -16   25.24    3.77   0
  17   5  -9   15.54    1.08   0
  18  -4 -14   50.66    3.91   0
  18   2  -8   14.89    1.40   0
  19   3  -9  303.94    3.30   0
  20  -2 -12   51.54    3.22   0
  20   0 -10  124.15    3.20   0
  21  -3 -15   66.24    3.59   0
  22  -2 -14    6.28    2.53   0
  22   0 -12   84.84    3.30   0
  23  -1 -14    0.09    2.36   0
  23   3 -13    9.01    2.35   0
  24   0 -14   10.93    2.42   0
  24   2 -14    0.65    2.75   0
  25   1 -15   41.68    2.98   0
  25   3 -16   52.84    3.77   0
 -40   0   2   28.48    3.35   0
 -36   2   3   -2.41    2.83   0
 -35  -3   1    7.76    2.25   0
 -35   1   3   21.66    2.67   0
 -35   3   3    3.80    2.91   0
 -35   5   2   76.88    4.45   0
 -34  -4   0    5.39    1.99   0
 -34  -2   2   14.60    2.49   0
 -34   0   3   -1.95    2.18   0
 -31  -5  -1    1.14    1.25   0
 -31  -1   3   27.67    2.36   0
 -30   4   3   -0.68    2.23   0
 -29  -1   3  221.56    3.53   0
 -29   7   1   43.51    5.01   0
 -28   6   2   10.88    3.76   0
 -27   7   1   -1.42    3.18   0
 -26   6   2    3.39    2.68   0
 -25   7   1   20.05    3.11   0
 -24   6   2   19.68    2.60   0
 -24   8   0   32.49    4.39   0
 -23   7   1   -1.02    2.64   0
 -22   6   2   -2.27    2.14   0
 -22   8   0    4.83    3.82   0
 -21  -1   3  147.71    2.34   0
 -21   7   1    6.24    2.40   0
 -20   6   2   32.87    3.05   0
 -19   7   1   -0.99    3.12   0
 -17   9  -2    0.34    2.76   0
 -15   3   3  213.53    3.01   0
 -13   5   2   41.56    2.11   0
 -12   8  -1  115.15    3.56   0
 -11   7   0   34.80    1.94   0
 -10  -8  -9   13.05    2.34   0
 -10   4   2  126.53    2.23   0
  -9  -7  -6    2.30    1.30   0
  -7   5   1    4.62    1.29   0
  -6   6   0   37.16    1.77   0
  -5  -5  -3   11.38    0.86   0
  -4  -8 -11   37.70    2.84   0
  -3  -7  -8   13.65    2.04   0
  -3   5   0   49.26    1.30   0
  -2   6  -1  585.13    4.00   0
   0   8  -4   16.56    1.50   0
   1   7  -3   85.19    1.69   0
   3  -7 -11    0.35    2.84   0
   3   9  -7   50.35    1.81   0
   5   9  -8    5.96    1.09   0
   7  -7 -14  102.10    4.28   0
   8  -6 -11  109.92    3.89   0
   8  -2  -4   46.62    1.28   0
   9  -5  -9    5.51    2.28   0
  10  -6 -13   47.66    3.86   0
  11   1  -4   46.89    1.11   0
  13  -5 -12   96.73    3.42   0
  13  -3  -8  187.23    3.39   0
  13   1  -5  963.45    4.58   0
  16  -4 -12   32.11    2.45   0
  17  -3 -11   12.79    1.95   0
  19  -3 -13   26.56    2.63   0
  19  -1 -10   14.28    1.59   0
  19   1  -9   24.11    1.50   0
  19   5 -11   36.39    1.66   0
  20   6 -14   12.47    2.03   0
  21  -3 -17   21.17    4.31   0
  21  -3 -16    1.73    3.03   0
  21  -1 -12   82.07    2.91   0
  21   1 -11  138.73    3.35   0
  21   3 -11    4.82    1.43   0
  21   5 -13   -2.02    1.47   0
  22  -2 -15    2.83    2.81   0
  22   2 -12   78.75    2.96   0
  22   4 -13   24.67    2.32   0
  23  -1 -15   17.44    3.61   0
  23   1 -13   98.60    3.11   0
  24   0 -15    2.23    2.59   0
  25   1 -17    8.47    4.14   0
  25   1 -16    3.51    2.76   0
 -39  -1   2   -0.26    2.45   0
 -38   2   3   32.59    3.50   0
 -37   1   3    4.93    2.75   0
 -37   3   3    0.05    3.26   0
 -36  -2   2   21.30    2.68   0
 -36   0   3   -0.96    2.25   0
 -34   4   3   36.63    3.33   0
 -33  -1   3    7.81    2.37   0
 -32   6   2   -4.73    3.28   0
 -30   6   2   -0.67    3.05   0
 -29   5   3   11.83    3.52   0
 -28   2   4   64.46    3.16   0
 -27   5   3    0.54    2.27   0
 -26   2   4  120.80    3.33   0
 -25   5   3    9.57    2.25   0
 -24   2   4  117.17    3.24   0
 -23   5   3   21.39    2.33   0
 -21   5   3    9.22    2.47   0
 -20   8   0   -2.00    2.73   0
 -19  -1   3    9.24    0.95   0
 -18   6   2   40.31    2.28   0
 -18   8   0    1.04    3.20   0
 -17   7   1    3.59    2.02   0
 -16   4   3  101.98    2.43   0
 -15  -7  -5   12.90    0.98   0
 -15   9  -2   16.31    2.80   0
 -13   1   3   18.21    1.00   0
 -13   3   3   11.04    1.52   0
 -10   6   1  122.94    2.83   0
  -9   9  -3   48.94    2.56   0
  -8   0   2  393.73    2.36   0
  -7   1   2   24.51    0.85   0
  -6   8  -2   41.95    2.32   0
  -5   9  -4    7.27    1.73   0
  -3   3   1  100.06    1.48   0
  -2  -6  -6   10.15    1.56   0
  -1  -7  -9    1.52    1.73   0
   1  -7 -10   96.99    3.07   0
   1   9  -6    2.09    1.35   0
   3  -5  -6    4.68    1.44   0
   5  -7 -13    4.75    2.71   0
   5  -5  -7   37.95    2.14   0
   6  -6 -10   28.56    2.21   0
   7  -5  -8   -3.07    1.35   0
   7  -1  -3  874.69    3.89   0
  10  -4  -8    2.00    1.75   0
  11  -5 -11    6.27    2.80   0
  13  -5 -13   24.62    3.57   0
  13  -1  -6   70.28    1.76   0
  14  -4 -11   91.96    3.30   0
  14   0  -6    7.88    0.95   0
  15  -5 -16   34.41    4.87   0
  16  -4 -13   59.64    3.05   0
  16  -2  -9    0.10    1.34   0
  16   2  -7   99.05    1.97   0
  18  -2 -11    3.56    2.29   0
  18   0  -9    2.32    1.69   0
  19  -3 -14  165.57    4.29   0
  20  -2 -13    0.82    2.08   0
  20   2 -10   13.68    1.47   0
  20   4 -11    0.13    1.20   0
  21  -1 -13  145.81    4.15   0
  22  -2 -17   12.21    4.19   0
  22  -2 -16  147.37    4.59   0
  22   0 -13    1.06    2.02   0
  23  -1 -16    5.54    2.76   0
  23   1 -14    2.38    2.74   0
  23   3 -14   -1.54    2.54   0
  24   0 -17   -3.02    3.75   0
  24   0 -16    9.13    2.89   0
  24   2 -15   57.31    3.02   0
 -40   2   3    1.30    3.59   0
 -39   1   3    0.62    2.92   0
 -38   0   3   -0.64    2.52   0
 -36  -4   0    1.75    1.63   0
 -35  -1   3   18.42    3.04   0
 -33  -5  -1    4.98    1.44   0
 -33   5   3    5.80    4.07   0
 -32   2   4    5.28    3.07   0
 -31   5   3    4.74    2.92   0
 -30   2   4    4.10    2.10   0
 -29   1   4   10.61    2.01   0
 -29   3   4   57.48    2.92   0
 -27  -3   2  230.40    3.00   0
 -27   1   4   54.84    2.36   0
 -27   3   4  299.71    4.77   0
 -25   1   4    4.23    1.46   0
 -23  -3   2  318.62    2.97   0
 -23   1   4   48.01    1.92   0
 -23   3   4   54.10    2.28   0
 -22   2   4  180.31    3.20   0
 -21   1   4   10.13    1.77   0
 -19   5   3   58.56    2.42   0
 -17  -1   3   30.14    1.28   0
 -16   6   2    3.75    1.80   0
 -16   8   0   -1.83    2.19   0
 -15   7   1   11.29    2.03   0
 -14  -6  -3    6.09    0.55   0
 -14   0   3   -0.85    0.66   0
 -14   4   3  246.92    3.51   0
 -13   9  -2   99.83    3.52   0
 -12  -8  -9   18.79    2.36   0
 -11   5   2   17.94    1.41   0
 -10   8  -1   41.63    2.25   0
  -9   7   0   34.07    1.80   0
  -8  -4  -1  820.76    2.32   0
  -8  -2   1  151.39    0.84   0
  -7  -7  -7    3.24    1.58   0
  -7   3   2  412.82    3.18   0
  -6  -8 -11   31.87    2.68   0
  -4   4   1  221.30    2.26   0
  -2   8  -3   75.24    2.21   0
  -1   9  -5    0.42    1.54   0
   0  -6  -7   81.70    2.16   0
   1   5  -1   -1.08    0.48   0
   2  -6  -8   -0.23    1.35   0
   2  -4  -4   19.41    1.00   0
   3  -7 -12   66.26    3.14   0
   4  -6  -9  295.46    4.19   0
   5  -7 -14   18.52    3.47   0
   5  -3  -4  184.26    2.21   0
   7   9  -9   31.39    0.97   0
   8  -6 -12    2.21    2.33   0
   8   0  -3    1.81    0.52   0
   9  -3  -6    7.42    1.10   0
  10  -6 -14   14.92    3.26   0
  10   0  -4   95.23    1.48   0
  12   0  -5    2.38    0.75   0
  13  -5 -14  119.09    4.65   0
  15  -3 -10  192.73    3.53   0
  15   5  -8   24.66    1.11   0
  16  -4 -14   -3.02    3.06   0
  16   6 -10    1.95    0.93   0
  17  -3 -12   11.88    2.09   0
  17  -1  -9  130.52    2.70   0
  17   3  -8  666.92    4.32   0
  19  -3 -15   11.83    2.71   0
  19  -1 -11   17.68    1.83   0
  20  -2 -14   41.42    3.34   0
  20   0 -11    3.41    1.56   0
  21   3 -12   28.65    2.27   0
  21   5 -14    1.44    2.20   0
  22   2 -13    2.47    2.40   0
  22   4 -14   -0.05    2.39   0
  23  -1 -17   -1.14    3.11   0
  23   3 -15    4.97    2.89   0
  24   2 -16   18.69    2.86   0
 -40   0   3    6.53    3.97   0
 -38  -2   2    2.67    2.25   0
 -36   2   4    1.75    3.53   0
 -35   1   4    1.62    3.03   0
 -35   3   4    2.00    3.71   0
 -35   5   3    0.97    3.56   0
 -34   2   4   57.11    3.28   0
 -31  -3   2   38.57    2.19   0
 -30   0   4    9.74    2.40   0
 -30   4   4   37.41    3.52   0
 -29   7   2    9.95    4.53   0
 -28  -4   1   16.05    1.37   0
 -28  -2   3   49.20    2.15   0
 -28   0   4    2.50    1.52   0
 -28   4   4   95.17    3.41   0
 -28   6   3   80.83    4.55   0
 -27   7   2    3.72    3.25   0
 -26  -4   1   14.84    1.10   0
 -26   0   4   31.26    1.86   0
 -26   4   4    9.04    2.23   0
 -26   6   3   -3.38    3.30   0
 -25   7   2   10.68    3.08   0
 -24  -4   1   13.42    0.96   0
 -24   0   4  208.00    3.21   0
 -24   4   4   46.85    3.05   0
 -24   8   1   35.55    4.38   0
 -23   7   2   16.24    3.59   0
 -22   0   4  388.99    4.11   0
 -21  -3   2  207.04    2.22   0
 -21   3   4  279.72    3.97   0
 -19   1   4    1.87    1.44   0
 -18   2   4   55.00    2.10   0
 -17   5   3    0.75    1.55   0
 -17   9  -1    6.71    3.62   0
 -14   6   2    2.57    1.57   0
 -14   8   0   18.36    2.85   0
 -13   7   1   20.99    2.36   0
 -11   9  -2   19.40    2.88   0
 -10  -8 -10   -3.58    2.51   0
  -8   4   2   72.36    1.70   0
  -6  -6  -5   16.20    1.34   0
  -6   2   2 1240.14    4.72   0
  -5  -7  -8  185.75    3.42   0
  -4   6   0   22.39    1.47   0
  -3  -7  -9    0.65    2.38   0
  -3  -5  -4  121.54    1.93   0
  -1  -7 -10  102.67    3.44   0
   1  -7 -11   -1.98    2.17   0
   2   6  -2   -0.18    0.72   0
   3  -7 -13   -4.29    3.40   0
   6  -6 -11   39.00    2.53   0
   6  -4  -6   38.67    1.50   0
   8  -6 -13  101.49    3.85   0
   9  -5 -10  231.65    4.03   0
  12  -4 -10   13.21    1.73   0
  13  -5 -15    2.01    3.83   0
  13  -3  -9   35.73    1.87   0
  14  -4 -12    9.41    2.12   0
  16  -4 -15   -0.10    3.57   0
  16  -2 -10  352.09    4.68   0
  16   0  -8  528.50    4.69   0
  16   4  -8  132.94    1.98   0
  17  -3 -13   -1.82    2.07   0
  18  -2 -12   60.07    2.69   0
  18   2  -9   27.27    1.81   0
  19  -3 -17    2.64    4.43   0
  19  -3 -16   17.39    3.11   0
  19   1 -10   14.34    1.53   0
  19   3 -10  200.81    2.90   0
  20  -2 -15   21.34    3.56   0
  20   2 -11   50.71    2.37   0
  21  -1 -14    3.68    2.27   0
  21   1 -12   75.90    2.65   0
  22   0 -14    2.77    2.35   0
  22   4 -15   16.15    2.84   0
  23   1 -15   21.97    2.66   0
  24   2 -17   14.44    3.17   0
 -40  -2   2    2.01    3.15   0
 -39  -1   3    2.34    3.19   0
 -38   2   4  106.26    5.19   0
 -37   1   4   23.93    3.74   0
 -34   0   4   40.80    3.23   0
 -34   4   4   -1.59    2.79   0
 -33  -3   2   37.76    2.26   0
 -32  -2   3    5.85    2.16   0
 -32   0   4   40.90    2.39   0
 -32   4   4   -1.14    2.58   0
 -32   6   3   -3.90    3.33   0
 -30  -2   3   35.29    1.85   0
 -30   6   3   45.83    3.68   0
 -24   6   3   25.02    2.72   0
 -22  -4   1  249.12    2.11   0
 -22  -2   3  136.40    2.27   0
 -22   4   4   96.56    2.94   0
 -22   6   3   19.21    2.45   0
 -22   8   1    2.28    2.95   0
 -21   7   2   18.03    2.67   0
 -20   0   4  269.75    3.34   0
 -20   4   4  201.89    3.87   0
 -20   6   3   52.51    3.28   0
 -20   8   1   27.18    3.71   0
 -19   7   2    9.39    2.98   0
 -17   3   4  156.25    3.01   0
 -15   5   3   23.60    1.66   0
 -15   9  -1   10.71    3.37   0
 -12   4   3  297.78    3.61   0
 -12   8   0   13.63    2.58   0
 -11   1   3   15.76    0.96   0
  -9   5   2   14.98    1.55   0
  -8   6   1   18.68    1.40   0
  -8   8  -1    5.01    1.56   0
  -7   7   0   -1.50    1.67   0
  -5   5   1   12.27    1.04   0
  -4  -2   0    8.28    0.18   0
  -4   8  -2   50.01    2.13   0
  -3   9  -4   28.17    2.06   0
   0   4   0    0.66    0.48   0
   1  -7 -12   10.19    3.18   0
   1   3   0  879.14    2.88   0
   3  -7 -14   56.55    3.86   0
   4  -6 -10   11.30    1.94   0
   5  -5  -8   50.12    2.32   0
   6  -6 -12    1.41    2.96   0
   7  -5  -9    6.78    1.64   0
   8  -6 -14    4.66    2.83   0
   9  -5 -11   -3.08    2.44   0
  11  -5 -13    5.66    3.13   0
  12  -2  -7   50.43    1.69   0
  14  -4 -13   23.91    3.04   0
  15  -3 -11   28.25    2.05   0
  15   1  -7  215.48    2.76   0
  15   3  -7   32.79    1.22   0
  16  -4 -16    8.19    3.03   0
  17  -3 -14   -2.71    2.87   0
  17  -1 -10   12.47    1.99   0
  17   5 -10   46.66    1.61   0
  18   0 -10    5.35    1.83   0
  18   4 -10  130.39    2.43   0
  19  -1 -12    2.84    1.87   0
  19   5 -12    9.08    1.76   0
  20  -2 -17   27.82    4.40   0
  20  -2 -16   -0.30    2.77   0
  20   0 -12   31.59    2.26   0
  20   4 -12   -0.99    1.31   0
  21  -1 -15   34.02    3.02   0
  21   1 -13  143.85    3.82   0
  21   3 -13  123.46    3.41   0
  21   5 -15   34.59    2.41   0
  22   0 -16   59.34    4.07   0
  22   0 -15   -2.67    2.29   0
  22   2 -14    3.20    2.01   0
  23   1 -17   -4.40    4.03   0
  23   1 -16    3.16    2.68   0
 -40   2   4    7.29    4.59   0
 -39   1   4   -1.52    3.78   0
 -39   3   4    7.65    3.59   0
 -36   0   4   55.37    2.92   0
 -35  -3   2    3.67    2.25   0
 -33   5   4    3.63    4.26   0
 -32  -4   1    3.69    1.55   0
 -31   5   4   23.82    3.16   0
 -29   5   4    2.75    2.69   0
 -27   5   4  145.66    4.05   0
 -25   5   4    4.80    2.21   0
 -23   5   4   21.76    2.84   0
 -20  -2   3   23.57    1.25   0
 -19  -7  -5   24.51    1.11   0
 -19  -3   2   20.78    0.93   0
 -18   4   4   42.13    2.04   0
 -18   6   3   22.73    2.79   0
 -18   8   1   22.07    2.66   0
 -17   1   4   62.25    1.71   0
 -17   7   2   50.91    2.70   0
 -13   9  -1    6.46    3.12   0
 -12   0   3    1.15    0.64   0
 -12   6   2   83.76    2.41   0
 -11   7   1   26.22    1.85   0
  -9  -7  -7    0.95    1.17   0
  -9   9  -2    9.87    2.05   0
  -7  -7  -8   82.85    2.65   0
  -5  -1   1 6330.71    5.13   0
  -5   9  -3   24.73    2.22   0
  -4  -6  -6   10.26    1.16   0
  -3  -7 -10   13.22    2.62   0
  -3   7  -1    6.86    1.31   0
  -2  -6  -7  123.97    2.72   0
  -1  -7 -11    7.92    2.21   0
  -1  -5  -5   82.00    1.75   0
  -1  -3  -2  125.16    1.39   0
  -1   5   0  181.83    2.08   0
   0  -6  -8    1.07    1.84   0
   1  -7 -13    1.14    3.63   0
   1  -5  -6   39.76    1.79   0
   2  -6  -9   18.52    1.80   0
   3  -5  -7    2.11    1.10   0
   8  -6 -15   18.72    3.28   0
   8  -4  -8   29.04    2.05   0
  10  -2  -6    4.57    1.04   0
  11  -5 -14   15.72    3.49   0
  11  -3  -8   50.18    1.86   0
  12  -4 -11   65.00    2.71   0
  12   2  -5   24.73    0.89   0
  13  -3 -10  103.45    3.00   0
  13  -1  -7  290.96    3.27   0
  14  -4 -14    4.61    3.24   0
  14   0  -7    2.82    1.28   0
  15  -3 -12  166.99    4.03   0
  16  -2 -11  269.48    4.46   0
  17  -3 -15   -4.37    3.40   0
  18  -2 -13   38.40    2.52   0
  18   6 -13   70.34    2.37   0
  19  -1 -13    2.94    2.66   0
  20  -2 -18    4.79    3.66   0
  20   0 -13   -0.46    2.61   0
  21  -1 -18   10.53    4.20   0
  21  -1 -17   46.48    4.36   0
  21  -1 -16   43.86    3.27   0
  22   0 -18  142.46    5.46   0
  22   0 -17   -5.58    3.07   0
  22   2 -15   -0.39    2.85   0
  22   4 -16   32.83    2.76   0
 -38   0   4   48.06    3.17   0
 -37  -3   2    2.75    2.46   0
 -36  -2   3   -0.09    2.48   0
 -35   5   4   24.17    3.76   0
 -34  -4   1   -0.53    1.74   0
 -33  -1   4   16.87    2.48   0
 -33   3   5    5.56    3.37   0
 -32   2   5   69.37    3.70   0
 -31   3   5   19.92    3.21   0
 -29   3   5   29.82    2.57   0
 -29   7   3   12.56    4.51   0
 -28   2   5   19.11    2.23   0
 -27   1   5   96.88    3.20   0
 -27   7   3    1.25    3.99   0
 -26  -6  -2    4.21    0.43   0
 -25  -1   4    3.98    1.22   0
 -25   7   3    2.96    3.66   0
 -24   2   5   62.14    2.79   0
 -23  -1   4   46.43    1.89   0
 -21   5   4  208.40    4.01   0
 -20  -4   1    2.15    0.53   0
 -19   9   0   -4.98    2.98   0
 -18   0   4   46.39    1.48   0
 -17   9   0    7.83    3.52   0
 -16   4   4  122.29    2.91   0
 -16   6   3   85.59    3.20   0
 -16   8   1   -5.81    2.18   0
 -15   7   2   -3.27    2.45   0
 -13   5   3   13.71    1.56   0
 -11  -5  -2   21.01    0.64   0
 -10   8   0    0.63    2.32   0
  -9  -1   2   64.41    0.91   0
  -6   4   2  222.25    2.60   0
  -5  -7  -9   12.99    1.75   0
  -2  -4  -3  504.87    3.04   0
  -1  -7 -12    2.91    3.03   0
   0   6  -1  294.93    2.55   0
   1  -7 -14   47.39    4.26   0
   1   1   0   70.87    0.41   0
   2   8  -4   -0.01    1.01   0
   4  -6 -11  224.69    4.21   0
   4  -2  -3  369.18    2.57   0
   4   8  -5   11.62    0.92   0
   6  -6 -13   22.88    2.76   0
   6  -4  -7   48.73    1.98   0
   6  -2  -4    0.91    0.93   0
   7  -5 -10   19.22    1.93   0
   9  -5 -12   32.88    2.59   0
   9  -3  -7    2.90    1.08   0
  11  -5 -15   -1.12    2.94   0
  12  -4 -12   12.35    2.73   0
  13   1  -6   72.20    1.63   0
  15  -1  -9   19.72    1.85   0
  17  -3 -18  -10.58    4.32   0
  17  -3 -17    3.75    3.96   0
  17  -3 -16   12.74    2.83   0
  17  -1 -11   32.40    2.48   0
  17   3  -9   24.69    1.54   0
  18  -2 -14    1.56    2.13   0
  18   0 -11   -2.00    1.98   0
  19   1 -11   16.19    1.71   0
  19   3 -11    6.67    1.31   0
  19   5 -13   17.17    2.06   0
  20   2 -12   50.29    2.12   0
  20   4 -13   31.09    2.37   0
  21   1 -14    7.21    2.10   0
  21   3 -14   -1.79    2.50   0
  22   2 -16  171.30    4.77   0
 -40   0   4   22.50    3.22   0
 -38  -2   3   26.71    3.09   0
 -36  -4   1   -0.27    2.00   0
 -35  -1   4    3.09    2.03   0
 -34   2   5   12.47    2.56   0
 -33   1   5   49.89    2.85   0
 -32   4   5  190.43    5.36   0
 -32   6   4    6.25    3.40   0
 -30   6   4    3.83    3.06   0
 -28  -6  -2    2.20    0.60   0
 -28   6   4    6.56    2.96   0
 -26   6   4   30.88    3.05   0
 -24   4   5   20.67    2.73   0
 -24   6   4   10.27    3.36   0
 -24   8   2    9.49    3.16   0
 -23   1   5    1.65    1.79   0
 -23   3   5   -2.48    1.58   0
 -23   7   3    9.25    2.80   0
 -22   8   2    4.92    3.01   0
 -21  -7  -5    0.44    0.94   0
 -21  -1   4   11.00    1.48   0
 -21   7   3   26.82    3.63   0
 -19   5   4  239.91    4.05   0
 -16  -6  -3   58.31    0.98   0
 -14   8   1   15.48    2.85   0
 -11  -7  -7   31.29    1.87   0
 -11   9  -1    3.22    2.11   0
 -10   4   3  102.43    2.05   0
 -10   6   2    0.02    1.27   0
  -9   3   3   93.65    1.80   0
  -9   7   1   50.40    2.35   0
  -8  -6  -5   38.32    1.41   0
  -7   5   2  237.08    3.03   0
  -7   9  -2   33.52    2.64   0
  -6   6   1  192.71    2.73   0
  -5   3   2   59.20    1.25   0
  -5   7   0   56.94    2.00   0
  -3  -7 -11   75.15    3.69   0
  -1  -7 -13    1.19    3.54   0
   0  -4  -4   19.86    0.96   0
   0   8  -3   36.80    1.61   0
   2  -6 -10    0.02    1.80   0
   2  -4  -5  119.00    2.12   0
   3   7  -3    1.58    0.89   0
   4  -6 -12   16.93    3.05   0
   4  -4  -6   39.55    1.43   0
   5  -5  -9   40.25    2.02   0
   6  -6 -15  158.75    5.42   0
   6  -6 -14    7.54    2.87   0
   6   8  -6   14.55    0.70   0
   7  -3  -6  233.64    2.86   0
   9  -5 -13    1.04    2.23   0
  11  -3  -9   43.15    2.27   0
  11  -1  -6   48.02    1.47   0
  12   0  -6   -0.58    1.01   0
  13  -3 -11   86.64    3.17   0
  13   3  -6   35.63    1.05   0
  13   5  -7    1.68    0.70   0
  14  -4 -17    5.49    3.26   0
  14  -4 -16    2.90    2.87   0
  14   4  -7   23.70    0.98   0
  15  -3 -13   41.43    2.60   0
  16  -2 -12  135.92    3.30   0
  16   0  -9    2.27    1.13   0
  18  -2 -16   50.76    3.99   0
  18  -2 -15    6.46    2.52   0
  18   2 -10    2.24    1.22   0
  18   6 -14   32.16    2.37   0
  19  -1 -15   25.60    3.30   0
  19  -1 -14   10.94    2.30   0
  19   1 -12    1.03    2.13   0
  20   0 -15    2.26    2.88   0
  20   0 -14  252.39    4.54   0
  20   2 -13   -4.02    2.31   0
  21   1 -15   30.93    2.63   0
  21   3 -15   77.29    3.68   0
  22   2 -17    5.59    2.86   0
 -40  -2   3    3.96    3.38   0
 -39  -3   2    0.45    2.12   0
 -39  -1   4   -0.72    3.26   0
 -38   2   5    8.43    3.37   0
 -37  -1   4   22.94    2.53   0
 -37   1   5   22.71    3.00   0
 -32   0   5    4.19    2.52   0
 -31  -5   0   41.34    1.55   0
 -30  -6  -2    3.20    0.79   0
 -30   0   5    1.18    1.72   0
 -29   5   5    2.94    3.64   0
 -28   0   5   -2.21    1.62   0
 -27  -5   0    3.11    0.77   0
 -27   5   5   13.60    3.20   0
 -26   0   5    2.57    2.07   0
 -25  -5   0   13.23    0.76   0
 -22   4   5    6.36    1.93   0
 -22   6   4    9.97    2.20   0
 -21   3   5   46.35    2.15   0
 -20   8   2    5.74    2.82   0
 -19   7   3    7.09    2.25   0
 -17   5   4   23.38    1.84   0
 -16   0   4  472.84    3.67   0
 -15   9   0   28.12    2.99   0
 -14   4   4    2.18    1.65   0
 -14   6   3  229.84    3.74   0
 -13  -1   3   17.15    0.89   0
 -13   3   4    1.65    1.06   0
 -13   7   2    2.05    1.63   0
 -11   5   3    3.99    1.21   0
  -9   1   3 1099.65    4.67   0
  -8   2   3  185.35    2.22   0
  -7  -7  -9    3.69    2.24   0
  -5  -7 -10   37.66    2.33   0
  -5  -5  -4   55.56    1.41   0
  -5   1   2  165.42    1.52   0
  -2  -6  -8   39.10    2.26   0
  -2   4   1  164.54    1.81   0
  -2   8  -2   64.97    2.00   0
  -1  -7 -14   16.10    3.81   0
   0  -6  -9    0.04    1.50   0
   1  -3  -3  274.57    2.23   0
   1   9  -5   44.99    1.60   0
   2  -6 -11  161.82    4.14   0
   3  -5  -8   30.51    2.07   0
   3  -3  -4 1247.96    5.26   0
   3   9  -6    2.45    1.21   0
   4  -6 -13   -1.48    3.31   0
   7  -5 -11    4.14    1.89   0
   8  -4  -9    0.03    1.29   0
   9  -5 -14    5.27    2.70   0
  10  -4 -11  233.73    4.03   0
  10   8  -9   37.10    0.70   0
  12  -4 -14   -2.39    3.19   0
  12   8 -11    0.32    1.03   0
  14  -2 -10    1.92    1.41   0
  14   6  -9   63.66    1.34   0
  15  -3 -15   51.00    3.83   0
  15  -3 -14   25.29    2.51   0
  15   1  -8   -3.30    1.27   0
  15   7 -12   80.24    1.92   0
  16  -2 -13   16.08    2.86   0
  16   4  -9   84.20    1.87   0
  17  -1 -12   16.07    1.95   0
  17   5 -11   12.51    1.48   0
  18  -2 -18    3.40    3.43   0
  18  -2 -17   78.41    3.95   0
  18   0 -12    1.23    2.13   0
  18   4 -11    2.26    1.19   0
  19  -1 -17    3.65    3.69   0
  19  -1 -16    0.88    2.63   0
  19   3 -12   -1.41    1.87   0
  20   0 -16    3.42    3.27   0
  20   4 -14    8.12    1.77   0
  21   1 -18    5.24    3.88   0
  21   1 -17   45.73    4.03   0
  21   1 -16   45.29    3.18   0
  21   3 -16   -0.73    3.11   0
 -39   1   5    4.93    2.99   0
 -36   0   5    1.23    2.95   0
 -34   0   5    0.74    2.13   0
 -33   5   5   21.64    3.61   0
 -31  -3   3    5.71    1.73   0
 -30  -2   4    3.13    1.90   0
 -29  -3   3   62.56    2.10   0
 -29   7   4   -4.89    4.50   0
 -27   7   4   44.73    4.45   0
 -25   5   5   -0.60    2.19   0
 -24   0   5    0.72    1.35   0
 -23   5   5    7.13    2.84   0
 -20   6   4   12.45    2.21   0
 -19  -1   4    1.51    0.98   0
 -19   3   5    1.51    1.35   0
 -19   9   1    0.36    2.97   0
 -18   8   2   44.35    2.96   0
 -17  -3   2    0.82    0.41   0
 -17   7   3   54.84    3.23   0
 -15   5   4    6.87    1.92   0
 -13   1   4    3.28    1.16   0
 -13   9   0    8.78    2.98   0
 -12   2   4    4.06    1.34   0
 -12   8   1   25.92    2.24   0
 -10   0   3    1.93    0.56   0
  -9   9  -1   49.26    2.99   0
  -8   8   0  109.83    2.73   0
  -5  -7 -11   -1.42    2.63   0
  -4  -6  -7  234.71    3.14   0
  -3  -7 -12    6.37    2.43   0
  -3  -5  -5    5.38    1.14   0
  -3   5   1  143.12    1.97   0
  -3   9  -3   19.64    2.05   0
  -1  -5  -6    4.86    1.43   0
   1  -5  -7    3.03    1.14   0
   4  -6 -14   -2.64    2.72   0
   5  -5 -10    0.82    1.63   0
   6  -4  -8   -0.79    1.63   0
   7  -5 -12   97.62    3.17   0
   7   7  -5    8.82    0.47   0
   8   2  -3  179.99    1.27   0
   9  -5 -17   -1.05    4.41   0
   9  -5 -16   12.06    3.35   0
   9  -5 -15    0.96    2.75   0
   9  -3  -8   48.31    1.80   0
  11  -3 -10   10.35    2.04   0
  11   1  -5  560.58    3.33   0
  12  -4 -16   23.41    4.00   0
  12  -4 -15   40.78    3.12   0
  13  -3 -12   -2.58    1.80   0
  13  -1  -8    6.22    1.12   0
  14  -2 -11   35.12    2.46   0
  14   0  -8  194.90    2.91   0
  14   2  -7   96.74    1.80   0
  15  -3 -18   -2.23    4.23   0
  15  -3 -17    8.14    3.92   0
  15  -3 -16   30.95    3.21   0
  15  -1 -10   16.71    1.54   0
  15   5  -9    2.08    1.00   0
  16  -2 -14    4.55    2.99   0
  16   0 -10  701.81    5.77   0
  17  -1 -13   31.37    2.79   0
  17   1 -10   14.72    1.44   0
  18   2 -11    5.09    1.85   0
  19  -1 -18    7.78    3.41   0
  19   1 -13    2.32    1.80   0
  20   0 -18   97.67    4.29   0
  20   0 -17    2.44    2.71   0
  20   2 -14   33.30    2.36   0
  20   4 -15   11.01    2.18   0
  21   3 -17   20.68    2.97   0
 -38   0   5    3.32    2.57   0
 -35   3   6   32.97    4.09   0
 -34  -2   4   54.15    2.82   0
 -33  -5   0   12.45    1.38   0
 -33  -3   3   13.26    1.97   0
 -33   3   6  117.18    4.64   0
 -32  -2   4    1.33    1.58   0
 -32   2   6    5.59    3.00   0
 -32   6   5   70.62    5.03   0
 -31   3   6   39.47    2.93   0
 -30   6   5   -1.08    4.07   0
 -28  -2   4   63.40    1.94   0
 -28   2   6   49.13    3.16   0
 -28   6   5    0.50    3.88   0
 -27  -3   3    6.55    1.04   0
 -27   3   6   14.95    2.86   0
 -26  -2   4  116.63    2.45   0
 -25  -7  -5    9.12    0.96   0
 -25  -3   3    5.26    1.14   0
 -25   7   4    0.26    2.80   0
 -24   8   3   -2.58    3.09   0
 -23  -5   0    1.41    0.54   0
 -23   7   4   72.59    4.28   0
 -22   0   5    1.25    1.17   0
 -22   8   3    2.46    3.67   0
 -21   5   5   -0.59    1.86   0
 -19   1   5  400.02    4.03   0
 -18  -4   1  261.49    1.54   0
 -18   4   5  323.35    4.49   0
 -18   6   4    3.57    1.91   0
 -17   3   5    2.47    1.30   0
 -17   9   1    7.08    2.83   0
 -16   8   2   -2.09    2.12   0
 -12   4   4    8.02    1.60   0
 -12   6   3    6.79    1.51   0
 -11  -7  -8    7.38    1.97   0
 -11   7   2  155.44    3.13   0
  -8   4   3  112.27    2.04   0
  -8   6   2    9.94    1.28   0
  -7  -7 -10   13.75    2.66   0
  -7   7   1   -0.35    1.25   0
  -6   0   2 2245.54    4.85   0
  -5   9  -2   -0.76    1.92   0
  -4   2   2  486.03    2.75   0
  -4   8  -1   19.62    1.75   0
  -3  -7 -13    0.92    2.63   0
  -1   7  -1    2.98    1.14   0
   0  -6 -10    0.44    1.75   0
   2  -6 -12    7.06    2.38   0
   4  -6 -15   11.86    3.12   0
   5  -1  -3  671.12    3.22   0
   5   9  -7    9.78    0.88   0
   7  -5 -13   11.57    2.49   0
   7  -1  -4    1.08    0.66   0
   8  -4 -10   19.53    1.75   0
  12  -2  -9   25.52    1.63   0
  13  -3 -13   48.85    2.68   0
  13   7 -10    6.53    1.00   0
  15   3  -8    4.90    0.84   0
  16  -2 -16   47.35    3.81   0
  16  -2 -15   17.08    2.57   0
  16   2  -9   -0.05    1.04   0
  17  -1 -14    4.45    2.88   0
  17   3 -10  210.51    2.91   0
  18   0 -13    2.10    1.79   0
  18   4 -12   51.96    2.26   0
  19   1 -14   11.40    2.65   0
  19   3 -13   27.50    1.98   0
  20   2 -16    0.79    3.03   0
  20   2 -15   27.96    2.51   0
  20   4 -16   28.04    2.70   0
 -40   0   5   -5.85    2.84   0
 -38  -2   4   96.58    3.73   0
 -38   2   6    1.13    3.89   0
 -37  -3   3   -0.29    2.36   0
 -36  -2   4    2.89    1.89   0
 -36   2   6   -3.04    2.74   0
 -36   4   6    0.12    4.16   0
 -35  -5   0   20.63    1.59   0
 -35  -3   3    4.54    1.67   0
 -35  -1   5   40.56    3.25   0
 -35   1   6    9.83    3.50   0
 -34   4   6   16.94    3.25   0
 -33  -1   5   48.48    2.43   0
 -33   1   6    1.96    2.22   0
 -32   4   6    5.39    2.75   0
 -31  -1   5   45.86    2.28   0
 -30  -4   2    1.76    1.25   0
 -30   4   6   -1.82    2.58   0
 -29  -1   5   98.12    2.56   0
 -28   4   6   -0.84    2.25   0
 -27  -1   5   95.71    2.67   0
 -27   1   6   23.46    2.58   0
 -26   2   6  277.14    4.36   0
 -26   4   6    6.20    2.89   0
 -26   6   5   56.07    3.43   0
 -25   3   6  101.03    3.06   0
 -24  -2   4  113.47    2.10   0
 -24   2   6   41.73    2.60   0
 -24   6   5   39.89    2.91   0
 -21   7   4   29.35    2.88   0
 -20   0   5    0.00    1.44   0
 -20   8   3   -3.32    3.38   0
 -19   5   5   18.93    1.95   0
 -17   1   5  151.98    2.66   0
 -16  -2   3   42.70    1.01   0
 -16   6   4   53.48    2.44   0
 -15   7   3   10.72    2.00   0
 -15   9   1   11.86    3.52   0
 -14   0   4 3086.70    8.64   0
 -14   8   2   20.86    2.91   0
 -13   5   4  155.97    3.14   0
 -11   3   4   27.85    1.30   0
 -11   9   0   16.98    2.85   0
 -10  -6  -5    3.12    1.06   0
 -10   8   1   13.50    1.95   0
  -9  -7  -9   15.10    1.79   0
  -9   5   3   22.52    1.37   0
  -7   3   3   34.83    1.17   0
  -5  -7 -12    4.57    2.55   0
  -5   5   2  437.51    3.72   0
  -4   4   2   44.89    1.33   0
  -2  -6  -9    1.87    1.46   0
   0  -6 -11    2.23    2.71   0
   2  -6 -14    5.39    3.52   0
   2  -6 -13   28.95    2.72   0
   3  -5  -9   -0.02    1.44   0
   3  -1  -2  177.61    1.42   0
   4  -4  -7   39.87    1.56   0
   5  -5 -11   13.32    2.00   0
   6   2  -2 1291.36    2.29   0
   7  -5 -15   14.84    3.66   0
   7  -5 -14   68.26    3.34   0
   7  -3  -7   29.71    1.36   0
   8   0  -4 1254.65    4.66   0
   9   1  -4    2.91    0.45   0
  10  -4 -14   16.58    3.29   0
  11  -3 -11   77.63    2.91   0
  11  -1  -7  656.77    4.62   0
  11   3  -5   19.29    0.75   0
  12   4  -6   19.06    0.75   0
  13  -3 -14   51.74    2.86   0
  13  -1  -9    5.81    1.51   0
  13   1  -7  321.02    3.14   0
  14  -2 -12   23.35    2.01   0
  15  -1 -11  241.22    3.76   0
  15   7 -13    3.95    1.62   0
  16  -2 -18   -7.44    3.07   0
  16  -2 -17    3.32    2.95   0
  16   0 -11    2.51    1.84   0
  16   6 -12   35.55    1.79   0
  17  -1 -15   28.70    2.61   0
  17   1 -11   34.29    1.95   0
  17   5 -12   96.65    2.59   0
  18   0 -15    9.81    2.82   0
  18   0 -14    2.23    2.05   0
  18   2 -12   81.42    2.46   0
  19   1 -15   21.72    2.38   0
  19   3 -14  182.14    4.09   0
  20   2 -18    7.55    3.02   0
  20   2 -17   40.65    3.25   0
 -40  -2   4   10.62    3.14   0
 -39  -3   3   11.81    2.72   0
 -39   1   6    3.30    3.85   0
 -37  -1   5   20.50    2.54   0
 -37   1   6   -1.74    2.73   0
 -34  -4   2    4.01    1.67   0
 -33   5   6    2.13    3.18   0
 -32  -4   2    5.53    1.47   0
 -31   5   6   19.22    3.22   0
 -29   5   6   -0.01    2.68   0
 -28  -4   2   14.23    1.19   0
 -27   5   6   33.88    3.67   0
 -25  -1   5   52.22    1.86   0
 -25   1   6   41.80    2.09   0
 -24   4   6   79.65    3.09   0
 -23  -3   3  327.37    2.84   0
 -22  -2   4  180.81    2.56   0
 -22   2   6   63.21    2.64   0
 -22   6   5    9.23    2.39   0
 -19  -7  -6   12.88    1.48   0
 -19   7   4   46.00    2.92   0
 -19   9   2    7.09    3.80   0
 -18   8   3    4.50    3.24   0
 -17   5   5   96.74    3.09   0
 -16   4   5  206.02    3.37   0
 -15   3   5  199.56    3.04   0
 -13   7   3   57.03    2.86   0
 -10   6   3   68.96    2.52   0
  -9  -7 -10   11.71    2.56   0
  -9   7   2   86.96    2.80   0
  -7   9  -1   33.74    2.16   0
  -6  -6  -7   93.91    2.36   0
  -6   8   0   26.15    1.71   0
  -5  -7 -13    2.09    2.77   0
  -4  -6  -8    6.76    1.42   0
  -3   7   0    4.93    1.03   0
   0  -6 -12    5.14    2.79   0
   1  -5  -8   86.92    2.27   0
   2  -6 -15   12.16    3.05   0
   2  -4  -6   53.96    1.57   0
   3  -5 -10   18.97    2.32   0
   3   5  -1  139.64    1.37   0
   5  -5 -12   13.99    2.21   0
   5  -3  -6   -2.07    1.27   0
   5   5  -2  435.28    1.78   0
   6  -4  -9    7.13    1.40   0
   6  -2  -5   36.38    1.44   0
   7  -5 -17    5.94    3.40   0
   7  -5 -16   15.21    3.27   0
   8  -4 -11   15.51    1.98   0
   9  -3  -9    4.46    1.29   0
  10  -4 -18   -0.42    4.85   0
  10  -4 -16    8.72    3.64   0
  10  -2  -8  114.74    2.32   0
  11  -3 -12  116.15    3.51   0
  12  -2 -10  252.20    3.63   0
  12   0  -7    1.06    0.89   0
  13  -3 -17    1.13    2.82   0
  13  -3 -16    5.94    2.80   0
  14  -2 -13    8.09    1.95   0
  14   0  -9   -0.50    1.43   0
  15  -1 -12   -3.62    2.20   0
  15   1  -9   23.30    1.37   0
  17  -1 -18    1.05    3.11   0
  17  -1 -17    7.45    2.95   0
  17  -1 -16   13.82    2.67   0
  17   1 -12   10.51    2.24   0
  17   3 -11    9.02    1.74   0
  18   0 -18    3.16    3.68   0
  18   0 -17   -0.09    3.40   0
  18   0 -16   61.00    3.20   0
  18   2 -13   29.25    2.45   0
  18   4 -13    1.63    1.49   0
  19   1 -18    7.68    3.00   0
  19   1 -17    1.39    2.72   0
  19   1 -16   -3.10    2.52   0
  19   3 -15   17.79    2.80   0
 -39  -1   5    5.97    2.69   0
 -36  -4   2    0.99    1.90   0
 -36   0   6   80.04    3.82   0
 -34   0   6    5.02    2.20   0
 -32   0   6   24.92    2.20   0
 -32   6   6   26.96    4.87   0
 -30   0   6   -0.56    1.76   0
 -30   6   6   20.35    4.33   0
 -29   7   5    0.73    3.53   0
 -28   0   6  133.22    3.34   0
 -27   7   5   42.71    3.86   0
 -25   5   6   10.20    2.52   0
 -25   7   5    1.03    3.70   0
 -24   8   4    1.02    4.08   0
 -23  -1   5   -1.20    1.09   0
 -23   1   6    2.82    1.37   0
 -23   5   6   50.28    3.31   0
 -20   6   5   12.91    2.30   0
 -18  -6  -3   55.52    0.97   0
 -18   0   5   -0.53    1.28   0
 -17   7   4    9.68    2.83   0
 -17   9   2  109.90    4.49   0
 -14   6   4   18.77    1.89   0
 -13  -7  -8    0.56    1.85   0
 -13   9   1   49.44    2.88   0
 -12   8   2   31.62    2.77   0
 -11  -7  -9   -2.69    2.11   0
 -10   2   4   93.65    1.79   0
 -10   4   4    0.80    1.40   0
  -9   9   0   25.48    2.71   0
  -7  -7 -12    0.78    2.33   0
  -6   6   2    9.97    1.17   0
  -4  -4  -3  166.67    1.73   0
  -3   3   2  311.27    2.38   0
  -2  -6 -10    5.67    1.70   0
  -2  -4  -4    7.40    0.92   0
  -1  -5  -7    5.52    1.20   0
   0  -6 -13   -4.54    3.06   0
   0  -4  -5    3.99    0.85   0
   5  -5 -14   -6.60    3.24   0
   5  -5 -13   -5.49    2.32   0
   6   0  -3   -0.89    0.65   0
   8  -4 -12   12.25    1.94   0
   9  -1  -6   -1.15    1.19   0
  10   6  -6   29.22    0.54   0
  11  -3 -13    6.51    2.66   0
  12   2  -6    7.71    0.68   0
  14  -2 -15    1.36    2.95   0
  14  -2 -14   68.80    2.95   0
  14   4  -8   63.91    1.51   0
  14   6 -10    2.16    1.26   0
  15  -1 -13  332.43    5.08   0
  16   0 -12  237.86    3.84   0
  16   2 -10  336.58    3.73   0
  16   6 -13    2.17    1.80   0
  17   5 -13    3.55    2.03   0
  18   2 -14    1.59    2.47   0
  18   4 -14   48.36    2.74   0
  19   3 -17   -2.63    2.66   0
  19   3 -16   15.08    2.48   0
 -40   0   6   17.51    3.82   0
 -38   0   6   68.69    3.50   0
 -37   3   7   37.57    4.65   0
 -36   2   7   33.96    4.07   0
 -36   4   7    9.03    4.52   0
 -32   2   7    4.41    3.25   0
 -31   3   7   40.50    2.93   0
 -30   2   7   13.09    3.20   0
 -30   4   7    3.66    3.41   0
 -29   3   7   27.34    3.09   0
 -28   6   6   23.39    3.19   0
 -26   0   6  165.61    3.17   0
 -26   6   6   -3.62    3.53   0
 -24  -4   2   28.25    1.03   0
 -23   7   5   -3.49    2.62   0
 -22   8   4   30.15    3.37   0
 -21   5   6   79.95    3.43   0
 -20  -2   4  620.19    4.03   0
 -19   3   6  325.69    4.24   0
 -18   6   5   30.10    2.36   0
 -16   8   3   31.52    2.58   0
 -15   1   5   13.55    1.15   0
 -15   5   5    7.20    2.02   0
 -14   2   5   35.26    1.44   0
 -14   4   5  177.64    3.02   0
 -11  -1   3   15.73    0.64   0
 -11   5   4   61.47    1.93   0
 -11   7   3    7.36    2.03   0
  -9  -7 -11   -1.38    2.07   0
  -8   8   1   10.78    1.64   0
  -7  -5  -4  188.15    2.04   0
  -7   1   3  900.83    3.92   0
  -7   5   3   -1.78    1.33   0
  -6   2   3   85.49    1.43   0
  -6   4   3    9.10    1.18   0
  -5  -5  -5   28.83    1.34   0
  -5   7   1  179.02    2.75   0
  -4  -6  -9   -0.17    1.38   0
  -3  -5  -6   84.77    1.84   0
  -3   9  -2    6.05    1.78   0
  -2  -6 -11   94.87    3.00   0
  -1   9  -3    3.12    1.43   0
   0  -6 -15   13.92    3.86   0
   0  -6 -14   -2.26    2.84   0
   0   8  -2   13.97    1.31   0
   1  -5  -9    1.87    1.44   0
   1   5   0  184.86    1.78   0
   2   6  -1  123.96    1.59   0
   2   8  -3   14.60    1.20   0
   3  -5 -11   21.52    2.04   0
   3  -3  -5   65.14    1.48   0
   4  -4  -8   62.83    1.94   0
   4   6  -2   11.21    0.68   0
   5  -5 -17   -0.01    3.36   0
   5  -5 -16   55.76    3.81   0
   5  -5 -15    4.78    2.73   0
   6  -4 -10    8.86    1.57   0
   7  -3  -8   32.28    1.52   0
   7   1  -3  869.12    3.04   0
   8  -4 -14   -1.87    2.88   0
   8  -4 -13  186.88    4.12   0
   8  -2  -7   13.15    1.42   0
   9  -3 -10  197.77    3.34   0
  11  -3 -14    1.33    2.74   0
  11  -1  -8    4.00    1.40   0
  11   5  -6   11.56    0.62   0
  12  -2 -11   40.53    2.05   0
  13  -1 -10    3.01    1.27   0
  13   3  -7    3.23    0.83   0
  14  -2 -18    6.36    3.17   0
  14  -2 -17    5.79    2.76   0
  14  -2 -16    4.38    2.52   0
  14   0 -10   79.77    2.44   0
  14   2  -8   40.95    1.35   0
  15  -1 -14   40.17    3.04   0
  15   1 -10   18.15    1.77   0
  15   3  -9   13.23    1.09   0
  15   5 -10    5.00    0.98   0
  16   0 -13    0.49    1.78   0
  17   1 -13   30.93    2.28   0
  17   3 -12   20.05    1.88   0
  17   5 -14    2.25    2.17   0
  18   2 -15    7.84    2.74   0
  18   4 -16    9.63    2.95   0
  18   4 -15   -0.22    2.57   0
 -38   2   7   -0.29    3.16   0
 -35   1   7   -3.53    3.38   0
 -34  -2   5   12.74    2.32   0
 -33   1   7   17.74    3.12   0
 -33   5   7    1.53    4.28   0
 -32  -2   5   70.58    2.72   0
 -31   1   7   85.68    3.71   0
 -31   5   7    5.92    3.79   0
 -30  -2   5    5.33    1.97   0
 -28   2   7   18.39    2.19   0
 -28   4   7  150.69    4.07   0
 -26   2   7    8.33    2.43   0
 -25   3   7   75.39    3.33   0
 -24   0   6  164.39    2.99   0
 -24   6   6   -0.80    2.46   0
 -21   7   5    0.88    2.36   0
 -20   8   4    1.79    2.84   0
 -18   2   6  222.68    3.27   0
 -18   4   6    5.52    1.58   0
 -16   6   5  142.66    3.75   0
 -15  -7  -8   13.93    1.93   0
 -15  -3   2   93.97    1.04   0
 -15  -1   4   28.34    0.97   0
 -15   7   4    4.23    2.10   0
 -15   9   2   13.22    2.75   0
 -14   8   3   -1.02    2.88   0
 -13  -5  -2  116.35    1.18   0
 -12   0   4  723.26    3.95   0
 -12   6   4    1.51    1.51   0
 -11  -7 -10   13.07    2.07   0
 -11  -3   1    4.61    0.22   0
 -11   9   1    2.01    2.63   0
 -10   8   2    1.81    2.32   0
  -9  -7 -12    4.66    2.35   0
  -8  -6  -7  111.55    2.48   0
  -8   6   3  340.28    4.01   0
  -7   7   2    6.37    1.69   0
  -5   9  -1   12.52    2.13   0
  -4  -6 -10    4.97    2.22   0
  -2  -6 -12    1.45    2.13   0
  -2   8  -1   31.31    1.69   0
  -1   5   1    0.04    0.84   0
   0   6   0  179.73    2.14   0
   1  -3  -4   71.45    1.33   0
   1   9  -4   -2.30    1.14   0
   2  -4  -7   97.33    2.26   0
   2   2   0  121.10    0.76   0
   2   4   0   82.36    1.06   0
   3  -5 -12  248.43    4.36   0
   4   0  -2  375.01    1.82   0
   6  -4 -11    5.81    1.71   0
   8  -4 -18    8.93    3.88   0
   8  -4 -17    1.80    3.15   0
   8  -4 -16    7.86    2.84   0
   8  -4 -15    4.09    2.47   0
   9  -3 -11    7.21    1.54   0
  10  -2  -9   16.58    1.32   0
  10   0  -6  888.49    4.70   0
  11  -3 -18    4.89    3.24   0
  11  -3 -17   -0.54    2.87   0
  11  -3 -16   26.07    2.95   0
  11  -3 -15   10.91    2.39   0
  11   1  -6   51.99    1.22   0
  12  -2 -12   16.90    1.87   0
  12   0  -8  380.58    3.73   0
  12   6  -8   10.57    0.87   0
  13  -1 -11   31.47    2.33   0
  13   1  -8    6.55    1.33   0
  13   5  -8   67.83    1.42   0
  13   7 -11    2.27    1.32   0
  15  -1 -19   44.03    4.04   0
  15  -1 -18   14.91    3.14   0
  15  -1 -17   34.37    3.21   0
  15  -1 -16    0.30    2.32   0
  15  -1 -15   11.67    2.33   0
  16   0 -19   -2.31    4.41   0
  16   0 -15    2.23    2.97   0
  16   0 -14  341.44    4.93   0
  16   2 -11  233.97    3.35   0
  16   4 -11  110.95    2.34   0
  16   6 -15    0.95    2.39   0
  17   1 -18    1.63    3.48   0
  17   1 -16   20.03    3.19   0
  17   1 -15   25.30    2.97   0
  17   1 -14   -0.12    1.91   0
  17   3 -13   -0.20    1.99   0
  17   5 -15   10.93    2.50   0
  18   2 -18   -2.65    2.88   0
  18   2 -17   90.37    3.60   0
  18   2 -16   35.45    2.68   0
  18   4 -17   37.04    3.09   0
 -39   1   7   -1.81    3.00   0
 -37  -1   6   -3.03    2.92   0
 -37   1   7   77.31    3.71   0
 -33  -3   4    0.40    1.35   0
 -33  -1   6    6.43    1.91   0
 -31  -3   4   17.32    1.45   0
 -31  -1   6   18.27    1.94   0
 -29  -3   4   52.27    2.05   0
 -29  -1   6    6.62    1.95   0
 -29   1   7   16.50    2.12   0
 -28  -2   5   22.50    1.52   0
 -27   1   7   32.95    2.61   0
 -27   7   6   42.76    4.04   0
 -24   8   5    0.85    4.17   0
 -22   0   6  123.24    2.46   0
 -22   6   6   19.95    2.64   0
 -19   1   6   16.28    1.39   0
 -19   5   6  208.38    3.94   0
 -19   7   5   75.37    3.33   0
 -19   9   3    3.09    3.09   0
 -18   8   4    3.65    2.59   0
 -17   3   6   17.89    1.54   0
 -16   0   5    1.32    0.84   0
 -14  -2   3   92.49    1.21   0
 -13   5   5    4.61    1.91   0
 -11  -7 -11    0.66    2.78   0
 -10  -6  -6    7.66    1.06   0
  -8   0   3    0.48    0.50   0
  -7   9   0   62.52    2.83   0
  -6  10  -2    4.54    2.55   0
  -5   3   3  193.78    2.14   0
  -4   8   0    6.83    1.31   0
  -2  -6 -15    5.43    3.75   0
  -2  -6 -14    1.54    3.41   0
  -2  -6 -13   22.94    2.73   0
  -1  -5  -8  117.04    2.52   0
  -1  -3  -3    5.45    0.52   0
  -1   1   1   63.44    0.67   0
   0  -2  -2  775.13    2.93   0
   1  -5 -10   17.10    1.75   0
   3  -5 -17    1.35    4.46   0
   3  -5 -16   10.19    4.04   0
   3  -5 -15    4.08    3.53   0
   3  -5 -14   -2.05    3.03   0
   3  -5 -13   -1.87    2.18   0
   4  -4  -9  180.53    3.04   0
   4   8  -4    7.69    0.82   0
   5  -3  -7    9.86    1.07   0
   6  -4 -12    3.33    2.43   0
   7  -3  -9   14.18    1.38   0
   7  -1  -5   80.19    1.49   0
   9  -3 -12   11.14    1.80   0
   9   3  -4    0.38    0.39   0
  10  -2 -10   83.25    2.57   0
  12  -2 -19   -0.31    4.07   0
  12  -2 -14   99.23    3.64   0
  12  -2 -13   31.20    2.19   0
  14   0 -11   -4.55    1.68   0
  15   1 -11  222.39    3.37   0
  15   5 -11   -1.43    1.36   0
  16   0 -18   -3.93    2.68   0
  16   0 -17   -5.39    2.52   0
  16   0 -16  117.99    3.70   0
  16   2 -12  166.89    3.35   0
  17   1 -17    9.99    2.63   0
  17   3 -14    2.20    2.28   0
  17   5 -16   27.88    2.60   0
 -39  -1   6    1.33    2.47   0
 -36   0   7    6.14    3.29   0
 -34   0   7   -0.55    2.86   0
 -32   0   7    8.57    2.65   0
 -30   6   7    8.43    3.31   0
 -28   6   7   14.52    4.02   0
 -27  -3   4  305.47    3.29   0
 -27  -1   6   23.46    1.63   0
 -26  -2   5  197.33    2.85   0
 -25   1   7   56.88    2.27   0
 -25   5   7   -0.90    2.26   0
 -25   7   6   35.25    3.48   0
 -23  -7  -6   31.71    1.49   0
 -23   7   6   17.44    3.75   0
 -22  -4   2   -0.45    0.58   0
 -22   2   7   14.41    2.11   0
 -22   8   5   20.42    4.00   0
 -20   6   6    9.15    2.33   0
 -19  -3   3    0.84    0.68   0
 -19  -1   5  396.82    3.46   0
 -18  -2   4   53.60    1.39   0
 -17  -7  -8    1.73    1.78   0
 -17   5   6  280.64    4.22   0
 -17   7   5   -4.80    2.93   0
 -17   9   3   51.35    3.42   0
 -16   2   6   75.58    2.25   0
 -16   4   6   53.38    2.15   0
 -16   8   4   -0.02    2.89   0
 -15  -7  -9    0.70    2.15   0
 -14   6   5   53.80    2.91   0
 -13   7   4  158.90    3.46   0
 -13   9   2   -0.31    2.34   0
 -12   2   5   26.25    1.22   0
 -12   8   3    2.83    2.64   0
 -11  -7 -12    3.60    2.47   0
 -11   3   5   20.15    1.57   0
 -10  -4  -1   88.15    0.81   0
 -10  -2   2    0.25    0.33   0
 -10   6   4    4.20    1.87   0
  -9   5   4   57.18    1.80   0
  -9   7   3    0.38    2.02   0
  -8   2   4   51.01    1.51   0
  -7  -1   2   24.99    0.53   0
  -6  -6  -9   32.88    1.95   0
  -6   8   1  198.42    3.45   0
  -4  -6 -12   -1.18    2.73   0
  -4  -6 -11   57.12    2.59   0
  -4   6   2   12.33    1.38   0
  -3  -5  -7    0.48    1.09   0
  -3   5   2  498.47    3.62   0
  -1   7   0  292.84    2.99   0
   0  -4  -6  158.31    2.34   0
   0   2   1  346.16    1.77   0
   1  -5 -11    5.25    1.94   0
   1   7  -1  256.94    2.54   0
   3   9  -5    1.65    1.04   0
   4  -4 -10   32.84    2.27   0
   5   1  -2  161.42    1.06   0
   6  -4 -18    1.04    4.47   0
   6  -4 -17   12.46    4.11   0
   6  -4 -14   47.70    3.61   0
   6  -4 -13  162.22    3.79   0
   6  -2  -6  201.86    2.46   0
   8  -2  -8   16.76    1.57   0
   9  -3 -18    8.85    4.11   0
   9  -3 -13    2.58    1.91   0
   9  -1  -7   77.52    1.78   0
  10   2  -5    2.36    0.51   0
  11  -1  -9   15.02    1.29   0
  12  -2 -18   -0.41    3.14   0
  12  -2 -17    8.28    2.80   0
  12  -2 -16   22.38    2.63   0
  12  -2 -15   12.81    2.37   0
  13  -1 -13  125.37    3.48   0
  13  -1 -12    7.31    1.66   0
  14   0 -12  109.33    2.99   0
  14   2  -9   10.32    1.04   0
  14   4  -9   67.64    1.76   0
  14   6 -11   38.41    1.74   0
  15   1 -12   -1.48    2.00   0
  15   3 -10  180.49    2.68   0
  16   2 -13   17.50    2.27   0
  16   4 -12   30.42    1.80   0
  17   3 -17    0.57    3.13   0
  17   3 -16   19.67    3.04   0
  17   3 -15    0.47    1.97   0
 -38   0   7   -5.72    2.72   0
 -37   3   8   15.77    3.61   0
 -36   2   8   18.97    3.16   0
 -36   4   8    4.36    3.62   0
 -35   3   8   12.32    3.12   0
 -34   4   8   53.71    3.95   0
 -33  -5   1    8.38    1.32   0
 -33   3   8   56.64    3.58   0
 -33   5   8   -2.64    4.50   0
 -32   2   8    3.86    3.18   0
 -32   4   8    1.86    2.83   0
 -31  -5   1    7.57    1.17   0
 -31   3   8   15.76    2.83   0
 -30   0   7    1.07    1.66   0
 -30   4   8   58.48    3.40   0
 -29   3   8  139.88    3.87   0
 -28   0   7    5.24    2.26   0
 -26  -6  -2    4.88    0.39   0
 -26   6   7   37.72    3.35   0
 -25  -3   4   15.31    1.23   0
 -25  -1   6   40.54    1.73   0
 -24  -2   5   59.46    1.69   0
 -24   6   7   11.43    3.62   0
 -23   1   7    5.07    1.45   0
 -21   5   7   19.62    2.87   0
 -21   7   6    0.03    3.34   0
 -20  -6  -3   31.29    0.92   0
 -20   0   6   85.86    2.06   0
 -20   8   5  150.66    5.43   0
 -18   6   6   74.66    2.98   0
 -17  -5  -1   -0.29    0.28   0
 -17   1   6   18.11    1.25   0
 -15   3   6   19.76    1.50   0
 -13  -7 -11    6.47    2.24   0
  -9   1   4    3.12    0.82   0
  -9   9   1   -1.56    1.96   0
  -8   8   2    2.31    2.11   0
  -6  -6 -10   13.05    2.36   0
  -4  -6 -15   10.93    3.90   0
  -4  -6 -14   18.92    3.84   0
  -4  -6 -13   53.11    3.02   0
  -3   7   1   10.85    1.49   0
  -2  -4  -5    3.81    1.07   0
  -2   4   2    1.18    0.56   0
  -1  -5  -9   98.86    2.53   0
   1  -5 -17    4.44    4.18   0
   1  -5 -13    7.64    2.96   0
   1  -5 -12   73.09    2.87   0
   2  -4  -8    9.10    1.25   0
   3  -3  -6   30.85    1.27   0
   3   7  -2  364.95    2.53   0
   5  -3  -8   38.17    1.81   0
   6  -4 -16   11.15    2.97   0
   6  -4 -15   28.67    2.92   0
   6   6  -3   72.60    0.73   0
   7  -3 -10   35.48    1.86   0
   8   0  -5    0.79    0.66   0
   9  -3 -17   -2.02    2.79   0
   9  -3 -16    1.67    2.58   0
  10  -2 -11  148.34    3.05   0
  10   4  -5   29.22    0.70   0
  12   0  -9    2.77    1.04   0
  13  -1 -19   24.10    3.55   0
  13  -1 -18   12.52    3.15   0
  13  -1 -17   26.41    3.87   0
  13  -1 -16    4.63    2.98   0
  13  -1 -15   90.40    3.92   0
  13  -1 -14   29.57    2.36   0
  13   1  -9   -0.64    1.05   0
  14   0 -19   -5.67    3.80   0
  14   0 -13   -1.76    2.21   0
  15   1 -13  328.57    4.72   0
  15   5 -12  124.73    2.73   0
  16   2 -18   -0.32    3.33   0
  16   2 -14    4.81    2.45   0
  16   4 -13   53.56    2.16   0
 -37   1   8   -3.49    4.03   0
 -36  -4   3    1.17    1.92   0
 -35  -5   1    3.88    1.36   0
 -35   1   8    9.02    3.44   0
 -34  -4   3   38.75    1.97   0
 -33   1   8    1.11    3.26   0
 -32  -4   3    2.89    1.40   0
 -30  -4   3    1.18    1.26   0
 -29  -5   1    2.74    0.89   0
 -29   5   8   11.99    3.06   0
 -28   2   8    2.86    2.24   0
 -28   4   8   12.86    2.73   0
 -27   7   7   -3.89    4.40   0
 -26   0   7   -0.84    1.47   0
 -26   4   8   30.09    3.35   0
 -23  -1   6    1.14    1.67   0
 -22   6   7    9.21    3.09   0
 -20   2   7    8.27    1.46   0
 -19  -7  -8   52.31    2.40   0
 -19   3   7  277.37    4.00   0
 -17  -7  -9    4.00    2.24   0
 -15  -7 -10   50.59    2.60   0
 -15   5   6   15.98    1.65   0
 -15   7   5   -1.37    2.01   0
 -15   9   3   10.26    2.68   0
 -14   0   5    1.61    0.75   0
 -14   4   6  109.04    2.56   0
 -14   8   4   36.14    3.36   0
 -13  -1   4    3.01    0.78   0
 -11   5   5   15.26    1.52   0
 -11   7   4    1.84    2.12   0
 -11   9   2   25.20    2.98   0
 -10   4   5   33.75    1.77   0
  -9  -5  -4  227.07    2.29   0
  -7  -5  -5   31.43    1.31   0
  -7   3   4   15.77    1.04   0
  -6  -6 -11   13.88    2.80   0
  -6   6   3   75.46    2.23   0
  -5   5   3   14.80    1.13   0
  -5   7   2  161.86    2.95   0
  -3  -5  -8    8.03    1.78   0
  -3   1   2  181.18    1.44   0
  -2   2   2  264.20    1.95   0
  -1  -5 -10   87.69    2.58   0
   1  -5 -16   -0.43    2.93   0
   1  -5 -15    9.53    2.81   0
   1  -5 -14  152.13    4.06   0
   4  -4 -18    5.52    4.37   0
   4  -4 -12   19.52    2.50   0
   4  -4 -11   26.88    1.90   0
   4  -2  -5   11.36    1.14   0
   5  -1  -4  113.63    1.53   0
   7  -3 -11   21.23    1.75   0
   8  -2  -9   78.80    2.35   0
   9   1  -5  125.15    1.55   0
  10  -2 -19   18.93    3.43   0
  10  -2 -12    6.27    1.67   0
  10   0  -7    1.79    0.84   0
  11  -1 -10   45.07    1.78   0
  11   1  -7  699.70    4.34   0
  11   3  -6   28.83    0.98   0
  12   4  -7  244.36    2.24   0
  13   3  -8  189.67    2.29   0
  14   0 -18    2.05    2.90   0
  14   0 -17   -3.43    3.26   0
  14   0 -16   20.85    3.18   0
  14   0 -15   -0.14    2.80   0
  14   0 -14   44.43    2.49   0
  14   2 -10   -1.72    1.09   0
  14   6 -12   15.07    1.73   0
  15   1 -19   40.08    3.31   0
  15   1 -18   11.92    2.84   0
  15   1 -17   51.01    3.79   0
  15   1 -16    3.06    2.90   0
  15   1 -15   18.51    2.97   0
  15   1 -14   48.57    2.45   0
  15   3 -11   25.55    1.53   0
  16   2 -17    1.10    2.36   0
  16   2 -16   42.91    2.72   0
  16   2 -15   16.85    2.23   0
  16   4 -17   28.84    3.42   0
  16   4 -15   -2.96    2.44   0
  16   4 -14   -0.37    1.71   0
 -39   1   8   -0.12    3.20   0
 -38  -2   6    2.94    2.83   0
 -37  -1   7   78.44    3.80   0
 -36  -2   6    0.56    2.48   0
 -35  -1   7   -2.59    3.01   0
 -34  -2   6   13.32    2.37   0
 -33  -1   7   19.39    2.63   0
 -31   1   8   -3.00    2.15   0
 -30   6   8    0.58    4.29   0
 -29   1   8   12.39    2.15   0
 -28  -4   3   45.38    1.47   0
 -27   5   8   53.18    3.33   0
 -25   3   8  322.52    4.99   0
 -25   7   7   59.31    3.85   0
 -24   0   7    1.71    1.89   0
 -19   7   6   50.07    3.09   0
 -18   0   6  122.64    2.22   0
 -18   4   7  129.68    3.05   0
 -18   8   5   43.80    3.11   0
 -17  -7 -10    4.97    2.66   0
 -17  -1   5  148.92    2.11   0
 -17   9   4   30.90    3.87   0
 -16   6   6   36.45    2.37   0
 -14   2   6   81.52    2.00   0
 -12   6   5  337.96    4.35   0
 -10   0   4   96.34    1.46   0
 -10   2   5    3.25    1.23   0
 -10   8   3   11.95    2.01   0
  -8  -6  -9    2.16    1.52   0
  -6  -6 -14    1.03    3.53   0
  -6  -6 -13    7.55    3.42   0
  -6  -6 -12   26.47    2.52   0
  -6  -4  -3   29.51    0.93   0
  -5   9   0    4.87    2.09   0
  -4  -4  -4   22.67    0.91   0
  -4   4   3    9.23    0.89   0
  -3   9  -1    2.92    1.72   0
  -1  -5 -11    1.24    1.69   0
  -1   9  -2    9.98    1.46   0
   0  -4  -7    5.64    1.13   0
   1  -3  -5  177.94    2.25   0
   2  -4  -9   13.98    1.47   0
   4  -4 -17   32.43    3.72   0
   4  -4 -16   -3.09    3.59   0
   4  -4 -15   21.08    3.60   0
   4  -4 -14    0.48    2.93   0
   4  -4 -13    2.93    2.16   0
   5  -3  -9    2.46    1.65   0
   6  -2  -7   15.32    1.12   0
   7  -3 -18   10.82    3.23   0
   7  -3 -17   -3.94    3.55   0
   7  -3 -13   81.22    3.30   0
   7  -3 -12   44.19    2.29   0
   7  -1  -6   16.41    1.21   0
   9  -1  -8   11.15    1.17   0
  10  -2 -18    8.18    3.25   0
  10  -2 -17    8.87    2.77   0
  10  -2 -16   -5.62    2.43   0
  10  -2 -15    3.13    2.26   0
  10  -2 -14   11.10    2.09   0
  10  -2 -13   -2.27    1.71   0
  10   8 -10   33.21    1.25   0
  11  -1 -11   81.23    2.37   0
  11   7  -9    1.92    0.83   0
  12   0 -10   97.00    2.26   0
  13   1 -10    4.70    1.18   0
  13   5  -9   18.30    1.23   0
  13   7 -13    0.00    1.82   0
  14   4 -10   -1.00    1.24   0
  14   6 -13   71.50    2.57   0
  15   3 -12  136.33    2.76   0
  15   5 -14   47.48    2.74   0
 -38   0   8   -1.84    3.57   0
 -36   0   8   25.91    3.49   0
 -35  -3   5    4.01    2.10   0
 -35   3   9    1.71    3.44   0
 -34   0   8    7.60    2.89   0
 -34   4   9   68.59    4.96   0
 -33  -3   5    4.18    1.88   0
 -31  -1   7   75.50    2.66   0
 -30  -2   6   83.30    2.37   0
 -29  -1   7   17.27    2.31   0
 -28   6   8    0.39    3.20   0
 -27  -5   1   -0.47    0.63   0
 -26   6   8    3.82    3.76   0
 -24   2   8   37.31    2.17   0
 -23   3   8   11.80    2.06   0
 -23   5   8  116.87    4.16   0
 -23   7   7    0.57    2.89   0
 -22   4   8   -1.74    2.57   0
 -22   8   6   -0.47    3.03   0
 -21  -7  -8    0.73    2.07   0
 -21  -1   6    6.42    1.43   0
 -20   6   7   -0.67    2.32   0
 -19  -7  -9   10.10    2.39   0
 -18   2   7   91.73    2.34   0
 -17   3   7  230.10    3.59   0
 -17   7   6   42.25    3.54   0
 -16   8   5   11.94    3.31   0
 -13   5   6   56.59    2.54   0
 -13   7   5   35.69    2.75   0
 -13   9   3    4.17    2.39   0
 -11   1   5  565.22    3.88   0
 -10  -6  -8   -0.06    1.76   0
  -9   3   5   26.07    1.51   0
  -8  -6 -10    3.68    1.75   0
  -8   6   4    2.62    1.30   0
  -8  10   0   12.12    2.72   0
  -7   7   3   13.58    1.43   0
  -7   9   1   10.20    1.86   0
  -6   4   4   18.03    1.34   0
  -6  10  -1    7.22    2.33   0
  -5  -5  -7   35.26    1.76   0
  -4   8   1  104.49    2.66   0
  -4  10  -2   20.57    2.20   0
  -3  -5  -9    1.18    1.82   0
  -2   8   0    0.91    1.37   0
  -2  10  -3   13.74    2.03   0
  -1  -5 -16    6.32    2.87   0
  -1  -5 -15   23.23    3.71   0
  -1  -5 -14   63.26    4.01   0
  -1  -5 -13    2.42    2.71   0
  -1  -5 -12   -4.36    2.02   0
   0   8  -1   29.67    1.41   0
   2  -4 -10    2.05    1.88   0
   3  -3  -7    9.56    1.04   0
   7  -3 -16    1.20    2.60   0
   7  -3 -15    8.12    2.28   0
   7  -3 -14   89.25    3.17   0
   8  -2 -10   26.37    1.61   0
  11  -1 -19   52.07    3.74   0
  11  -1 -18    2.39    2.77   0
  11  -1 -13   11.70    2.34   0
  11  -1 -12    1.18    1.47   0
  12   0 -19   -0.08    3.68   0
  12   0 -11   -1.05    1.63   0
  12   2  -8   39.81    1.47   0
  12   6  -9   21.35    1.19   0
  13   1 -11   33.81    2.07   0
  14   2 -11   26.76    1.58   0
  14   6 -15   24.09    2.76   0
  14   6 -14    1.12    2.15   0
  15   3 -18    1.55    2.52   0
  15   3 -14   26.85    2.53   0
  15   3 -13   30.59    2.00   0
  15   5 -15    1.23    1.96   0
 -38   2   9    2.45    3.33   0
 -37  -3   5    8.44    1.94   0
 -36   2   9    7.41    3.16   0
 -32   0   8    4.95    2.09   0
 -32   2   9   -0.99    2.62   0
 -31  -3   5   13.78    1.81   0
 -31   3   9    7.20    2.68   0
 -31   5   9    8.74    3.25   0
 -30   0   8   87.19    3.33   0
 -29   3   9   19.35    2.51   0
 -28  -2   6   50.64    1.86   0
 -28   4   9    3.12    3.50   0
 -26  -4   3   75.33    1.55   0
 -25   1   8   -1.75    1.60   0
 -24   6   8    3.25    3.47   0
 -22   0   7   -2.67    1.20   0
 -22   2   8   70.46    2.44   0
 -21   3   8   32.09    2.03   0
 -21   7   7   11.33    3.52   0
 -20  -4   2    0.69    0.49   0
 -20   8   6    4.20    2.87   0
 -19   1   7  249.36    3.39   0
 -18  -6  -4   24.57    1.02   0
 -18   6   7  131.99    3.97   0
 -16  -2   4    4.04    0.58   0
 -16   4   7   17.98    1.70   0
 -15   9   4   56.31    3.96   0
 -14   6   6   -3.56    1.80   0
 -12  -6  -7  188.56    2.97   0
 -12   4   6   21.72    1.45   0
 -12   8   4   12.12    2.07   0
  -9  -1   3 1033.70    3.55   0
  -9   5   5   16.36    1.73   0
  -9   7   4   34.28    2.28   0
  -9   9   2   10.53    2.04   0
  -8  -6 -14    1.74    3.54   0
  -8  -6 -12    1.27    2.98   0
  -8  -6 -11   12.94    2.08   0
  -6   8   2   15.06    2.00   0
  -5   1   3  654.54    3.13   0
  -3  -5 -10   67.80    2.83   0
  -2  -4  -6   -0.59    1.12   0
  -1  -3  -4   19.84    0.98   0
  -1   3   2  233.38    1.99   0
   0  -4  -8    7.75    1.54   0
   1   3   1  221.80    1.60   0
   2  -4 -18    0.56    3.37   0
   2  -4 -17   17.55    4.21   0
   2  -4 -11  141.76    3.12   0
   2  -2  -4  159.93    1.87   0
   3  -1  -3  293.09    2.01   0
   5  -3 -18    0.83    3.93   0
   5  -3 -10  292.05    3.84   0
   5   7  -3   19.67    0.65   0
   6   0  -4   19.73    0.93   0
   8  -2 -19   -0.16    3.14   0
   8  -2 -18    4.37    3.50   0
   8  -2 -11    0.97    1.38   0
   9  -1  -9   90.52    2.08   0
  10   0  -8  291.07    3.11   0
  11  -1 -17  139.37    4.15   0
  11  -1 -16   11.04    2.29   0
  11  -1 -15   25.00    2.38   0
  11  -1 -14   -2.24    1.85   0
  11   1  -8    7.69    1.14   0
  12   0 -18    2.58    2.62   0
  12   0 -12    1.79    1.40   0
  13   1 -19   18.15    3.02   0
  13   1 -18   16.88    3.37   0
  13   1 -12    8.65    1.91   0
  14   2 -18    5.76    3.11   0
  14   2 -13    9.23    2.07   0
  14   2 -12   21.31    1.68   0
  14   4 -11   97.88    2.17   0
  15   3 -16   17.47    2.34   0
  15   3 -15   30.19    2.34   0
 -30   6   9    7.18    4.56   0
 -29  -3   5   31.97    1.50   0
 -28   0   8   93.34    2.76   0
 -28   2   9   -0.64    2.74   0
 -27   3   9   25.72    2.46   0
 -27   5   9   -6.50    3.48   0
 -27   7   8    4.54    3.64   0
 -26   4   9   23.28    2.61   0
 -25   7   8   30.92    4.52   0
 -23   1   8    1.93    1.94   0
 -22   6   8   -1.22    3.19   0
 -21   5   8    8.73    2.18   0
 -20  -2   5  134.60    2.00   0
 -20   4   8   -2.36    1.85   0
 -19   7   7    0.91    3.06   0
 -18   8   6   54.65    4.22   0
 -16  -4   1    1.22    0.22   0
 -16   0   6   -0.51    0.91   0
 -15   3   7   31.27    1.72   0
 -15   7   6    3.32    2.62   0
 -14   8   5   34.69    3.43   0
 -12  -2   3    0.60    0.51   0
 -12   2   6    6.83    1.08   0
 -11   9   3   17.10    2.91   0
 -10  -6  -9   20.00    1.80   0
 -10   6   5    2.41    1.48   0
  -8   8   3   23.60    2.36   0
  -7  -5  -6  132.83    2.18   0
  -6   2   4   -0.28    0.96   0
  -4   0   2  340.15    1.70   0
  -3  -5 -16    0.93    3.79   0
  -3  -5 -15   11.39    3.60   0
  -3  -5 -11   -5.72    2.23   0
  -3   3   3   10.10    0.75   0
  -2   6   2   -0.60    1.18   0
   0   6   1  308.58    2.79   0
   2  -4 -16   16.10    3.00   0
   2  -4 -15    1.77    2.46   0
   2  -4 -14    3.65    2.91   0
   2  -4 -13   50.52    2.68   0
   2  -4 -12  135.36    3.26   0
   3  -3  -8   99.57    2.35   0
   4  -2  -6   62.20    1.68   0
   5  -3 -17   20.12    2.96   0
   5  -3 -16   22.74    3.47   0
   5  -3 -12   95.25    3.07   0
   5  -3 -11   -2.45    1.39   0
   6  -2  -8   23.80    1.34   0
   7   9  -9   28.53    0.98   0
   8  -2 -16    8.52    3.05   0
   8  -2 -15   -3.35    2.59   0
   8  -2 -14    2.41    2.55   0
   8  -2 -13   88.16    3.19   0
   8  -2 -12  285.91    4.20   0
   8   0  -6  130.05    1.84   0
   8   2  -4   42.52    0.76   0
   9  -1 -19   -4.30    3.94   0
  12   0 -17    3.00    2.41   0
  12   0 -16  117.23    3.61   0
  12   0 -15   -3.37    1.93   0
  12   0 -14  434.04    5.30   0
  12   0 -13    0.14    1.67   0
  13   1 -17   27.60    2.72   0
  13   1 -16    5.83    2.74   0
  13   1 -15   94.91    3.53   0
  13   1 -14   32.49    2.62   0
  13   1 -13  114.78    2.82   0
  13   5 -10    2.67    0.98   0
  14   2 -17    5.77    2.35   0
  14   2 -16    5.55    2.01   0
  14   2 -15   -0.53    1.82   0
  14   2 -14   51.10    2.35   0
  14   4 -17   10.60    2.90   0
  14   4 -12    6.68    1.83   0
 -29   1   9   33.63    3.11   0
 -28   6   9    3.23    3.31   0
 -27  -3   5   36.21    1.66   0
 -26   0   8   52.71    2.23   0
 -26   2   9    2.52    2.02   0
 -25   5   9   -3.98    2.38   0
 -24   4   9    8.80    2.30   0
 -23   7   8   32.99    4.13   0
 -22  -6  -3   41.81    1.01   0
 -22   8   7   12.70    3.44   0
 -21  -3   4  286.71    2.48   0
 -20   0   7   -1.40    1.13   0
 -20   2   8   59.26    2.30   0
 -19  -1   6   15.07    1.16   0
 -19   3   8   87.07    2.61   0
 -18   4   8   59.30    2.81   0
 -17   1   7  292.04    3.50   0
 -17   9   5    0.78    2.98   0
 -16   6   7   64.52    2.81   0
 -14   4   7   21.41    2.04   0
 -13   1   6   72.36    1.75   0
 -13   9   4    2.82    3.07   0
 -12  -6  -8   -0.17    1.77   0
 -12   0   5   -1.50    0.64   0
 -12   6   6    5.99    2.18   0
 -11   3   6   29.35    1.46   0
 -11   5   6   12.68    1.89   0
 -11   7   5   45.25    2.27   0
 -10  -6 -14    0.52    3.91   0
 -10  -6 -13   21.14    3.38   0
 -10  -6 -12    5.08    2.93   0
 -10  -6 -11   53.08    2.97   0
 -10  -6 -10   -2.00    1.74   0
 -10   8   4    5.89    2.48   0
  -7   1   4    0.98    0.65   0
  -4   6   3   94.54    1.99   0
  -3  -5 -14    5.76    2.64   0
  -3  -5 -13   16.56    2.35   0
  -3  -5 -12    5.03    1.88   0
  -1   5   2   -1.10    0.67   0
  -1   7   1  248.75    2.85   0
   0  -4  -9   13.48    1.54   0
   1  -3  -6  327.07    3.06   0
   2   6   0   84.61    1.40   0
   5  -3 -15   29.54    2.53   0
   5  -3 -14   12.63    2.18   0
   5  -3 -13    1.15    1.81   0
   5  -1  -5    8.22    0.75   0
   6  -2 -19   11.37    4.12   0
   6  -2  -9    1.28    1.51   0
   7  -1  -7  312.61    3.08   0
   9  -1 -10    8.43    1.21   0
   9   1  -6   -1.49    0.50   0
  10   0 -19   -0.11    3.63   0
  10   0  -9    0.35    1.02   0
  11   1  -9   14.71    1.42   0
  11   3  -7    6.18    0.85   0
  11   7 -10   17.02    1.21   0
  12   2  -9   20.76    1.17   0
  12   6 -10   21.19    1.43   0
  13   3 -10  102.80    2.10   0
  13   5 -11   12.39    1.58   0
  14   4 -15    3.69    2.41   0
  14   4 -14    2.73    2.17   0
  14   4 -13   24.87    1.85   0
 -38  -2   7    0.29    2.23   0
 -38   0   9    7.65    3.67   0
 -37  -1   8   -1.69    2.33   0
 -36  -4   4    1.03    1.89   0
 -36   0   9   -5.10    3.19   0
 -36   2  10    9.39    4.39   0
 -35  -1   8    5.79    2.20   0
 -34  -4   4   -0.12    1.72   0
 -34  -2   7    7.29    2.36   0
 -33   3  10   32.35    3.34   0
 -32  -2   7    5.44    2.14   0
 -32   4  10   22.47    3.36   0
 -31   3  10   19.18    3.84   0
 -31   5  10    2.63    4.37   0
 -30   4  10    5.30    3.93   0
 -26   6   9   -1.88    3.10   0
 -24  -4   3   13.28    0.86   0
 -24  -2   6   41.88    1.53   0
 -24   0   8   92.85    2.94   0
 -23  -1   7   10.48    1.72   0
 -23   3   9  104.10    3.19   0
 -22   4   9   93.60    3.71   0
 -21   1   8   99.01    2.47   0
 -20   6   8   -0.55    2.27   0
 -20   8   7    7.18    4.16   0
 -17   7   7   -1.85    2.97   0
 -16   8   6   -0.99    2.36   0
 -15  -5  -2  249.15    1.69   0
 -13   7   6  133.38    3.70   0
 -11  -1   4   48.30    1.13   0
 -10   4   6   -0.11    1.07   0
  -8   2   5   67.89    1.60   0
  -8  10   1    8.61    2.73   0
  -7  -5  -7   61.82    2.02   0
  -7   9   2    1.67    2.28   0
  -6   0   3   -1.00    0.48   0
  -6  10   0    4.90    2.29   0
  -5  -5 -16   20.81    4.02   0
  -5  -5 -10   29.46    2.35   0
  -5  -5  -9   33.95    1.76   0
  -5   5   4    0.25    0.96   0
  -5   9   1   43.65    2.49   0
  -4  10  -1    3.49    1.99   0
  -3  -3  -3    0.60    0.44   0
  -3   9   0   26.25    2.05   0
  -2  -4  -7   11.90    1.19   0
   0  -4 -17   47.88    3.59   0
   0  -4 -16   11.88    3.50   0
   0  -4 -10   15.76    1.72   0
   1   7   0  287.98    2.69   0
   3  -3 -18   10.10    3.22   0
   3  -3  -9   77.85    2.06   0
   6  -2 -18   11.56    2.86   0
   9  -1 -17   22.73    2.78   0
   9  -1 -16    0.64    2.07   0
   9  -1 -15   -2.37    2.58   0
   9  -1 -13  222.86    4.15   0
   9  -1 -12   15.98    1.71   0
   9  -1 -11  314.32    3.96   0
   9   5  -5   15.79    0.54   0
   9   7  -7    0.00    0.60   0
  10   0 -18   12.16    3.40   0
  10   0 -10  753.91    5.63   0
  10   6  -7   38.58    1.02   0
  11   1 -19   42.07    3.27   0
  12   2 -19    0.09    2.55   0
  13   3 -18   -1.00    2.30   0
  13   3 -11   65.06    1.97   0
  13   5 -12   97.19    2.58   0
 -37  -3   6   50.34    2.90   0
 -34   0   9   -1.12    2.20   0
 -32   0   9   -0.11    2.10   0
 -32   2  10   30.83    3.06   0
 -30  -2   7    8.09    2.03   0
 -29  -1   8   17.61    2.42   0
 -29   3  10    0.54    2.54   0
 -29   5  10   11.20    3.25   0
 -28   4  10    6.88    2.74   0
 -25  -5   1    1.49    0.43   0
 -25   1   9   17.28    2.51   0
 -24   6   9    2.76    2.82   0
 -21   7   8   15.33    2.95   0
 -20  -6  -4   12.03    1.09   0
 -18  -2   5  228.95    2.47   0
 -18   0   7    0.69    1.35   0
 -18   2   8   11.92    1.54   0
 -18   6   8   20.59    3.07   0
 -17   3   8  678.96    5.93   0
 -17   5   8  161.14    3.68   0
 -16  -6  -6   36.13    1.73   0
 -15   9   5    6.01    2.76   0
 -14   2   7   96.19    2.19   0
 -14   6   7   15.34    2.56   0
 -12  -6 -13    3.63    3.24   0
 -12  -6 -12    2.43    2.85   0
 -12  -6 -11   13.90    2.67   0
 -12  -6 -10    3.85    2.23   0
 -12   8   5   10.27    2.17   0
  -9   1   5  125.24    1.90   0
  -9   9   3   65.33    3.16   0
  -8   6   5  109.37    2.51   0
  -7   3   5   35.71    1.30   0
  -7   5   5   12.44    1.61   0
  -7   7   4   14.66    1.54   0
  -6  -4  -4   89.08    1.55   0
  -5  -5 -15   46.74    3.22   0
  -5  -5 -14   83.77    3.46   0
  -5  -5 -13   14.25    3.20   0
  -5  -5 -12   57.91    3.24   0
  -5  -5 -11    2.37    1.75   0
  -4   8   2   21.20    1.91   0
  -2  -4  -8   -1.18    1.45   0
  -2   4   3   29.29    1.13   0
  -1   9  -1   54.38    1.94   0
   0  -4 -15   77.78    3.39   0
   0  -4 -14   -0.36    2.18   0
   0  -4 -13    4.00    2.10   0
   0  -4 -12   37.85    2.32   0
   0  -4 -11   79.32    2.57   0
   0  -2  -3  562.81    2.81   0
   1  -3  -7   91.40    2.08   0
   3  -3 -17    7.71    2.73   0
   3  -3 -16    6.02    3.34   0
   3  -3 -10   -0.88    1.24   0
   3   1  -1   68.54    0.41   0
   3   5   0   54.83    0.97   0
   3   9  -4    5.51    0.84   0
   4  -2  -7   32.65    1.33   0
   6  -2 -17    6.44    2.63   0
   6  -2 -16  108.02    4.09   0
   6  -2 -11   -0.59    1.95   0
   6  -2 -10    5.18    1.26   0
   7  -1 -19    2.28    2.92   0
   7  -1  -8    2.62    1.00   0
   8   0  -7    1.56    0.83   0
   9  -1 -14    0.10    1.79   0
  10   0 -17   -6.69    2.42   0
  10   0 -16    4.02    2.71   0
  10   0 -11    1.56    1.68   0
  11   1 -18    5.42    2.35   0
  11   1 -17  124.35    4.18   0
  11   1 -10   39.04    1.65   0
  11   7 -11   16.06    1.50   0
  12   2 -18   -1.82    2.29   0
  12   2 -17   13.37    2.90   0
  12   2 -10  256.83    3.16   0
  12   4  -9    2.90    1.06   0
  12   6 -11   38.54    1.73   0
  13   3 -16    7.16    2.02   0
  13   3 -15   22.26    2.65   0
  13   3 -14   38.94    2.57   0
  13   3 -13   50.55    2.52   0
  13   3 -12   -0.79    1.25   0
  13   5 -16   -1.10    2.08   0
  13   5 -14  113.78    3.16   0
 -37   1  10   10.73    3.33   0
 -35   1  10    1.30    2.89   0
 -33  -5   2   21.15    1.27   0
 -33  -3   6  115.46    2.92   0
 -30   0   9    4.71    1.97   0
 -28  -2   7   17.40    1.97   0
 -28   2  10   32.90    3.22   0
 -28   6  10   10.77    4.52   0
 -27  -1   8    4.48    1.96   0
 -27   3  10    8.75    2.45   0
 -27   5  10   12.26    2.92   0
 -26   4  10   26.23    2.85   0
 -25   7   9    0.03    3.40   0
 -22  -2   6   52.27    1.56   0
 -22   0   8   66.37    2.19   0
 -22   2   9  133.39    3.10   0
 -22   6   9    0.45    2.65   0
 -21   5   9   -1.39    2.14   0
 -20   4   9   16.07    2.11   0
 -19   1   8    2.61    1.28   0
 -19   7   8   16.66    3.47   0
 -18   8   7   25.98    3.08   0
 -17  -1   6   23.19    1.16   0
 -15   1   7  223.42    2.99   0
 -15   7   7   19.57    2.89   0
 -14  -6  -8    1.22    1.38   0
 -14   0   6    4.00    0.94   0
 -14   8   6   -1.93    2.82   0
 -11   9   4   22.95    3.07   0
 -10   2   6    5.19    1.02   0
  -9  -5  -6   25.47    1.50   0
  -9   3   6    7.71    1.37   0
  -9   7   5   13.54    1.71   0
  -8   0   4 1195.38    4.48   0
  -8   8   4   33.89    2.57   0
  -7  -5 -16   -2.35    4.06   0
  -7  -5  -8  237.69    3.26   0
  -6   8   3    1.00    1.48   0
  -4  -4  -6   40.30    1.61   0
  -4   4   4   23.20    1.11   0
  -2  -4 -17   29.36    3.45   0
  -2  -4 -16   22.36    3.69   0
  -2   8   1   27.12    1.41   0
  -2  10  -2   32.92    1.98   0
  -1  -3  -5    1.13    0.65   0
   0   4   2   27.98    0.86   0
   1  -3 -18    9.38    4.06   0
   1  -1  -2  148.56    1.18   0
   2  -2  -5   93.18    1.54   0
   3  -3 -15    7.40    2.23   0
   3  -3 -14   43.25    2.54   0
   3  -3 -13   40.38    2.39   0
   3  -3 -12   34.09    2.18   0
   3  -3 -11   62.78    2.18   0
   4  -2 -19    0.64    3.11   0
   6  -2 -15   14.58    2.27   0
   6  -2 -14   72.31    2.80   0
   6  -2 -13    8.76    1.91   0
   6  -2 -12   -2.29    1.39   0
   7  -1 -18    0.15    2.54   0
   8   0 -19   -2.57    3.85   0
   9   1  -7   88.47    1.71   0
   9   3  -5   27.26    0.71   0
  10   0 -15    9.88    2.00   0
  10   0 -14   -1.99    1.91   0
  10   0 -13    0.06    1.50   0
  10   0 -12   91.40    2.46   0
  10   2  -7    4.96    0.67   0
  11   1 -16    4.69    2.17   0
  11   1 -15   20.18    2.69   0
  11   1 -12    2.24    1.75   0
  11   1 -11   91.80    2.27   0
  11   5  -8  175.03    2.06   0
  11   7 -14   27.45    2.54   0
  11   7 -13   20.03    2.17   0
  11   7 -12    1.30    1.67   0
  12   2 -16   10.15    2.08   0
  12   2 -15    9.90    2.66   0
  12   2 -14   96.78    3.07   0
  12   2 -13   30.45    2.27   0
  12   2 -12   19.39    1.95   0
  12   2 -11   42.61    1.74   0
  12   6 -15   75.40    3.20   0
  12   6 -14   14.35    2.40   0
  12   6 -13   24.24    2.30   0
  12   6 -12    4.50    1.74   0
 -35   3  11    0.38    3.58   0
 -32   4  11   23.03    4.75   0
 -31  -5   2    2.87    0.95   0
 -31  -3   6   35.48    1.70   0
 -28  -6  -2    2.09    0.58   0
 -28  -4   4   85.17    1.73   0
 -28   0   9    1.24    1.70   0
 -26   6  10   -3.73    4.19   0
 -25   3  10   30.84    2.55   0
 -23   1   9   15.54    1.83   0
 -23   7   9    7.48    3.50   0
 -20   6   9    2.54    3.13   0
 -19  -3   4   62.81    1.26   0
 -19   5   9   32.87    3.03   0
 -16   2   8   13.33    1.85   0
 -16   6   8    4.23    2.75   0
 -15   3   8    8.14    1.41   0
 -15   5   8   22.25    1.92   0
 -14  -6 -13    4.89    3.36   0
 -14  -6 -12    7.22    3.01   0
 -14  -6 -10    4.05    2.25   0
 -14  -6  -9   40.18    2.00   0
 -14  -2   4  406.59    2.55   0
 -13   9   5   44.66    3.59   0
 -11   7   6  111.06    3.07   0
 -10   8   5    3.30    2.42   0
  -9   5   6   94.44    2.32   0
  -7  -5 -10  218.42    3.83   0
  -7  -5  -9   12.63    1.49   0
  -6   4   5   -0.06    0.93   0
  -2  -4 -15   20.83    2.76   0
  -2  -4 -10    1.42    1.86   0
  -2  -4  -9   39.16    1.79   0
   0   8   0   49.75    1.62   0
   1  -3 -17   -2.27    2.84   0
   1  -3  -8   -1.42    1.36   0
   4  -2 -18   24.28    2.95   0
   4  -2 -17   27.80    3.50   0
   4  -2  -8   31.33    1.35   0
   4   0  -3    0.58    0.44   0
   5  -1  -6   -1.39    0.70   0
   6   0  -5    0.52    0.61   0
   7  -1 -17    9.42    2.53   0
   7  -1 -16   10.91    3.15   0
   7  -1  -9  152.02    2.53   0
   8   0 -18    3.38    3.21   0
   8   0  -8    0.53    1.24   0
   8   8  -8    1.01    0.79   0
  11   1 -14    0.51    1.64   0
  11   1 -13    5.37    1.59   0
  11   3 -18    0.93    2.94   0
  11   3  -8   50.13    1.31   0
  12   4 -17    6.83    2.04   0
  12   4 -16   21.31    2.61   0
 -38  -2   8    3.87    3.23   0
 -38   0  10   50.01    4.29   0
 -37  -1   9    5.24    2.54   0
 -36  -2   8   19.47    2.86   0
 -36   0  10   22.75    4.10   0
 -36   2  11   22.91    3.67   0
 -31   3  11   90.09    4.11   0
 -30   4  11    0.96    3.11   0
 -29  -3   6   13.42    1.61   0
 -29   1  10   28.77    2.52   0
 -29   5  11   28.23    4.51   0
 -26  -2   7    7.99    1.22   0
 -26   0   9   -0.29    1.58   0
 -24  -6  -3   26.43    1.00   0
 -24   6  10   13.66    3.86   0
 -23  -3   5    0.24    0.70   0
 -23   5  10   37.48    3.05   0
 -22   4  10   80.93    3.76   0
 -21   7   9    6.87    3.82   0
 -20   0   8  112.27    2.71   0
 -20   8   8   17.92    3.37   0
 -18  -6  -6   17.00    1.48   0
 -18   4   9  270.20    4.36   0
 -17   1   8  142.50    2.85   0
 -17   7   8   22.23    2.74   0
 -16  -6  -8    1.79    1.85   0
 -16   0   7    1.35    1.42   0
 -16   8   7    8.74    2.60   0
 -15   9   6    7.65    3.63   0
 -13   7   7   10.27    2.74   0
 -12   2   7   47.87    1.62   0
 -12   6   7  143.83    3.26   0
 -11  -5  -5   27.46    1.30   0
 -11   3   7    3.15    1.55   0
 -11   5   7   13.45    1.57   0
 -10   0   5   -1.23    0.67   0
  -9  -5  -7   36.60    1.76   0
  -8  -4  -3   27.14    0.80   0
  -8   4   6   17.19    1.29   0
  -7  -5 -12   13.80    2.12   0
  -7  -5 -11    2.06    1.90   0
  -7   9   3    2.56    2.28   0
  -6  10   1    5.91    2.40   0
  -5   9   2    2.37    2.03   0
  -4  -4 -17    3.01    3.25   0
  -4  -4  -7    8.94    1.42   0
  -2  -4 -14    0.39    2.15   0
  -2  -4 -13   37.44    2.50   0
  -2  -4 -12   49.57    2.34   0
  -2  -4 -11  132.36    3.04   0
  -1  -3 -18    5.49    4.15   0
   0  10  -3    1.77    1.40   0
   1  -3 -16   23.99    2.83   0
   1  -3 -15   43.59    3.34   0
   1  -3  -9   32.57    1.88   0
   2  -2 -19    1.70    3.16   0
   2   4   1  155.26    1.42   0
   3  -1  -4  456.34    2.74   0
   4  -2 -16    7.26    2.48   0
   4  -2  -9    8.60    1.60   0
   5  -1 -19   39.25    3.46   0
   7  -1 -15   78.44    2.99   0
   7  -1 -14    3.65    2.46   0
   7  -1 -13  511.80    5.78   0
   7  -1 -12   62.08    2.72   0
   7  -1 -11   65.70    2.17   0
   7  -1 -10    6.36    1.24   0
   8   0 -17   -0.07    2.32   0
   9   1 -18    1.34    2.36   0
  10   2 -18   11.15    2.39   0
  10   2  -8  110.02    1.98   0
  11   3 -17    1.87    2.68   0
  11   5 -17    9.68    2.64   0
  12   4 -15   40.15    2.24   0
  12   4 -14   -0.42    2.17   0
  12   4 -13    5.02    1.94   0
  12   4 -11   70.86    1.94   0
 -37   1  11   15.89    4.24   0
 -34  -2   8    2.89    1.95   0
 -34   0  10   -1.19    2.45   0
 -32  -2   8    1.46    2.43   0
 -32   0  10    8.64    2.89   0
 -32   2  11   16.71    2.96   0
 -28   4  11   16.96    2.96   0
 -27  -3   6   15.57    1.47   0
 -27   1  10   -0.72    1.99   0
 -27   5  11    5.85    4.10   0
 -24   0   9    1.51    2.14   0
 -22  -6  -4    3.38    1.12   0
 -21   5  10    7.83    2.97   0
 -20  -2   6  371.09    3.26   0
 -18   6   9   82.08    3.30   0
 -18   8   8   17.82    3.85   0
 -17   5   9   13.85    2.17   0
 -16  -6 -12   -2.96    3.12   0
 -16  -6 -11   14.73    2.89   0
 -16  -6 -10    0.30    2.41   0
 -12   8   6   18.29    2.36   0
 -10   4   7    5.73    1.75   0
  -9  -5 -15   -2.90    2.92   0
  -9  -5 -14   -5.70    3.05   0
  -9  -5  -8   -0.45    1.62   0
  -9   9   4   62.40    3.25   0
  -7   7   5    9.68    2.03   0
  -6   6   5   49.57    1.83   0
  -5   7   4  108.97    2.41   0
  -4  -4 -15   35.99    3.58   0
  -4   2   4   75.04    1.49   0
  -4  10   0    7.65    2.10   0
  -3  -3  -4  188.99    1.99   0
  -3   7   3    1.19    1.08   0
  -3   9   1    8.60    1.83   0
  -2  -2  -2   42.70    0.80   0
  -2   6   3   75.62    1.70   0
  -1  -3 -17   35.13    3.91   0
  -1  -3  -6  289.90    2.86   0
  -1   7   2    7.01    1.28   0
   0   6   2   71.78    1.63   0
   1  -3 -14   -3.48    1.87   0
   1  -3 -13   26.86    2.77   0
   1  -3 -12  231.32    4.10   0
   1  -3 -11    0.14    1.96   0
   1  -3 -10   -0.10    1.23   0
   2  -2 -18    8.00    3.08   0
   2  -2  -6   10.41    0.96   0
   4  -2 -15   34.87    2.55   0
   4  -2 -14   11.78    2.54   0
   4  -2 -13  109.19    3.33   0
   4  -2 -11   -3.16    1.79   0
   4  -2 -10   24.15    1.51   0
   5  -1 -18    3.45    2.52   0
   5  -1  -7  166.97    2.40   0
   6   0 -19    4.13    2.87   0
   7   1  -5   76.67    1.20   0
   8   0 -16    3.75    2.04   0
   8   0 -15    3.29    2.44   0
   8   0  -9   -2.07    0.92   0
   8   2  -5   68.18    1.08   0
   8   4  -4    4.18    0.36   0
   9   1 -17   17.95    2.45   0
   9   1  -8   14.78    1.01   0
  10   6  -8    3.67    0.87   0
  11   3  -9   34.22    1.30   0
  11   5 -16   39.82    2.94   0
 -37  -3   7   35.47    2.80   0
 -36  -4   5    1.03    1.77   0
 -35   1  11    5.66    2.94   0
 -34  -4   5   -0.44    1.54   0
 -33   1  11    1.13    3.48   0
 -30  -2   8   52.26    2.69   0
 -30   0  10    1.38    2.05   0
 -29  -5   2   22.38    0.94   0
 -26  -4   4   11.37    1.04   0
 -25   1  10   -1.62    1.84   0
 -25   5  11    2.82    3.38   0
 -24  -2   7   85.77    2.04   0
 -23  -1   8    2.28    1.29   0
 -23   7  10   -1.89    4.35   0
 -22   2  10   84.24    2.88   0
 -22   6  10    9.57    2.92   0
 -21   3  10    3.64    1.88   0
 -19   7   9    3.21    2.67   0
 -18  -6  -7  104.51    2.58   0
 -16  -2   5    6.13    0.73   0
 -16   4   9   86.53    2.68   0
 -15  -3   3  219.14    1.57   0
 -15  -1   6   85.04    1.67   0
 -15   7   8    2.73    2.21   0
 -14   2   8   38.18    1.64   0
 -14   8   7   -1.46    2.39   0
 -13   5   8   73.10    2.54   0
 -12   0   6    0.96    0.78   0
 -11  -5  -6  588.31    4.36   0
 -11   9   5    5.67    2.37   0
  -9  -5 -13    2.11    2.18   0
  -9  -5 -12   20.46    2.94   0
  -9  -5 -11   28.58    2.62   0
  -9  -5 -10    6.91    2.15   0
  -9   7   6   10.65    2.19   0
  -7   5   6   29.64    1.86   0
  -6  -4 -17   31.85    3.57   0
  -6   2   5   39.33    1.22   0
  -6   8   4   14.78    2.30   0
  -5   3   5  294.73    3.01   0
  -5   5   5   86.99    2.01   0
  -4  -4 -14    5.93    2.17   0
  -4  -4  -8    5.34    1.13   0
  -4   8   3   22.15    1.95   0
  -3  -3 -18   51.74    4.55   0
  -3   5   4  146.48    2.21   0
  -2   2   3  391.95    2.47   0
  -2  10  -1   13.64    1.96   0
  -1  -3 -16   -3.22    3.46   0
  -1   5   3    1.73    1.02   0
  -1   9   0    3.67    1.41   0
   0  -2 -19    5.97    4.13   0
   0  -2  -4   61.73    1.28   0
   2  -2 -17   15.96    2.65   0
   3  -1 -19   44.08    3.47   0
   4  -2 -12  117.66    2.84   0
   5  -1 -17   31.17    2.74   0
   5  -1 -16    8.40    2.79   0
   6   0 -18   58.00    3.74   0
   6   0  -6 1282.90    5.32   0
   7   1 -19    6.05    2.67   0
   8   0 -14  222.57    3.94   0
   8   0 -13   -4.94    2.01   0
   8   0 -12  369.82    4.51   0
   8   0 -11    1.56    1.19   0
   8   0 -10  528.57    4.59   0
   8   2 -19    1.00    3.15   0
   9   1 -16    1.52    1.97   0
   9   1 -15    3.56    2.57   0
   9   1  -9   83.40    1.85   0
   9   7  -8    8.17    0.97   0
  10   2 -16   -3.02    1.74   0
  10   2 -15    4.29    2.32   0
  10   2  -9   10.39    1.04   0
  10   4 -18   -1.12    2.41   0
  11   3 -13    8.68    1.88   0
  11   3 -11   71.05    2.26   0
  11   3 -10   13.79    1.16   0
  11   5 -15   -1.90    2.18   0
  11   5 -10  213.41    2.91   0
 -35  -3   7   31.79    2.09   0
 -33  -3   7    3.38    2.02   0
 -33   3  12   -3.51    3.28   0
 -32  -4   5  194.98    2.79   0
 -31   1  11   76.97    3.35   0
 -31   3  12   32.72    4.33   0
 -28   0  10    1.91    1.92   0
 -27  -1   9    3.58    2.16   0
 -26   6  11   13.46    3.39   0
 -25   3  11    0.98    2.15   0
 -23   1  10   -2.72    2.27   0
 -22   0   9   -2.31    1.78   0
 -21  -3   5   45.04    1.34   0
 -20  -6  -6   34.51    1.78   0
 -20   8   9   33.77    4.52   0
 -19   1   9   23.89    1.64   0
 -18  -6 -10   34.28    2.85   0
 -18  -6  -9    1.52    2.13   0
 -18  -6  -8   12.59    2.03   0
 -18   0   8    1.53    1.11   0
 -16   6   9  163.53    3.96   0
 -16   8   8   12.80    3.93   0
 -15   1   8   -2.12    1.51   0
 -15   5   9    1.02    2.57   0
 -13   9   6   19.77    2.76   0
 -12   4   8   28.90    1.84   0
 -11  -5 -14    3.51    3.55   0
 -11   7   7   44.39    2.89   0
 -10   8   6   -2.29    2.48   0
  -9   5   7    2.66    1.87   0
  -8   2   6   27.61    1.26   0
  -8   8   5   47.98    2.37   0
  -7   1   5   72.76    1.39   0
  -7   3   6  236.53    2.86   0
  -6  -4 -16   39.74    3.29   0
  -5   1   4  113.15    1.53   0
  -4  -4 -13   -2.59    1.95   0
  -4  -4 -12   56.99    2.57   0
  -4  -4 -11   70.49    2.49   0
  -4  -4 -10   20.76    1.70   0
  -4  -4  -9   69.92    2.14   0
  -3   1   3  337.94    2.19   0
  -2   8   2   22.45    1.66   0
  -1  -3 -15   51.47    2.90   0
  -1  -3  -7   15.15    1.13   0
   0  -2 -18   15.96    4.09   0
   1   7   1    2.00    1.02   0
   2  -2 -16    6.97    2.35   0
   2  -2  -7  222.79    2.66   0
   3  -1 -18    1.19    3.33   0
   5  -1 -15   68.17    2.83   0
   5  -1  -8   52.21    1.58   0
   5   1  -3  655.72    2.47   0
   6   0 -17   -6.44    2.92   0
   7   1 -18    0.52    2.49   0
   8   2 -18   -1.75    3.04   0
   8   8  -9    1.14    1.08   0
   9   1 -14    1.30    1.71   0
   9   1 -13  238.71    3.95   0
   9   1 -12   24.53    2.15   0
   9   1 -11  329.50    3.99   0
   9   1 -10    5.18    1.12   0
  10   2 -14   13.80    1.88   0
  10   2 -13   -2.07    2.00   0
  10   2 -11  144.88    2.82   0
  10   2 -10   82.42    1.95   0
  10   4 -17    5.93    2.25   0
  10   6 -15   63.80    2.87   0
  10   6  -9  141.66    2.13   0
  11   3 -12   95.67    2.35   0
  11   5 -13    5.71    1.91   0
  11   5 -12    1.54    1.71   0
  11   5 -11    5.04    1.21   0
 -38  -2   9    6.32    3.02   0
 -37  -1  10    7.65    2.78   0
 -36   0  11    1.93    3.61   0
 -35  -1  10   -1.14    2.98   0
 -34   2  12   18.73    3.55   0
 -29   1  11    4.28    2.24   0
 -29   3  12    8.96    3.55   0
 -29   5  12    8.25    3.53   0
 -28   4  12   -0.09    3.67   0
 -26  -6  -3   60.13    1.32   0
 -26   0  10  128.15    3.56   0
 -25  -3   6  113.17    2.03   0
 -23   3  11    5.00    2.20   0
 -23   5  11    1.03    2.61   0
 -21  -1   8   98.41    2.48   0
 -21   7  10   -0.59    3.17   0
 -20  -6  -7   78.80    2.44   0
 -19   3  10  225.31    4.00   0
 -18  -4   2    2.91    0.33   0
 -18   4  10  121.80    3.34   0
 -17   7   9   13.66    2.67   0
 -15   9   7    7.18    2.96   0
 -14   0   7    0.41    0.85   0
 -14   4   9   69.68    2.83   0
 -13   7   8   48.01    3.21   0
 -12   8   7   33.01    3.25   0
 -11  -5 -13   24.26    2.59   0
 -10   2   7    5.24    1.05   0
  -8  -4  -4    8.69    0.91   0
  -6  -4 -14   55.77    3.59   0
  -6  10   2   13.73    2.55   0
  -4   4   5   92.54    1.97   0
  -3  -3 -17    9.65    3.02   0
  -1  -3 -14  131.23    3.50   0
  -1  -3 -13  111.84    3.53   0
  -1  -3  -8    1.10    0.97   0
   0  -2 -17   15.94    3.45   0
   0   2   2  769.98    2.88   0
   1  -1 -19    5.88    3.71   0
   2  -2 -15    3.02    2.03   0
   2  -2 -14   44.14    2.99   0
   2  -2  -8  128.12    2.41   0
   2   6   1  579.76    3.29   0
   3  -1 -17   17.75    3.38   0
   3  -1  -5   82.58    1.42   0
   4   0 -19    2.60    2.76   0
   5  -1 -14   19.19    2.00   0
   5  -1 -13   14.44    2.18   0
   5  -1 -10    9.94    1.63   0
   5  -1  -9  365.36    3.71   0
   5   5  -1   13.17    0.43   0
   6   0 -16  194.92    3.99   0
   8   2 -17   -1.45    2.55   0
   8   8 -10   24.82    1.62   0
   9   3 -17   -1.45    1.89   0
   9   5 -17    2.00    2.54   0
   9   5  -6   89.75    1.27   0
   9   7 -14   72.26    2.93   0
   9   7  -9   28.31    1.42   0
  10   2 -12    6.60    1.38   0
  10   4 -16    4.17    1.80   0
  10   4  -8    1.50    0.93   0
  10   6 -10    0.96    1.28   0
 -36  -2   9    4.19    2.22   0
 -35   1  12    3.88    4.19   0
 -34  -2   9   12.15    2.59   0
 -34   0  11   -0.12    2.58   0
 -33  -1  10   18.72    2.35   0
 -32   0  11   -2.62    3.01   0
 -30  -4   5   -2.08    1.17   0
 -30   2  12   31.52    3.23   0
 -27   1  11    3.15    2.14   0
 -27   3  12   38.82    3.97   0
 -26  -2   8   37.48    2.11   0
 -26   4  12   20.46    3.79   0
 -25  -1   9   19.59    1.62   0
 -24  -6  -4   18.17    1.21   0
 -22   6  11   25.88    3.42   0
 -21   1  10    6.81    2.16   0
 -21   5  11    4.62    3.25   0
 -20  -6 -10   11.30    2.64   0
 -20   0   9   29.05    2.05   0
 -19   7  10   -6.13    3.92   0
 -18  -2   6  241.65    2.54   0
 -18   8   9    9.66    3.27   0
 -17  -5  -2   15.59    0.73   0
 -17   1   9  135.08    2.92   0
 -14   8   8    3.33    3.32   0
 -13  -5 -14    0.77    3.35   0
 -13  -5  -5    4.41    1.05   0
 -12  -4  -1    3.55    0.40   0
 -12   2   8   42.17    1.92   0
 -11  -5 -12    5.14    2.06   0
 -11  -5 -11    1.54    1.84   0
 -11  -5 -10    7.40    2.22   0
 -11  -5  -8  150.49    2.72   0
 -11   1   7  748.91    4.95   0
 -11   9   6    1.78    3.11   0
  -9  -1   4    2.39    0.51   0
  -9   9   5    3.90    2.13   0
  -8   4   7   49.56    2.00   0
  -7  -1   3  890.81    3.02   0
  -7   9   4   -1.29    1.87   0
  -6  -4 -13   96.00    3.64   0
  -6  -4  -7   58.74    1.70   0
  -6   4   6   36.98    1.50   0
  -5   9   3   22.57    1.89   0
  -4  10   1    2.44    2.22   0
  -3  -3  -5   24.21    0.94   0
  -1  -3 -12   47.97    2.35   0
  -1  -3 -11    7.64    1.51   0
  -1  -3 -10   -1.08    1.20   0
  -1  -3  -9   48.05    1.72   0
   1   9  -1   46.88    1.59   0
   2  -2 -13   -0.91    1.57   0
   2  -2 -12  206.68    3.79   0
   2  -2  -9    9.29    1.54   0
   3  -1 -16   12.82    2.79   0
   4   0 -18   24.12    2.72   0
   4   0  -4  974.48    3.76   0
   5  -1 -12   -0.36    1.36   0
   5  -1 -11  206.70    3.24   0
   5   1 -19   39.04    3.17   0
   6   0 -15   -0.10    1.83   0
   6   0  -7   -1.86    0.79   0
   7   1 -16   18.69    2.66   0
   7   1  -6   13.56    0.72   0
   8   2  -6   28.51    0.86   0
   8   4 -18    9.88    3.15   0
   8   8 -12   69.42    2.37   0
   8   8 -11   34.01    1.88   0
   9   3 -16    2.26    1.66   0
   9   7 -13    1.16    2.15   0
  10   4 -15    9.18    1.68   0
  10   4 -14   22.32    2.21   0
  10   6 -13   44.20    2.05   0
  10   6 -12   -0.19    1.75   0
  10   6 -11  135.82    2.62   0
 -32  -2   9   -0.08    1.73   0
 -30   0  11   -0.61    2.11   0
 -29  -3   7   23.38    1.49   0
 -28   2  12    9.97    2.71   0
 -25   3  12   58.50    3.76   0
 -24  -4   4   45.89    1.15   0
 -24   0  10   21.41    1.95   0
 -24   4  12    0.42    3.28   0
 -21   3  11    4.83    2.07   0
 -20   4  11    2.14    2.16   0
 -18   2  10    0.62    1.52   0
 -17   3  10  210.27    3.77   0
 -16   0   8  523.98    4.40   0
 -16   4  10   26.98    2.19   0
 -15   7   9   -2.38    2.29   0
 -13  -5 -13    9.45    2.40   0
 -13   9   7    9.19    3.42   0
 -11  -1   5  537.77    3.20   0
 -10   4   8    0.77    1.27   0
  -8  -4 -15   15.07    2.85   0
  -7   7   6   66.45    2.30   0
  -6  -4 -12   26.59    2.09   0
  -6  -4 -11   40.86    2.59   0
  -6  -4 -10   35.01    2.46   0
  -6  -4  -9  276.92    3.87   0
  -6  -4  -8   -0.60    1.18   0
  -5  -3  -3    4.48    0.47   0
  -5   7   5   41.49    1.86   0
  -4   6   5  152.86    2.63   0
  -3  -3 -15    0.41    2.22   0
  -3   7   4  218.82    3.03   0
  -3   9   2   38.53    1.85   0
  -2  -2 -18   69.56    3.78   0
   0  -2 -16    3.00    2.28   0
   0  -2  -5    3.76    0.68   0
   0   4   3   84.75    1.42   0
   1  -1 -18   -1.17    2.43   0
   1  -1  -3  535.44    2.59   0
   2  -2 -11  204.88    3.34   0
   2  -2 -10  125.45    2.59   0
   2   0 -19   -1.14    3.48   0
   3  -1 -15   -0.76    2.73   0
   4   0 -17   -1.08    2.83   0
   4   4   0   23.37    0.51   0
   5   1 -18    3.40    2.37   0
   6   0 -14   99.61    2.87   0
   6   0 -13   -0.33    2.05   0
   6   0  -8   81.73    1.75   0
   7   1 -15   57.12    2.52   0
   7   3 -18    6.38    2.87   0
   8   2 -15   -3.70    2.06   0
   8   4 -17    1.36    2.70   0
   9   3 -15    4.89    1.63   0
   9   3  -7    1.55    0.60   0
   9   5 -16   15.60    1.99   0
   9   7 -12  129.98    2.86   0
   9   7 -11    8.61    1.55   0
  10   4 -13    5.90    1.48   0
  10   4 -12   15.93    1.73   0
  10   4 -11  234.91    3.24   0
  10   4 -10   -1.30    1.36   0
  10   4  -9   35.90    1.25   0
 -31   3  13   24.85    3.66   0
 -30   4  13   61.01    4.37   0
 -23  -3   6  416.61    3.36   0
 -23  -1   9   16.51    1.54   0
 -21   7  11    1.53    3.16   0
 -20   6  11   50.86    3.46   0
 -19  -1   8    3.52    1.14   0
 -19   5  11   35.26    2.75   0
 -16   6  10    1.84    2.34   0
 -16   8   9   -1.15    2.98   0
 -15  -5 -14    1.54    2.78   0
 -14   2   9   11.59    1.45   0
 -13  -5  -6   15.94    1.14   0
 -13   1   8    5.46    1.12   0
 -13   3   9   34.91    1.83   0
 -12  -2   4    3.63    0.43   0
 -10  -4 -16   -0.61    2.82   0
 -10   6   8    6.15    1.73   0
  -8  -4 -14    8.44    2.43   0
  -8   0   5   -0.48    0.61   0
  -8   8   6   16.72    2.06   0
  -6   0   4   17.31    0.74   0
  -6   8   5   26.78    1.99   0
  -5   5   6  217.59    3.02   0
  -3  -3 -14    8.23    2.09   0
  -3  -3  -6  193.73    2.36   0
  -2  -2 -17    5.27    2.66   0
  -1  -1 -19   54.43    3.68   0
   0  -2 -15    1.83    1.93   0
   1  -1 -17    8.15    2.43   0
   3  -1  -6    0.05    0.72   0
   6   0 -12   16.99    1.51   0
   6   0 -11    1.64    1.21   0
   6   0 -10  512.01    4.50   0
   6   0  -9   -0.25    0.91   0
   7   1 -14    1.19    1.58   0
   7   1  -7  310.95    2.77   0
   9   3 -14   10.70    1.47   0
   9   5 -15   -0.58    1.48   0
;
_shelx_hkl_checksum     4688
_shelx_res_file
;
TITL ocpr6 in C2/c
    ocpr6.res
    created by SHELXL-2019/3 at 16:17:55 on 01-Apr-2026
CELL  0.71073  31.1356   7.7899  14.9686   90.000   99.678   90.000
ZERR    8.000   0.0011   0.0002   0.0006    0.000    0.003    0.000
LATT  7
SYMM -X, Y, 1/2-Z
SFAC C H CL O
UNIT 168 136 8 32
L.S. 5
TEMP -153
BOND $H
CONF
SIZE 0.097  0.288  0.980
FMAP 2
HTAB C14 O1
HTAB C21 O2
ACTA
PLAN -10 .5 -.5
MPLA C2 > C7
MPLA C8 > C13
MPLA C15 > C21
MPLA C2 > C7
WGHT    0.051000    8.340900
FVAR       0.19935
CL1   3    0.416086    0.293339    0.815442    11.00000    0.01958    0.01765 =
         0.02033    0.00136    0.00565    0.00058
O1    4    0.386756    0.435855    0.795127    11.00000    0.04066    0.02844 =
         0.04202    0.00488    0.01318    0.01797
O2    4    0.449312    0.300747    0.759090    11.00000    0.02919    0.02933 =
         0.03715    0.00245    0.01962   -0.00287
O3    4    0.436577    0.300486    0.909185    11.00000    0.04141    0.03495 =
         0.02123    0.00083   -0.00088   -0.01024
O4    4    0.392431    0.134525    0.798998    11.00000    0.02467    0.02462 =
         0.02789    0.00004    0.00446   -0.00614
C1    1    0.343367    0.868788    0.621215    11.00000    0.01955    0.01729 =
         0.01705   -0.00235    0.00541   -0.00194
C2    1    0.299731    0.823974    0.641827    11.00000    0.01942    0.01694 =
         0.01850   -0.00247    0.00527   -0.00058
C3    1    0.295275    0.718970    0.715123    11.00000    0.02032    0.03704 =
         0.02675    0.01049    0.00439    0.00105
AFIX  43
H3    2    0.320546    0.681002    0.754824    11.00000   -1.20000
AFIX   0
C4    1    0.254419    0.669191    0.730849    11.00000    0.02572    0.04339 =
         0.02958    0.01675    0.01017   -0.00256
AFIX  43
H4    2    0.251951    0.598505    0.781455    11.00000   -1.20000
AFIX   0
C5    1    0.217274    0.721768    0.673365    11.00000    0.01870    0.03305 =
         0.02969    0.00065    0.00827   -0.00271
AFIX  43
H5    2    0.189381    0.685822    0.683784    11.00000   -1.20000
AFIX   0
C6    1    0.220930    0.826693    0.600805    11.00000    0.01722    0.02704 =
         0.02207   -0.00269    0.00047    0.00275
AFIX  43
H6    2    0.195461    0.863167    0.561233    11.00000   -1.20000
AFIX   0
C7    1    0.261967    0.879692    0.585184    11.00000    0.02183    0.01852 =
         0.01773   -0.00082    0.00468    0.00198
AFIX  43
H7    2    0.264178    0.953945    0.535816    11.00000   -1.20000
AFIX   0
C8    1    0.347109    1.025600    0.567079    11.00000    0.01504    0.01857 =
         0.01834    0.00079    0.00275   -0.00199
C9    1    0.333712    1.185345    0.596305    11.00000    0.02428    0.02203 =
         0.01958   -0.00163    0.00552    0.00007
AFIX  43
H9    2    0.321355    1.192816    0.650043    11.00000   -1.20000
AFIX   0
C10   1    0.338570    1.331614    0.546615    11.00000    0.03453    0.01715 =
         0.03002   -0.00160    0.00924    0.00197
AFIX  43
H10   2    0.329943    1.439723    0.567043    11.00000   -1.20000
AFIX   0
C11   1    0.356003    1.322043    0.466823    11.00000    0.03253    0.02299 =
         0.02606    0.00927    0.00859    0.00180
AFIX  43
H11   2    0.359674    1.423210    0.433474    11.00000   -1.20000
AFIX   0
C12   1    0.367924    1.163759    0.436596    11.00000    0.02113    0.02821 =
         0.02004    0.00563    0.00804    0.00069
AFIX  43
H12   2    0.379058    1.156112    0.381405    11.00000   -1.20000
AFIX   0
C13   1    0.363712    1.016471    0.486365    11.00000    0.01698    0.01920 =
         0.01968   -0.00066    0.00236    0.00183
AFIX  43
H13   2    0.372196    0.908645    0.465320    11.00000   -1.20000
AFIX   0
C14   1    0.377135    0.759409    0.645941    11.00000    0.02028    0.01814 =
         0.02044    0.00162    0.00531   -0.00158
AFIX  43
H14   2    0.370215    0.655682    0.673732    11.00000   -1.20000
AFIX   0
C15   1    0.422744    0.779233    0.635692    11.00000    0.01841    0.02097 =
         0.01734    0.00413    0.00211    0.00078
C16   1    0.441905    0.943989    0.640434    11.00000    0.02029    0.02216 =
         0.02153   -0.00357    0.00291    0.00215
H16   2    0.424349    1.033557    0.655817    11.00000   -1.20000
C17   1    0.483497    0.990932    0.629399    11.00000    0.02094    0.02192 =
         0.03188   -0.00444    0.00271   -0.00413
H17   2    0.488741    1.108803    0.639109    11.00000   -1.20000
C18   1    0.517701    0.889787    0.609061    11.00000    0.01836    0.02984 =
         0.03519   -0.00171    0.00522   -0.00340
H18   2    0.543093    0.951003    0.599571    11.00000   -1.20000
C19   1    0.519421    0.714274    0.602624    11.00000    0.01968    0.02862 =
         0.03949   -0.00414    0.00667    0.00453
H19   2    0.545465    0.667447    0.591883    11.00000   -1.20000
C20   1    0.487164    0.596121    0.614624    11.00000    0.02301    0.02322 =
         0.04434    0.00435    0.00408    0.00519
H20   2    0.494937    0.476709    0.616416    11.00000   -1.20000
C21   1    0.445086    0.624117    0.629029    11.00000    0.02294    0.01867 =
         0.03553    0.00590    0.00246   -0.00047
H21   2    0.428611    0.522926    0.633743    11.00000   -1.20000
HKLF 4
REM  ocpr6 in C2/c
REM wR2 = 0.1347, GooF = S = 1.063, Restrained GooF = 1.063 for all data
REM R1 = 0.0535 for 3203 Fo > 4sig(Fo) and 0.0782 for all 4227 data
REM 253 parameters refined using 0 restraints
END
WGHT      0.0509      8.3430
REM Highest difference peak  0.366,  deepest hole -0.425,  1-sigma level  0.067
Q1    1   0.3209  0.8360  0.6349  11.00000  0.05    0.37
Q2    1   0.3917  0.2180  0.8295  11.00000  0.05    0.33
Q3    1   0.3421  0.9588  0.5900  11.00000  0.05    0.32
Q4    1   0.4419  0.2859  0.7916  11.00000  0.05    0.30
Q5    1   0.4026  0.3875  0.7831  11.00000  0.05    0.30
Q6    1   0.5117  0.7994  0.5890  11.00000  0.05    0.29
Q7    1   0.2223  0.7510  0.6233  11.00000  0.05    0.29
Q8    1   0.4388  0.3953  0.8867  11.00000  0.05    0.29
Q9    1   0.3669  1.0494  0.5437  11.00000  0.05    0.28
Q10   1   0.2725  0.6784  0.7045  11.00000  0.05    0.28
;
_shelx_res_checksum     68399
data_global
_journal_date_recd_electronic     2026-04-28
_journal_date_accepted     2026-05-05
_journal_name_full     'IUCrData'
_journal_year     2026
_journal_volume     11
_journal_issue      1
_journal_page_first     0
_journal_page_last     0
_journal_paper_category     HO
_journal_paper_doi     10.1107/S2414314626004645
_journal_coeditor_code     BT4198
_publ_contact_author_name     'Heiner Detert'
_publ_contact_author_address
;
University of Mainz
Department of Chemistry
Duesbergweg 10-14
55099 Mainz
Germany
;
_publ_contact_author_email     'detert@uni-mainz.de'
_publ_contact_author_fax     '+496131-3925338'
_publ_contact_author_phone     '+496131-3924189'
_publ_section_title
;
1-(2,2-Diphenylethen-1-yl)tropylium perchlorate
;
loop_
    _publ_author_name
    _publ_author_address
    'Schollmeyer, Dieter'
;
University of Mainz
Department of Chemistry
Duesbergweg 10-14
55099 Mainz
Germany
;
    'Detert, Heiner'
;
University of Mainz
Department of Chemistry
Duesbergweg 10-14
55099 Mainz
Germany
;
_publ_section_synopsis
;
In the title salt, two hydrogen bonds from the tropylium moiety and the vinyl
group connect the cation with oxygen atoms of the perchlorate anion. The
perchlorate anion is surrounded by three tropylium cations. The tropylium rings
of the cations, which are related <i>via</i> a C~2~ axis, are mostly parallel
with a short distance between the centroids.
;
