# Supplementary material for: 1-(2,2-Di­phenyl­ethen-1-yl)tropylium perchlorate
Source: IUCrdata. 2026 May 15;11(Pt 5):x260464. doi: 10.1107/S2414314626004645 (PMC13239008; doi:10.1107/S2414314626004645)
Supplement: Supplementary file 2 [file x-11-x260464-Isup2.hkl]

data_I                                                                          
_shelx_title ' ocpr6 in C2/c'                                                   
_shelx_refln_list_code          4                                               
_shelx_F_calc_maximum      482.40                                               
_exptl_crystal_F_000      1536.00                                               
_reflns_d_resolution_high  0.7604                                               
                                                                                
loop_                                                                           
 _space_group_symop_operation_xyz                                               
 'x, y, z'                                                                      
 '-x, y, -z+1/2'                                                                
 'x+1/2, y+1/2, z'                                                              
 '-x+1/2, y+1/2, -z+1/2'                                                        
 '-x, -y, -z'                                                                   
 'x, -y, z-1/2'                                                                 
 '-x+1/2, -y+1/2, -z'                                                           
 'x+1/2, -y+1/2, z-1/2'                                                         
                                                                                
_cell_length_a    31.1356                                                       
_cell_length_b     7.7899                                                       
_cell_length_c    14.9686                                                       
_cell_angle_alpha  90.000                                                       
_cell_angle_beta   99.678                                                       
_cell_angle_gamma  90.000                                                       
                                                                                
_shelx_F_squared_multiplier     1.000                                           
                                                                                
loop_                                                                           
 _refln_index_h                                                                 
 _refln_index_k                                                                 
 _refln_index_l                                                                 
 _refln_F_squared_calc                                                          
 _refln_F_squared_meas                                                          
 _refln_F_squared_sigma                                                         
 _refln_observed_status                                                         
   6   0   0       3980.54       4500.78       494.32 o                         
   8   0   0       1775.55       2047.53        34.22 o                         
  10   0   0       5208.56       6211.70       482.25 o                         
  12   0   0       1073.03        892.22        18.59 o                         
  14   0   0      14835.29      15515.54       629.32 o                         
  16   0   0        177.03        285.85        59.13 o                         
  18   0   0         68.30        182.02        41.90 o                         
  20   0   0          0.19        -23.72        23.72 o                         
  22   0   0       4647.19       4361.77       346.24 o                         
  24   0   0        450.24        443.81        34.35 o                         
  26   0   0       1103.08       1184.55        96.50 o                         
  28   0   0       6726.42       6538.04       138.52 o                         
  30   0   0       6957.17       6937.18        82.38 o                         
  32   0   0       2454.06       2507.68        86.18 o                         
  34   0   0        212.02        239.49        41.18 o                         
  36   0   0       1639.92       1344.51       109.46 o                         
  38   0   0        454.47        526.97       122.42 o                         
  40   0   0        509.51        622.93        69.32 o                         
   1   1   0       2166.65       1728.38       100.53 o                         
   3   1   0       5777.46       6240.64        37.24 o                         
   5   1   0       2135.14       2270.10        44.41 o                         
   7   1   0      12183.99      12382.03       130.81 o                         
   9   1   0         16.15         10.57         9.81 o                         
  11   1   0       1714.33       1614.43        17.14 o                         
  13   1   0        567.60        699.33        19.31 o                         
  15   1   0         31.01         58.94        11.43 o                         
  17   1   0        638.61        868.60        37.12 o                         
  19   1   0        229.96        300.48        17.29 o                         
  21   1   0         45.90         32.95        16.84 o                         
  23   1   0       1705.79       1685.99        47.58 o                         
  25   1   0        257.62        262.72        23.93 o                         
  27   1   0        546.10        601.49        66.68 o                         
  29   1   0        182.78        223.49        26.66 o                         
  31   1   0        227.29        115.46        48.62 o                         
  33   1   0        135.27        125.71        29.93 o                         
  35   1   0        692.23        685.14        53.25 o                         
  37   1   0          7.46         36.51        45.23 o                         
  39   1   0        210.62        268.75        54.04 o                         
   0   2   0      85040.14      82403.61       122.79 o                         
   2   2   0       2853.97       3039.35        16.16 o                         
   4   2   0        356.81        207.05         9.06 o                         
   6   2   0      20986.36      21362.27       164.69 o                         
   8   2   0      24291.05      25034.96       427.64 o                         
  10   2   0       1082.36        996.39        26.64 o                         
  12   2   0        320.29        228.54         9.49 o                         
  14   2   0       3679.79       3497.54        49.57 o                         
  16   2   0        843.34        815.84        22.49 o                         
  18   2   0       1677.07       1527.76        46.05 o                         
  20   2   0       1644.88       1884.15        31.37 o                         
  22   2   0         89.43         29.73        16.89 o                         
  24   2   0       8896.53       8517.80       221.09 o                         
  26   2   0         36.42         15.51        23.43 o                         
  28   2   0        624.90        692.00        28.43 o                         
  30   2   0        981.79        969.94        40.41 o                         
  32   2   0         31.21          7.40        51.27 o                         
  34   2   0         92.44        107.77        45.90 o                         
  36   2   0       1356.29       1393.55        62.81 o                         
  38   2   0         53.58         20.90        60.26 o                         
   1   3   0      22729.90      22106.60       144.83 o                         
   3   3   0       6888.73       7524.54        94.86 o                         
   5   3   0          6.17         -6.56        14.85 o                         
   7   3   0       4396.28       4444.85       108.46 o                         
   9   3   0      11261.85      11969.06        76.12 o                         
  11   3   0       3112.11       3703.43        67.56 o                         
  13   3   0      10716.45      10399.78        93.23 o                         
  15   3   0       1825.77       1743.51        29.00 o                         
  17   3   0       1934.09       1806.57        36.74 o                         
  19   3   0        211.63        192.97        14.35 o                         
  21   3   0       1195.89       1252.36        21.65 o                         
  23   3   0        784.03        740.23        28.76 o                         
  25   3   0        762.59        813.20        47.70 o                         
  27   3   0        453.50        423.02        39.88 o                         
  29   3   0       3335.17       3339.20        46.54 o                         
  31   3   0       1395.37       1437.44        60.29 o                         
  33   3   0        392.63        430.98        83.14 o                         
  35   3   0        480.35        466.78        39.78 o                         
  37   3   0        118.19        160.12        31.32 o                         
   0   4   0         25.52         11.12         9.55 o                         
   2   4   0       2185.19       2058.73        21.26 o                         
   4   4   0        635.11        586.99        11.31 o                         
   6   4   0        832.88        798.98         9.76 o                         
   8   4   0       3403.50       3379.74        38.16 o                         
  10   4   0        869.88        875.03        27.19 o                         
  12   4   0         29.33        -10.44        46.93 o                         
  14   4   0       4684.81       4323.53        36.23 o                         
  16   4   0        312.93        393.26        12.39 o                         
  18   4   0       3058.58       2885.93        28.39 o                         
  20   4   0       1927.75       1937.81        27.64 o                         
  22   4   0        452.22        418.12        19.12 o                         
  24   4   0       1344.17       1380.02        45.55 o                         
  26   4   0          0.95         25.73        30.57 o                         
  28   4   0          0.10        -10.14        18.81 o                         
  30   4   0        801.93        779.52        36.74 o                         
  32   4   0          4.90         13.31        41.52 o                         
  34   4   0        198.80        163.55        41.94 o                         
  36   4   0         34.06         19.12        28.40 o                         
   1   5   0       4683.23       4706.48        52.15 o                         
   3   5   0       1175.77       1332.95        70.08 o                         
   5   5   0       2479.41       2200.36        28.69 o                         
   7   5   0       8920.23       9428.57       753.12 o                         
   9   5   0        420.46        454.21        44.54 o                         
  11   5   0        506.02        476.46        39.00 o                         
  13   5   0       2716.20       2847.41        47.18 o                         
  15   5   0       1045.77        975.96        37.25 o                         
  17   5   0        875.40        843.44        59.38 o                         
  19   5   0        254.35        329.91       108.33 o                         
  21   5   0        463.88        547.13        42.65 o                         
  23   5   0          8.24         32.98        13.32 o                         
  25   5   0        329.10        329.21        17.38 o                         
  27   5   0        111.98         84.35        18.48 o                         
  29   5   0        592.61        735.28        65.91 o                         
  31   5   0        879.88       1035.77        36.65 o                         
  33   5   0        329.36        304.28        31.42 o                         
  35   5   0        446.36        532.76        38.50 o                         
   0   6   0       4415.50       4522.65        38.34 o                         
   2   6   0       1951.47       2080.08        68.19 o                         
   4   6   0        640.12        535.84        24.16 o                         
   6   6   0       1031.61        912.41        18.98 o                         
   8   6   0         59.51         39.67        70.96 o                         
  10   6   0       2280.76       2272.85        41.72 o                         
  12   6   0        303.92        247.82        37.63 o                         
  14   6   0        456.24        441.21        48.31 o                         
  16   6   0        518.06        493.42        66.05 o                         
  18   6   0        296.79        332.16        77.50 o                         
  20   6   0        603.47        619.65        46.31 o                         
  22   6   0         38.39          9.19        54.98 o                         
  24   6   0          1.15        -31.67        46.85 o                         
  26   6   0         86.63         58.99        81.40 o                         
  28   6   0         24.48         49.98        49.64 o                         
  30   6   0        354.62        317.12        68.20 o                         
  32   6   0          4.62        -50.41        67.94 o                         
   1   7   0       7726.24       7316.13        41.91 o                         
   3   7   0         29.87         82.87        60.14 o                         
   5   7   0       1419.17       1442.03        21.59 o                         
   7   7   0         58.55         16.65        53.09 o                         
   9   7   0        943.69        901.74        43.53 o                         
  11   7   0        956.97       1002.00       146.83 o                         
  13   7   0        150.66         91.34        92.60 o                         
  15   7   0         34.57         65.76        68.69 o                         
  17   7   0       1585.05       1432.91        49.63 o                         
  19   7   0        501.15        528.99        45.37 o                         
  21   7   0         51.15         49.54        47.97 o                         
  23   7   0        129.18        398.56        63.41 o                         
  25   7   0        281.86        268.91        52.89 o                         
  27   7   0        309.25        294.13       137.52 o                         
  29   7   0        555.52        759.57        83.74 o                         
   0   8   0       1019.60       1166.45        86.94 o                         
   2   8   0          1.01         26.79        20.59 o                         
   4   8   0        271.66        171.09        15.88 o                         
   6   8   0        690.03        585.95       122.67 o                         
   8   8   0       2529.36       2783.33        51.26 o                         
  10   8   0          5.70        -29.41        44.29 o                         
  12   8   0        196.25        269.15       102.41 o                         
  14   8   0        251.89        337.20       190.73 o                         
  16   8   0         27.95        -32.37        39.05 o                         
  18   8   0         25.01        -10.85        55.27 o                         
  20   8   0          8.86        -53.81        53.81 o                         
  22   8   0         64.08        197.88        63.66 o                         
  24   8   0        651.19        714.14        92.22 o                         
   1   9   0         94.84         84.28        24.63 o                         
   3   9   0        560.64        654.81        35.26 o                         
   5   9   0         93.15         55.40        64.42 o                         
   7   9   0       1246.99       1370.41       186.96 o                         
   9   9   0        595.68        717.20        68.44 o                         
  11   9   0        537.97        408.38        44.80 o                         
  13   9   0        213.73        275.90        52.30 o                         
  15   9   0        795.69        881.92       171.36 o                         
  17   9   0        131.14        138.21        55.02 o                         
  19   9   0          0.33        -58.02        58.02 o                         
   0  10   0       1549.57       1536.44        44.54 o                         
   2  10   0        925.81        909.89        27.93 o                         
   4  10   0        301.92        344.71       108.83 o                         
   6  10   0        139.46        148.80        41.01 o                         
   8  10   0        323.91        317.78        47.85 o                         
 -39   1   1       1380.72       1615.63        52.99 o                         
 -37   1   1       1093.56       1015.80       150.64 o                         
 -35   1   1        461.70        494.38        38.63 o                         
 -33   1   1         21.16         61.97        32.43 o                         
 -31   1   1         70.79         63.32        27.84 o                         
 -29   1   1       3343.95       3131.09        52.51 o                         
 -27   1   1        354.20        379.06        31.67 o                         
 -25   1   1          0.69        -16.05        16.05 o                         
 -23   1   1       8594.75       8523.05        57.48 o                         
 -21   1   1          1.99         16.55        23.06 o                         
 -19   1   1        451.01        420.03        19.96 o                         
 -17   1   1         61.51         42.07        13.69 o                         
 -15   1   1       3948.29       3775.32       155.01 o                         
 -13   1   1      12029.18      12627.99       122.36 o                         
 -11   1   1       4531.66       3913.72        92.02 o                         
  -9   1   1      16856.90      15149.55        75.80 o                         
  -7   1   1       1744.08       1721.72        12.71 o                         
  -5   1   1     143754.73     158408.33      1659.80 o                         
  -3   1   1       1547.45       1780.87       155.88 o                         
  -1   1   1       1664.19       1718.24        92.60 o                         
   1   1   1      26499.21      30060.06        68.95 o                         
   3   1   1        490.06        617.60        17.87 o                         
   5   1   1       4351.25       4726.03        62.28 o                         
   7   1   1      57021.39      60776.84        84.94 o                         
   9   1   1      35158.74      35273.14       342.08 o                         
  11   1   1       1897.26       1696.31        23.37 o                         
  13   1   1        503.17        636.72        19.04 o                         
  15   1   1       6989.59       8554.16       190.31 o                         
  17   1   1         22.61         69.36        18.21 o                         
  19   1   1       1945.49       2105.18        74.54 o                         
  21   1   1          0.70         22.36        16.53 o                         
  23   1   1       3425.77       3174.44        43.05 o                         
  25   1   1        153.60        193.58        26.23 o                         
  27   1   1       5779.80       5757.90        56.19 o                         
  29   1   1        356.37        452.23        39.28 o                         
  31   1   1       1162.58       1250.13        49.73 o                         
  33   1   1         88.22         83.10        31.11 o                         
  35   1   1       1961.50       1928.37        53.79 o                         
  37   1   1       3323.61       3558.71        71.45 o                         
  39   1   1         59.02         21.77        42.58 o                         
 -38   2   1          0.40         44.05        44.59 o                         
 -36   2   1         82.48         50.77        31.51 o                         
 -34   2   1        616.71        693.30        37.43 o                         
 -32   2   1         25.15         -4.89        30.57 o                         
 -30   2   1         39.87         78.55        26.80 o                         
 -28   2   1       2993.59       2916.60        48.91 o                         
 -26   2   1        676.97        603.38        51.78 o                         
 -24   2   1        823.41        891.36        29.25 o                         
 -22   2   1       1746.13       1734.78        28.16 o                         
 -20   2   1       2189.28       2205.45       124.65 o                         
 -18   2   1       4090.67       4331.14        31.86 o                         
 -16   2   1       2072.15       2067.89        28.10 o                         
 -14   2   1       6078.06       6247.57       225.46 o                         
 -12   2   1        408.18        597.20        11.20 o                         
 -10   2   1        858.11       1095.71        18.65 o                         
  -8   2   1       3475.39       3798.35        13.69 o                         
  -6   2   1       7175.44       7154.48        41.17 o                         
  -4   2   1      19210.67      18419.33       147.45 o                         
  -2   2   1        927.96        933.77        19.00 o                         
   0   2   1       7748.90       8278.57       210.31 o                         
   2   2   1       3954.26       4092.71       103.80 o                         
   4   2   1       1709.98       1834.58        28.43 o                         
   6   2   1        147.47        140.61        10.82 o                         
   8   2   1       5689.26       5329.78        29.53 o                         
  10   2   1          8.84         10.94         9.05 o                         
  12   2   1        302.15        204.56        11.34 o                         
  14   2   1       1369.29       1512.97        38.50 o                         
  16   2   1        415.25        470.98        17.16 o                         
  18   2   1        393.74        455.41        14.95 o                         
  20   2   1        286.79        319.47        25.17 o                         
  22   2   1        110.61        114.44        26.80 o                         
  24   2   1       5733.71       5875.42       102.45 o                         
  26   2   1       1182.42       1063.90        33.35 o                         
  28   2   1       1229.45       1217.95        37.28 o                         
  30   2   1        654.24        595.68        58.02 o                         
  32   2   1          9.76        -18.38        27.55 o                         
  34   2   1         41.49         45.69        34.59 o                         
  36   2   1         57.73          8.56        42.82 o                         
  38   2   1        215.71        288.41        41.60 o                         
 -37   3   1        611.28        686.81        50.68 o                         
 -35   3   1        112.51        182.64        44.85 o                         
 -33   3   1         34.46         37.86        35.32 o                         
 -31   3   1          6.27        -11.81        30.71 o                         
 -29   3   1       3424.46       3457.80        89.45 o                         
 -27   3   1       1402.73       1175.71        30.81 o                         
 -25   3   1        608.03        525.28        35.38 o                         
 -23   3   1       5064.90       5066.89       163.06 o                         
 -21   3   1       6171.50       5877.89       139.52 o                         
 -19   3   1         23.24        -10.93        12.05 o                         
 -17   3   1       1374.89       1271.04        17.19 o                         
 -15   3   1       1686.37       1691.88        22.56 o                         
 -13   3   1      18065.25      18423.35       285.35 o                         
 -11   3   1         55.25        116.15         5.46 o                         
  -9   3   1       1696.04       1725.72        75.87 o                         
  -7   3   1       3974.57       3589.15        62.66 o                         
  -5   3   1       2024.05       2603.03        81.02 o                         
  -3   3   1       2374.97       2600.01        28.93 o                         
  -1   3   1       2785.39       2769.07        21.58 o                         
   1   3   1       5682.15       5508.18        82.02 o                         
   3   3   1      14419.57      14077.91       102.79 o                         
   5   3   1       1187.77       1228.36        76.37 o                         
   7   3   1       9404.83       8410.74        51.24 o                         
   9   3   1      21292.42      20602.24       266.22 o                         
  11   3   1        338.46        483.07        14.52 o                         
  13   3   1       4157.81       3862.86        77.38 o                         
  15   3   1       1273.71       1364.52        24.39 o                         
  17   3   1         61.35        135.54        13.07 o                         
  19   3   1        658.60        695.74        21.77 o                         
  21   3   1        108.99        111.04        15.78 o                         
  23   3   1        210.33        240.27        25.00 o                         
  25   3   1        150.72        152.66        23.56 o                         
  27   3   1        738.73        729.92        31.04 o                         
  29   3   1        799.73        709.71        44.82 o                         
  31   3   1        460.59        428.61        58.88 o                         
  33   3   1        130.12        114.45        32.30 o                         
  35   3   1         11.22         62.73        39.01 o                         
  37   3   1        733.04        893.87        48.91 o                         
 -36   4   1         51.66         17.94        32.10 o                         
 -34   4   1         31.06        -12.66        37.08 o                         
 -32   4   1         32.12         66.91        23.89 o                         
 -30   4   1         28.22         47.59        27.37 o                         
 -28   4   1        410.32        416.87        34.72 o                         
 -26   4   1        482.82        421.89        26.35 o                         
 -24   4   1        265.65        337.61        32.22 o                         
 -22   4   1       7198.35       6361.55       181.52 o                         
 -20   4   1          0.29         88.56        42.59 o                         
 -18   4   1       6241.01       6582.96        41.42 o                         
 -16   4   1          6.65         29.70         5.91 o                         
 -14   4   1       7884.33       7696.81       268.36 o                         
 -12   4   1       6719.63       6417.49       186.33 o                         
 -10   4   1       1660.22       1636.44        71.59 o                         
  -8   4   1        947.89       1102.93        50.83 o                         
  -6   4   1       8925.62       9139.79        93.73 o                         
  -4   4   1       5369.58       5553.63        54.40 o                         
  -2   4   1       4165.05       4089.77        51.46 o                         
   0   4   1       1840.82       1575.20        43.12 o                         
   2   4   1       4807.31       3950.49        55.99 o                         
   4   4   1        442.94        392.46        40.13 o                         
   6   4   1       1128.81        982.86        23.72 o                         
   8   4   1      19919.04      20691.05        38.64 o                         
  10   4   1       2385.54       2283.73        40.73 o                         
  12   4   1         83.91         96.02         6.77 o                         
  14   4   1       2833.00       2981.02        31.08 o                         
  16   4   1       2623.60       2630.28        41.02 o                         
  18   4   1        901.27        846.89        25.41 o                         
  20   4   1        755.46        790.37        19.12 o                         
  22   4   1        315.98        310.24        36.82 o                         
  24   4   1       4130.04       3876.69        89.71 o                         
  26   4   1       1381.40       1210.32        29.71 o                         
  28   4   1       2466.25       2297.41        47.38 o                         
  30   4   1       1322.73       1396.09        89.58 o                         
  32   4   1         69.48        149.11        64.56 o                         
  34   4   1         11.82         15.36        48.16 o                         
  36   4   1        388.56        337.83        43.00 o                         
 -35   5   1          4.88         66.13        56.74 o                         
 -33   5   1        202.18        206.25        29.52 o                         
 -31   5   1        119.28        182.56        27.23 o                         
 -29   5   1          5.03         60.26        21.59 o                         
 -27   5   1          3.27          1.74        41.14 o                         
 -25   5   1         18.99         39.98        17.13 o                         
 -23   5   1        101.10         44.56        36.92 o                         
 -21   5   1       1406.16       1192.42        91.09 o                         
 -19   5   1        682.77        716.83        35.85 o                         
 -17   5   1        961.00        981.47       143.81 o                         
 -15   5   1          8.91         40.45        29.06 o                         
 -13   5   1        421.07        474.78        30.09 o                         
 -11   5   1         78.85         56.16        31.20 o                         
  -9   5   1          2.34         53.60        20.98 o                         
  -7   5   1         45.59         65.73        47.94 o                         
  -5   5   1        332.17        329.10         7.10 o                         
  -3   5   1       3288.31       3542.76        43.78 o                         
  -1   5   1         12.94         -7.38         7.38 o                         
   1   5   1          0.08         23.75        12.32 o                         
   3   5   1        504.56        395.64        49.07 o                         
   5   5   1        169.31         76.76        37.74 o                         
   7   5   1          2.32         -5.94        12.06 o                         
   9   5   1          1.07          0.85         5.18 o                         
  11   5   1         36.21          1.11        29.06 o                         
  13   5   1        138.29        236.24        48.31 o                         
  15   5   1         87.17         84.30        65.55 o                         
  17   5   1          0.02         -6.07         6.07 o                         
  19   5   1        193.35        181.83        32.96 o                         
  21   5   1         20.12         28.23        15.71 o                         
  23   5   1        101.28         57.47        16.92 o                         
  25   5   1       1384.07       1336.28        82.53 o                         
  27   5   1          1.42         15.73        27.67 o                         
  29   5   1         55.71         34.64        52.18 o                         
  31   5   1         60.31         25.22        29.76 o                         
  33   5   1         89.87        101.74        31.43 o                         
 -32   6   1        472.33        485.42        69.68 o                         
 -30   6   1       1101.30       1185.14       178.03 o                         
 -28   6   1        235.64        352.91        86.31 o                         
 -26   6   1         20.34         48.94        85.68 o                         
 -24   6   1       2272.50       2352.03        67.34 o                         
 -22   6   1       1799.71       1837.29        66.27 o                         
 -20   6   1        578.46        503.13        47.34 o                         
 -18   6   1        408.13        351.44        61.77 o                         
 -16   6   1       1379.00       1356.69        99.64 o                         
 -14   6   1        500.01        519.67        36.12 o                         
 -12   6   1       2349.70       2524.94       245.97 o                         
 -10   6   1       3170.94       3064.38        47.87 o                         
  -8   6   1        461.13        436.80        35.35 o                         
  -6   6   1       5283.69       4930.08        82.53 o                         
  -4   6   1       1918.52       1757.39        21.71 o                         
  -2   6   1       2676.61       3069.01        71.84 o                         
   0   6   1       7733.19       7567.17       106.71 o                         
   2   6   1      16003.03      14643.25        67.56 o                         
   4   6   1       4030.87       4036.36        43.61 o                         
   6   6   1      17770.93      15429.99       170.10 o                         
   8   6   1       4084.36       3981.69        72.97 o                         
  10   6   1         79.51         68.59        26.46 o                         
  12   6   1         73.30        183.46        37.24 o                         
  14   6   1        651.51        653.90        37.22 o                         
  16   6   1         15.98         78.83        33.82 o                         
  18   6   1        589.83        510.21        47.24 o                         
  20   6   1        452.75        513.90        47.40 o                         
  22   6   1        332.90        359.81       121.91 o                         
  24   6   1         41.77         35.59        54.97 o                         
  26   6   1        450.18        562.68        67.06 o                         
  28   6   1        106.93         97.75        90.84 o                         
  30   6   1        738.93        829.56       180.17 o                         
  32   6   1        477.40        505.28        66.45 o                         
 -29   7   1       1138.11       1103.22        78.29 o                         
 -27   7   1         49.89         44.03        78.76 o                         
 -25   7   1        328.40        457.77        71.59 o                         
 -23   7   1         35.84         76.16       117.26 o                         
 -21   7   1        144.31        114.93        43.14 o                         
 -19   7   1         23.56         -5.96        44.41 o                         
 -17   7   1          5.00         89.96        35.85 o                         
 -15   7   1        177.00        244.33        49.07 o                         
 -13   7   1        560.17        558.41        38.39 o                         
 -11   7   1        769.40        658.11        36.34 o                         
  -9   7   1       1393.50       1367.48        95.74 o                         
  -7   7   1          4.48        -21.09        22.33 o                         
  -5   7   1       4829.20       4497.85        49.28 o                         
  -3   7   1        226.85        267.74        22.40 o                         
  -1   7   1       6323.66       6289.42        99.21 o                         
   1   7   1         20.28         71.90        15.39 o                         
   3   7   1        132.89        257.94        59.51 o                         
   5   7   1       2403.36       2230.34        32.84 o                         
   7   7   1         49.33        -19.84        26.17 o                         
   9   7   1       3790.43       3700.63       119.78 o                         
  11   7   1       1271.06       1334.37        50.45 o                         
  13   7   1        862.61        816.51        60.01 o                         
  15   7   1        237.27        118.66        48.19 o                         
  17   7   1        219.50        178.47        42.37 o                         
  19   7   1         32.78         -7.35        38.83 o                         
  21   7   1        259.10        310.55        49.57 o                         
  23   7   1        121.15        102.53        52.49 o                         
  25   7   1         23.51         64.66       142.30 o                         
  27   7   1         99.61         49.54        63.94 o                         
  29   7   1        463.43        264.96        91.84 o                         
 -24   8   1        742.71        839.78        77.03 o                         
 -22   8   1          1.27         80.06        57.79 o                         
 -20   8   1        576.36        737.88        66.54 o                         
 -18   8   1        414.45        577.98        47.42 o                         
 -16   8   1          2.94        -63.16        63.16 o                         
 -14   8   1        273.83        311.46       109.21 o                         
 -12   8   1        435.46        593.62        64.54 o                         
 -10   8   1        308.48        315.87        37.76 o                         
  -8   8   1        159.07        261.16        33.24 o                         
  -6   8   1       4689.15       4787.99       209.73 o                         
  -4   8   1       2728.77       2600.15        27.71 o                         
  -2   8   1        676.80        701.33        27.44 o                         
   0   8   1        687.42        721.69        29.19 o                         
   2   8   1        745.46        787.33        29.71 o                         
   4   8   1        457.39        458.75        23.40 o                         
   6   8   1       1347.77       1260.02        40.89 o                         
   8   8   1        173.65        116.89        27.21 o                         
  10   8   1        952.56       1087.17        47.56 o                         
  12   8   1       3181.93       3015.44       103.17 o                         
  14   8   1         61.62        -49.87        52.09 o                         
  16   8   1         22.58         92.61        83.79 o                         
  18   8   1        928.42        964.70        56.67 o                         
  20   8   1          0.31         65.09        52.49 o                         
  22   8   1        667.71        699.24       125.06 o                         
  24   8   1        561.65        698.09       114.49 o                         
 -19   9   1         19.67         -4.09        52.58 o                         
 -17   9   1        184.21        239.10        53.47 o                         
 -15   9   1        274.60        259.09        60.18 o                         
 -13   9   1        979.79       1158.47       115.12 o                         
 -11   9   1          1.25        103.50        53.22 o                         
  -9   9   1          4.02        -38.26        38.26 o                         
  -7   9   1        305.16        278.35        33.70 o                         
  -5   9   1       1044.67       1021.03        80.02 o                         
  -3   9   1        187.89        170.82        22.66 o                         
  -1   9   1       1025.20       1048.78        75.74 o                         
   1   9   1       1272.22       1368.36        48.82 o                         
   3   9   1        101.75         71.00        17.50 o                         
   5   9   1        258.07        257.84        25.58 o                         
   7   9   1        747.36        836.41        40.55 o                         
   9   9   1       1046.79       1185.20        53.22 o                         
  11   9   1          1.25         17.55        73.10 o                         
  13   9   1         80.53        102.91        51.71 o                         
  15   9   1        332.52        377.72        75.99 o                         
  17   9   1        232.07        264.96        73.48 o                         
  -8  10   1         78.62        199.03        48.03 o                         
  -6  10   1          1.68         76.35        70.71 o                         
  -4  10   1          1.51         22.42        38.19 o                         
   0  10   1          2.39          7.57        19.78 o                         
   2  10   1        350.38        267.63        60.39 o                         
   4  10   1         16.36         31.17        54.23 o                         
   6  10   1        109.36        191.11        35.72 o                         
   8  10   1        423.39        507.28        57.37 o                         
 -40   0   2        493.84        699.48        59.43 o                         
 -38   0   2        609.55        641.03        57.55 o                         
 -36   0   2       2099.83       2198.86       135.12 o                         
 -34   0   2       3770.74       3707.01        65.20 o                         
 -32   0   2         14.28         13.51        37.37 o                         
 -30   0   2       4759.04       4866.32       104.30 o                         
 -28   0   2        874.02        949.84        39.46 o                         
 -26   0   2       9481.36       9066.26        77.25 o                         
 -24   0   2          7.39        -29.44        29.44 o                         
 -22   0   2       2452.20       2063.47        84.92 o                         
 -20   0   2       8099.78       8025.06        68.69 o                         
 -18   0   2        750.09        850.10        28.81 o                         
 -16   0   2        352.13        154.99        15.92 o                         
 -14   0   2      10234.28      10658.63       197.03 o                         
 -12   0   2       5469.51       6161.53       292.64 o                         
 -10   0   2       7520.11       7206.43       132.86 o                         
  -8   0   2       9150.58       9930.01        42.17 o                         
  -6   0   2      53214.39      59618.68      3137.56 o                         
  -4   0   2       7753.01       8989.22       438.59 o                         
   2   0   2       1098.00       1481.34        19.88 o                         
   4   0   2      36658.52      41621.71      1734.73 o                         
   6   0   2     107345.16     106923.82       210.86 o                         
   8   0   2      63841.56      63698.42      2267.05 o                         
  10   0   2      61110.87      63417.04       137.39 o                         
  12   0   2        852.45        848.29        21.08 o                         
  14   0   2       7404.41       8149.30        91.72 o                         
  16   0   2       2307.93       2072.64        31.66 o                         
  18   0   2         83.02        131.83        21.39 o                         
  20   0   2        623.84        802.85        28.93 o                         
  22   0   2       6087.81       5631.82       204.83 o                         
  24   0   2      13006.35      12905.63       594.47 o                         
  26   0   2       2504.13       2545.27        48.03 o                         
  28   0   2        712.67        645.88        76.50 o                         
  30   0   2       3009.74       3083.99       146.70 o                         
  32   0   2       1363.86       1502.96       172.74 o                         
  34   0   2         43.44         59.64        46.30 o                         
  36   0   2        320.04        448.10        53.35 o                         
  38   0   2       1633.33       1662.15        73.85 o                         
 -39   1   2          0.41         20.59        48.60 o                         
 -37   1   2         65.98         50.98        37.46 o                         
 -35   1   2         92.02         -9.55        37.39 o                         
 -33   1   2        318.65        247.39        32.38 o                         
 -31   1   2         20.87        -11.39        35.05 o                         
 -29   1   2          1.11         28.67        27.42 o                         
 -27   1   2       1670.97       1527.10        29.94 o                         
 -25   1   2       2480.52       2390.98        40.12 o                         
 -23   1   2       1083.71       1094.64        36.90 o                         
 -21   1   2          8.15          8.71        19.99 o                         
 -19   1   2        915.08        948.18        25.20 o                         
 -17   1   2        240.69        279.16        18.77 o                         
 -15   1   2        558.90        606.33        21.44 o                         
 -13   1   2         47.68         75.10         9.71 o                         
 -11   1   2        456.49        441.71        12.32 o                         
  -9   1   2       1794.37       1651.72        44.54 o                         
  -7   1   2        659.85        635.30        14.16 o                         
  -5   1   2       3952.26       4094.15        24.53 o                         
  -3   1   2       4223.04       4513.91        44.92 o                         
  -1   1   2       3170.26       3835.79        85.05 o                         
   1   1   2      33040.80      37494.57      1114.46 o                         
   3   1   2       1717.25       1769.40        17.52 o                         
   5   1   2       1025.37       1004.90        17.99 o                         
   7   1   2       1329.63       1474.44        47.94 o                         
   9   1   2          2.50         19.52        12.00 o                         
  11   1   2      14324.93      14645.17       195.81 o                         
  13   1   2          6.57        -11.45        15.69 o                         
  15   1   2       1844.20       1721.22        55.23 o                         
  17   1   2         98.45        104.93        22.43 o                         
  19   1   2       1204.12       1280.40        40.26 o                         
  21   1   2        936.65        869.41        24.90 o                         
  23   1   2         48.76         31.66        18.56 o                         
  25   1   2         15.61         26.18        19.61 o                         
  27   1   2         59.51         32.20        29.00 o                         
  29   1   2         71.99         64.00        62.40 o                         
  31   1   2       1152.48       1145.48        46.06 o                         
  33   1   2         59.43         -2.53        30.21 o                         
  35   1   2        107.76         72.21        55.16 o                         
  37   1   2        162.87        190.72        41.37 o                         
  39   1   2         14.86         48.20        56.31 o                         
 -40   2   2          6.03         44.54        46.65 o                         
 -38   2   2         36.85         50.74        38.48 o                         
 -36   2   2        441.19        488.08        44.04 o                         
 -34   2   2        266.72        332.81        35.64 o                         
 -32   2   2        620.51        711.00        33.95 o                         
 -30   2   2         83.35          2.77        34.09 o                         
 -28   2   2       1924.97       1963.76        35.24 o                         
 -26   2   2        162.69        145.63        23.30 o                         
 -24   2   2          6.32        -17.64        24.28 o                         
 -22   2   2        138.36        140.79        15.55 o                         
 -20   2   2        136.50        154.40        12.79 o                         
 -18   2   2       5623.70       5508.34        79.25 o                         
 -16   2   2       6976.96       7009.65        90.68 o                         
 -14   2   2       2173.21       2361.04        23.69 o                         
 -12   2   2       2592.82       2207.94        22.89 o                         
 -10   2   2          5.61         27.28        14.97 o                         
  -8   2   2       1790.71       2048.70        56.74 o                         
  -6   2   2      32804.34      32256.69       644.42 o                         
  -4   2   2      13165.30      12634.28       131.49 o                         
  -2   2   2       6186.65       6523.49        92.98 o                         
   0   2   2      20229.15      19493.74        51.94 o                         
   2   2   2       1243.00       1065.27        51.04 o                         
   4   2   2      18409.77      18992.62       811.75 o                         
   6   2   2       2045.53       2296.11        29.69 o                         
   8   2   2       1560.42       1209.68        79.51 o                         
  10   2   2         43.63         62.09        10.95 o                         
  12   2   2       1687.28       1890.01        37.97 o                         
  14   2   2      13669.57      13247.01       151.66 o                         
  16   2   2       2022.93       2041.72        29.72 o                         
  18   2   2       1734.40       1541.37        78.20 o                         
  20   2   2        502.59        563.51        62.80 o                         
  22   2   2       3195.48       3304.52        45.88 o                         
  24   2   2      10426.61      10133.38        82.75 o                         
  26   2   2        150.67         86.49        23.88 o                         
  28   2   2        117.87        117.23        35.39 o                         
  30   2   2       2910.84       2859.05        54.59 o                         
  32   2   2       2424.04       2402.28        84.04 o                         
  34   2   2         34.40         25.43        38.07 o                         
  36   2   2         18.33        -45.71        45.71 o                         
  38   2   2       1302.85       1565.95        92.35 o                         
 -39   3   2         56.63        -17.42        45.83 o                         
 -37   3   2        101.71        109.52        32.62 o                         
 -35   3   2        129.78         94.14        29.03 o                         
 -33   3   2        831.36       1006.20        51.96 o                         
 -31   3   2        771.20        942.18        32.96 o                         
 -29   3   2        313.45        336.91        26.92 o                         
 -27   3   2       5982.24       5520.08       207.55 o                         
 -25   3   2       1953.59       1821.25        32.67 o                         
 -23   3   2       7805.04       7993.65        81.32 o                         
 -21   3   2       5312.06       5298.67        58.27 o                         
 -19   3   2        470.37        523.75        25.65 o                         
 -17   3   2         77.97         21.38         8.32 o                         
 -15   3   2       2516.77       2344.10        20.92 o                         
 -13   3   2         12.73          8.22         7.43 o                         
 -11   3   2       9940.95      10049.29       141.42 o                         
  -9   3   2       4628.16       4816.84       168.97 o                         
  -7   3   2       9638.68      10064.49       325.48 o                         
  -5   3   2       1764.33       1558.55        24.07 o                         
  -3   3   2       7216.43       8034.33        68.48 o                         
  -1   3   2       5189.81       5747.41        57.34 o                         
   1   3   2       3308.79       3166.23        25.17 o                         
   3   3   2       6443.77       6594.96        96.00 o                         
   5   3   2       1551.47       1716.73        68.44 o                         
   7   3   2       6211.13       6306.50       110.47 o                         
   9   3   2      12542.01      12069.90        66.90 o                         
  11   3   2       2130.11       2209.12        25.00 o                         
  13   3   2         46.10         12.07        15.48 o                         
  15   3   2       2783.13       2796.07       220.80 o                         
  17   3   2        256.24        328.78        20.52 o                         
  19   3   2       4253.51       4104.73       108.10 o                         
  21   3   2       1312.02       1361.94        38.62 o                         
  23   3   2         67.07          8.70        27.68 o                         
  25   3   2       1355.31       1237.77        46.43 o                         
  27   3   2        272.28        246.38        21.30 o                         
  29   3   2        429.21        413.99        33.79 o                         
  31   3   2        271.40        192.24        32.89 o                         
  33   3   2          1.38         11.20        34.56 o                         
  35   3   2          8.20        -46.89        52.29 o                         
  37   3   2        784.61        714.67        44.94 o                         
 -36   4   2          3.22         33.46        31.46 o                         
 -34   4   2         67.02         90.74        27.15 o                         
 -32   4   2        119.56         99.36        29.90 o                         
 -30   4   2         21.16         30.41        21.97 o                         
 -28   4   2        327.61        356.83        26.26 o                         
 -26   4   2        476.75        465.50        31.62 o                         
 -24   4   2        764.23        706.65        23.67 o                         
 -22   4   2          2.33         -8.11        10.14 o                         
 -20   4   2          5.22         21.99        11.50 o                         
 -18   4   2        111.30         75.06        13.46 o                         
 -16   4   2          2.38        -24.92        24.92 o                         
 -14   4   2          0.78         15.47        38.88 o                         
 -12   4   2       3248.40       3274.83       119.90 o                         
 -10   4   2       3485.30       3188.87        40.29 o                         
  -8   4   2       1787.76       1860.41        39.25 o                         
  -6   4   2       4960.52       5507.48        83.29 o                         
  -4   4   2        926.62       1173.83        14.59 o                         
  -2   4   2         13.38         31.50         9.69 o                         
   0   4   2        749.56        719.81        17.61 o                         
   2   4   2        109.89        204.07        14.21 o                         
   4   4   2        708.96        772.38        71.46 o                         
   6   4   2       1649.25       1778.01        67.56 o                         
   8   4   2       1686.16       1333.68        19.75 o                         
  10   4   2        908.14        901.23        47.43 o                         
  12   4   2       1267.35       1219.54        32.21 o                         
  14   4   2       2937.71       3135.79        34.72 o                         
  16   4   2       1001.19       1086.60        45.17 o                         
  18   4   2       1262.35       1125.25        23.23 o                         
  20   4   2       1097.39       1059.37        28.20 o                         
  22   4   2        695.69        617.33        27.72 o                         
  24   4   2       1528.63       1660.25        34.52 o                         
  26   4   2        785.33        736.34        37.10 o                         
  28   4   2        881.58        787.58        70.08 o                         
  30   4   2        340.94        301.28        39.01 o                         
  32   4   2        294.50        363.63        39.89 o                         
  34   4   2         98.26         77.56        56.42 o                         
  36   4   2          0.07        -46.59        46.59 o                         
 -35   5   2       1765.32       1906.90        79.88 o                         
 -33   5   2        579.79        534.26        29.89 o                         
 -31   5   2         71.99         67.43        22.41 o                         
 -29   5   2        554.95        562.22        35.57 o                         
 -27   5   2       2775.43       2550.87       274.02 o                         
 -25   5   2         27.63         30.14        46.55 o                         
 -23   5   2        722.42        809.67        43.33 o                         
 -21   5   2        515.64        404.71        46.14 o                         
 -19   5   2       1208.77       1052.91       144.31 o                         
 -17   5   2       7486.36       6469.50        69.39 o                         
 -15   5   2       5306.77       4990.90        59.61 o                         
 -13   5   2       1234.27       1205.62       134.24 o                         
 -11   5   2        459.13        386.92        79.14 o                         
  -9   5   2        368.98        308.03        64.92 o                         
  -7   5   2       5342.29       5372.88       577.49 o                         
  -5   5   2      11790.77      11024.14        99.00 o                         
  -3   5   2      13420.79      12354.63       173.50 o                         
  -1   5   2          7.78        -11.35        11.35 o                         
   1   5   2       9809.85       9249.28       319.82 o                         
   3   5   2      11977.91      12012.14       264.43 o                         
   5   5   2        521.21        512.11        26.80 o                         
   7   5   2         44.04         47.16        49.45 o                         
   9   5   2       2501.25       2652.19        20.28 o                         
  11   5   2        503.08        506.07        21.77 o                         
  13   5   2       2744.51       2934.16        23.95 o                         
  15   5   2       6128.15       6161.78       108.83 o                         
  17   5   2        322.69        378.88        11.77 o                         
  19   5   2        201.95        160.66        16.05 o                         
  21   5   2       1095.58        896.35        64.04 o                         
  23   5   2       2099.83       2057.66        32.61 o                         
  25   5   2       2021.62       1793.74        56.13 o                         
  27   5   2        257.14        347.59        82.41 o                         
  29   5   2         15.36         78.36        54.09 o                         
  31   5   2       1029.46        986.52        37.21 o                         
  33   5   2       1440.74       1514.83        51.76 o                         
 -32   6   2         52.61        -65.45        65.45 o                         
 -30   6   2        134.62         88.78       104.43 o                         
 -28   6   2        100.26        162.92        97.88 o                         
 -26   6   2        126.57        233.80       140.03 o                         
 -24   6   2        557.96        457.86        46.53 o                         
 -22   6   2         99.54         63.08       150.35 o                         
 -20   6   2        884.06        882.93        49.90 o                         
 -18   6   2        934.64        919.81       110.97 o                         
 -16   6   2        152.53        198.08        79.14 o                         
 -14   6   2         23.94         42.34        28.02 o                         
 -12   6   2       2342.29       2143.90        45.68 o                         
 -10   6   2          7.19          3.83        23.03 o                         
  -8   6   2        177.69        249.80        26.58 o                         
  -6   6   2        297.18        301.66        48.06 o                         
  -4   6   2        328.66        305.33        11.11 o                         
  -2   6   2         40.02         -6.77        12.73 o                         
   0   6   2       1764.97       1773.15        35.37 o                         
   2   6   2        550.30        565.60        16.08 o                         
   4   6   2       7416.65       7093.23       486.78 o                         
   6   6   2       1967.52       2055.00        80.52 o                         
   8   6   2       1985.57       2089.43        45.99 o                         
  10   6   2        847.66        900.80        25.67 o                         
  12   6   2        109.48         90.10         9.61 o                         
  14   6   2       3351.30       3489.97       241.69 o                         
  16   6   2        110.31        114.31        35.68 o                         
  18   6   2        422.22        333.04        37.90 o                         
  20   6   2         60.84         61.03        38.11 o                         
  22   6   2        265.95        272.14        48.70 o                         
  24   6   2        386.34        446.47       136.63 o                         
  26   6   2        149.39        115.19        13.51 o                         
  28   6   2         36.10         50.73        11.17 o                         
  30   6   2         58.30         90.53        34.85 o                         
 -29   7   2        350.74        253.34        70.19 o                         
 -27   7   2         20.83         72.49        64.15 o                         
 -25   7   2        371.02        315.84        54.35 o                         
 -23   7   2        501.79        574.32       118.27 o                         
 -21   7   2        470.99        547.72        99.14 o                         
 -19   7   2         77.92        156.77        71.84 o                         
 -17   7   2       1398.08       1252.26        47.41 o                         
 -15   7   2         71.96        -13.56        69.70 o                         
 -13   7   2         51.37        172.41       114.87 o                         
 -11   7   2       3887.51       3675.09       241.94 o                         
  -9   7   2       2386.90       2123.66        55.99 o                         
  -7   7   2         65.89        115.12        44.41 o                         
  -5   7   2       4207.88       4201.94       126.95 o                         
  -3   7   2       9438.94       9224.97        68.07 o                         
  -1   7   2        146.26        159.16        22.69 o                         
   1   7   2       3450.70       3334.08        44.29 o                         
   3   7   2       7850.41       7583.42        72.59 o                         
   5   7   2         27.79         -8.35        22.81 o                         
   7   7   2       3708.67       3661.51        69.83 o                         
   9   7   2        943.91        917.13         9.67 o                         
  11   7   2        217.21        187.20        32.16 o                         
  13   7   2         65.20         76.45        48.31 o                         
  15   7   2        644.08        580.69        43.59 o                         
  17   7   2        107.63        139.56        43.51 o                         
  19   7   2        173.80        167.38        53.08 o                         
  21   7   2        809.35       1096.24       154.63 o                         
  23   7   2          0.07          2.67        53.26 o                         
  25   7   2       1689.40       1770.02       250.12 o                         
  27   7   2        167.53         87.33        66.65 o                         
 -24   8   2        160.49        232.49        62.51 o                         
 -22   8   2        183.11        145.18        54.51 o                         
 -20   8   2        196.11        171.96        50.00 o                         
 -18   8   2       1195.00       1226.48       108.33 o                         
 -16   8   2          8.35         -6.01        47.68 o                         
 -14   8   2        356.03        485.92        46.00 o                         
 -12   8   2        909.27        845.42        45.42 o                         
 -10   8   2         93.25         59.44        41.10 o                         
  -8   8   2         26.47         30.44        32.46 o                         
  -6   8   2        445.62        423.98        43.66 o                         
  -4   8   2        474.78        579.82        46.17 o                         
  -2   8   2        522.87        587.23        30.39 o                         
   0   8   2        368.94        385.48        37.12 o                         
   2   8   2       1699.63       1769.78       113.36 o                         
   4   8   2       1182.61       1221.54        28.39 o                         
   6   8   2       1072.54       1044.48        20.95 o                         
   8   8   2        241.08        191.70        67.44 o                         
  10   8   2         98.71        214.96        97.13 o                         
  12   8   2        299.85        299.28        45.92 o                         
  14   8   2        288.29        397.45       174.13 o                         
  16   8   2        304.68        470.56       178.28 o                         
  18   8   2          6.23        -58.03        58.03 o                         
  20   8   2         69.38        114.82        58.00 o                         
  22   8   2         42.31         11.69        72.30 o                         
  24   8   2        159.64        135.21        59.19 o                         
 -19   9   2         21.27         22.15       137.14 o                         
 -17   9   2       2305.56       2785.12        80.24 o                         
 -15   9   2        211.67        282.78        62.66 o                         
 -13   9   2         45.76         25.86        47.00 o                         
 -11   9   2        762.98        727.89        74.48 o                         
  -9   9   2        326.23        269.29        40.39 o                         
  -7   9   2        104.72        117.26        74.99 o                         
  -5   9   2         15.27         37.15        32.22 o                         
  -3   9   2       1100.00       1108.52       150.10 o                         
  -1   9   2        179.12        199.01        22.57 o                         
   1   9   2        301.29        251.13        36.74 o                         
   3   9   2        126.36        142.17        19.46 o                         
   5   9   2         11.45         -8.31        18.09 o                         
   7   9   2        822.77        981.38       116.63 o                         
   9   9   2        126.14        220.96        34.86 o                         
  11   9   2        396.68        403.41        82.03 o                         
  13   9   2       2644.97       2703.63       198.91 o                         
  15   9   2        470.02        400.72        48.91 o                         
  17   9   2          1.13         -6.57        49.02 o                         
  -8  10   2         81.56         28.43        70.46 o                         
  -6  10   2        250.78        248.36       130.60 o                         
  -4  10   2        639.04        957.95        61.65 o                         
  -2  10   2        200.71        211.62        45.54 o                         
   0  10   2        121.13         78.76        28.69 o                         
   2  10   2        885.20        936.67        78.89 o                         
   4  10   2        442.64        492.20        37.24 o                         
   6  10   2        167.30        278.60       107.95 o                         
 -39   1   3        103.50         39.87        37.34 o                         
 -37   1   3         87.00         88.71        49.63 o                         
 -35   1   3        477.90        537.63        40.02 o                         
 -33   1   3        144.88        210.60        28.48 o                         
 -31   1   3        717.45        715.24        34.43 o                         
 -29   1   3       6132.90       5650.11        58.35 o                         
 -27   1   3       4803.46       4513.28        47.44 o                         
 -25   1   3        828.30        859.18        27.23 o                         
 -23   1   3       1886.88       1812.43        31.60 o                         
 -21   1   3       3638.51       3673.40        37.47 o                         
 -19   1   3        205.06        192.84        26.06 o                         
 -17   1   3        860.85        749.67        25.51 o                         
 -15   1   3       3335.81       2846.07        40.12 o                         
 -13   1   3        324.09        450.28        12.80 o                         
 -11   1   3        281.18        396.04        13.40 o                         
  -9   1   3      27549.48      27121.67       579.66 o                         
  -7   1   3      22059.26      22220.64       173.72 o                         
  -5   1   3      16911.90      16596.43       121.11 o                         
  -3   1   3       7481.21       7931.04       564.28 o                         
  -1   1   3      11696.91      11365.77      1893.00 o                         
   1   1   3     232713.86     241635.58     10445.23 o                         
   3   1   3      69338.25      69965.45      3819.47 o                         
   5   1   3       3122.35       3310.37        26.15 o                         
   7   1   3        686.49        457.31        14.15 o                         
   9   1   3       1361.49       1120.84        16.61 o                         
  11   1   3       1332.71       1210.45        29.87 o                         
  13   1   3       6231.86       7179.36        49.73 o                         
  15   1   3       6050.76       5580.98       162.06 o                         
  17   1   3         20.61         21.18        15.47 o                         
  19   1   3       3695.89       3614.32       103.29 o                         
  21   1   3        306.34        321.80        20.02 o                         
  23   1   3       1648.30       1590.44        40.24 o                         
  25   1   3       1000.89       1024.52        30.44 o                         
  27   1   3        996.65        931.10        31.83 o                         
  29   1   3        294.54        151.30        34.49 o                         
  31   1   3       4835.14       4567.65        61.28 o                         
  33   1   3       2088.35       2280.75        57.53 o                         
  35   1   3        283.11        340.01        40.58 o                         
  37   1   3        807.72        822.48        53.07 o                         
 -40   2   3         69.81         56.11        49.53 o                         
 -38   2   3        717.27        746.49        40.54 o                         
 -36   2   3          3.39        -20.15        34.91 o                         
 -34   2   3       1317.19       1284.96        41.93 o                         
 -32   2   3        156.29        131.80        32.99 o                         
 -30   2   3       1120.74        936.85        65.80 o                         
 -28   2   3       1216.17       1184.62        36.57 o                         
 -26   2   3        931.58        914.98        69.32 o                         
 -24   2   3         97.56         76.98        27.81 o                         
 -22   2   3       3657.74       3441.28        36.06 o                         
 -20   2   3        667.63        605.00        22.19 o                         
 -18   2   3        110.91         81.61        16.48 o                         
 -16   2   3       1164.91       1063.06        21.37 o                         
 -14   2   3       2389.70       2333.44        22.04 o                         
 -12   2   3          0.03         21.78        11.31 o                         
 -10   2   3        737.72        536.61        12.35 o                         
  -8   2   3       4172.31       4563.06        67.44 o                         
  -6   2   3       2006.03       2144.00        26.75 o                         
  -4   2   3       9894.43       9315.54        36.26 o                         
  -2   2   3       9064.54       9940.34        63.79 o                         
   0   2   3      13494.47      14133.90       263.41 o                         
   2   2   3      29081.96      27620.16       328.75 o                         
   4   2   3        284.74        334.13        16.26 o                         
   6   2   3       3754.89       4101.78       184.82 o                         
   8   2   3        820.29        793.66        50.72 o                         
  10   2   3         63.04         11.14        15.57 o                         
  12   2   3        595.39        742.93        23.89 o                         
  14   2   3       1851.81       1812.01        20.88 o                         
  16   2   3        144.00        145.51        19.19 o                         
  18   2   3        868.17        908.28        78.86 o                         
  20   2   3        128.70        115.73        23.47 o                         
  22   2   3        210.53        137.80        19.48 o                         
  24   2   3       1066.46       1144.55        27.70 o                         
  26   2   3       1120.63       1119.31        38.15 o                         
  28   2   3        183.59        131.58        24.61 o                         
  30   2   3        699.70        544.05        33.51 o                         
  32   2   3       1851.85       1866.08        61.39 o                         
  34   2   3         20.68         17.07        40.43 o                         
  36   2   3        342.95        295.40        47.21 o                         
  38   2   3         30.01         41.55        58.61 o                         
 -39   3   3        316.56        461.39        69.59 o                         
 -37   3   3          6.43         -8.23        41.36 o                         
 -35   3   3         60.71         84.60        27.73 o                         
 -33   3   3        289.68        306.05        35.32 o                         
 -31   3   3        205.88        160.87        31.52 o                         
 -29   3   3       1615.04       1579.98        45.21 o                         
 -27   3   3        110.53        165.49        17.03 o                         
 -25   3   3        175.45        201.48        29.61 o                         
 -23   3   3       9072.23       8301.67        54.82 o                         
 -21   3   3       7930.42       7468.89        96.25 o                         
 -19   3   3         11.23         15.20        15.03 o                         
 -17   3   3       9044.59       8745.07       143.06 o                         
 -15   3   3       5782.45       5439.71        45.00 o                         
 -13   3   3        229.64        283.05        11.74 o                         
 -11   3   3        628.19        625.77        13.21 o                         
  -9   3   3       2267.28       2350.63        16.62 o                         
  -7   3   3        786.37        932.24        18.51 o                         
  -5   3   3       5122.21       4892.98        39.26 o                         
  -3   3   3        200.74        258.05        10.32 o                         
  -1   3   3       7252.09       6830.19        95.79 o                         
   1   3   3         58.02        134.38        10.50 o                         
   3   3   3          5.32          6.06         7.94 o                         
   5   3   3        185.43        113.64         9.27 o                         
   7   3   3       1201.55       1236.30        18.78 o                         
   9   3   3      11073.69      11284.22       153.37 o                         
  11   3   3         32.44         27.17        18.68 o                         
  13   3   3         16.88         23.35        14.09 o                         
  15   3   3       5524.18       5883.25        57.37 o                         
  17   3   3         91.23         94.25        19.17 o                         
  19   3   3       3669.41       3492.61        38.47 o                         
  21   3   3       4415.80       4309.58       205.83 o                         
  23   3   3          3.21        -18.68        18.68 o                         
  25   3   3       1774.81       1741.04        54.23 o                         
  27   3   3       2612.38       2611.20        51.56 o                         
  29   3   3          2.10        -25.95        25.95 o                         
  31   3   3        232.53        220.55        25.83 o                         
  33   3   3        102.61        247.50        51.21 o                         
  35   3   3          4.89         83.19        53.04 o                         
  37   3   3         44.13        113.09       178.66 o                         
 -36   4   3         12.81         15.42        30.45 o                         
 -34   4   3        896.58        990.36        29.93 o                         
 -32   4   3          7.27         44.77        27.55 o                         
 -30   4   3         18.13         -2.94        19.54 o                         
 -28   4   3       1218.84       1153.48        30.88 o                         
 -26   4   3       2122.59       1895.36        31.74 o                         
 -24   4   3        389.41        342.80        15.30 o                         
 -22   4   3       3744.22       3842.52        33.25 o                         
 -20   4   3       2437.55       2490.74        99.14 o                         
 -18   4   3        107.12        171.23        25.79 o                         
 -16   4   3       2882.16       2533.92        43.85 o                         
 -14   4   3       5262.94       5685.69       544.78 o                         
 -12   4   3       7035.17       8029.86       532.95 o                         
 -10   4   3       3093.31       2981.72       440.73 o                         
  -8   4   3       1889.74       2609.76       221.94 o                         
  -6   4   3        205.11        234.65        21.00 o                         
  -4   4   3        404.14        232.25        10.97 o                         
  -2   4   3        481.86        744.45        20.19 o                         
   0   4   3       2250.93       2222.77        71.56 o                         
   2   4   3      12711.04      12872.04       176.89 o                         
   4   4   3       4157.85       4194.57        34.22 o                         
   6   4   3        611.55        748.73        15.90 o                         
   8   4   3        864.61        771.55        79.78 o                         
  10   4   3       9131.65       8507.83       232.76 o                         
  12   4   3        906.70       1147.08        38.50 o                         
  14   4   3        535.49        620.70        20.69 o                         
  16   4   3         36.63         93.41        19.56 o                         
  18   4   3        926.05        934.65        53.09 o                         
  20   4   3       1842.53       1464.85        77.00 o                         
  22   4   3        548.02        559.13        28.75 o                         
  24   4   3        726.11        726.91        48.53 o                         
  26   4   3        123.88        305.47        62.91 o                         
  28   4   3        310.77        315.80        68.50 o                         
  30   4   3        623.04        624.20        59.01 o                         
  32   4   3       2776.61       2487.90       109.33 o                         
  34   4   3          1.79         -5.88        37.16 o                         
 -35   5   3          9.16         71.65        63.25 o                         
 -33   5   3          6.77        -60.90       180.42 o                         
 -31   5   3        207.98        105.34        51.60 o                         
 -29   5   3        383.24        324.41        54.77 o                         
 -27   5   3          2.62         29.00        40.57 o                         
 -25   5   3        284.49        230.77        39.67 o                         
 -23   5   3        724.80        566.37        41.72 o                         
 -21   5   3         46.34        125.22       103.42 o                         
 -19   5   3       1443.12       1458.53        42.61 o                         
 -17   5   3         10.85         53.06        33.09 o                         
 -15   5   3        409.69        516.02        93.73 o                         
 -13   5   3        342.76        377.13        37.74 o                         
 -11   5   3          7.13         21.30        82.66 o                         
  -9   5   3        540.97        642.90        86.81 o                         
  -7   5   3         13.97          7.27        45.80 o                         
  -5   5   3        398.17        383.54        20.78 o                         
  -3   5   3        187.04        178.13        37.49 o                         
  -1   5   3         14.56         48.86        14.24 o                         
   1   5   3         25.24         -2.85         9.44 o                         
   3   5   3       2595.57       2539.48        31.73 o                         
   5   5   3        291.99        267.88        28.43 o                         
   7   5   3       1383.99       1417.54        32.31 o                         
   9   5   3         87.44         76.39        13.75 o                         
  11   5   3        898.21        945.10        33.42 o                         
  13   5   3         24.28         68.77        14.80 o                         
  15   5   3         51.16          2.44        28.06 o                         
  17   5   3       1280.25       1138.06        74.48 o                         
  19   5   3         85.80        100.86        20.02 o                         
  21   5   3       2783.45       2575.23        39.42 o                         
  23   5   3         97.65         -6.15        24.05 o                         
  25   5   3         93.42        110.47        27.58 o                         
  27   5   3        139.19        194.90        29.58 o                         
  29   5   3          3.31        -31.22        31.22 o                         
  31   5   3        177.13        309.95        66.20 o                         
  33   5   3        172.63        186.45        44.29 o                         
 -32   6   3          0.28        -46.22        66.36 o                         
 -30   6   3       1169.26       1200.08        65.48 o                         
 -28   6   3       2004.90       2128.37        79.89 o                         
 -26   6   3          0.34        -50.77        50.77 o                         
 -24   6   3        511.71        547.19       148.34 o                         
 -22   6   3        464.11        644.53       164.44 o                         
 -20   6   3       1585.28       1221.73        88.45 o                         
 -18   6   3        518.43        471.73        90.46 o                         
 -16   6   3       2143.65       1943.01       194.13 o                         
 -14   6   3       6018.01       5731.94        68.98 o                         
 -12   6   3         99.22        160.46        30.80 o                         
 -10   6   3       1443.42       1668.74        67.31 o                         
  -8   6   3       8377.00       8501.84        71.35 o                         
  -6   6   3       2344.12       1834.04        35.98 o                         
  -4   6   3       2424.53       2334.11        30.07 o                         
  -2   6   3       1933.92       1813.98        71.21 o                         
   0   6   3       2717.59       2361.03        32.44 o                         
   2   6   3       1857.10       1610.64        26.40 o                         
   4   6   3          4.44         -6.20        16.62 o                         
   6   6   3        588.10        617.57        40.64 o                         
   8   6   3        312.09        326.46        40.89 o                         
  10   6   3       2857.59       3130.92        53.47 o                         
  12   6   3       2994.17       2728.72        28.87 o                         
  14   6   3        197.96        180.69        28.56 o                         
  16   6   3       1550.00       1471.36        23.51 o                         
  18   6   3       1603.69       1413.95        40.32 o                         
  20   6   3        735.39        782.79        20.78 o                         
  22   6   3        905.27       1051.67        24.45 o                         
  24   6   3        641.53        661.72        23.71 o                         
  26   6   3       1314.32       1406.10        77.34 o                         
  28   6   3         26.74        -25.77        39.63 o                         
  30   6   3        125.80        143.85        28.36 o                         
 -29   7   3        180.56        215.42        89.58 o                         
 -27   7   3         28.14         -8.07        70.72 o                         
 -25   7   3        107.54        193.45        97.51 o                         
 -23   7   3        242.85        255.81        49.46 o                         
 -21   7   3        669.03        745.81        64.29 o                         
 -19   7   3        262.96        211.75        40.64 o                         
 -17   7   3       1254.37       1310.81        72.72 o                         
 -15   7   3        102.02        162.45       147.58 o                         
 -13   7   3       1348.63       1311.80       134.87 o                         
 -11   7   3         54.09        106.12        76.50 o                         
  -9   7   3         58.05         41.01        30.56 o                         
  -7   7   3        248.73        306.15        78.00 o                         
  -5   7   3        568.74        485.51        32.08 o                         
  -3   7   3          2.63         35.32        17.28 o                         
  -1   7   3       2266.25       2165.85        33.31 o                         
   1   7   3         49.99         -6.17        24.91 o                         
   3   7   3        476.15        548.97        23.65 o                         
   5   7   3        781.27        786.72        32.59 o                         
   7   7   3         31.79         51.19        25.75 o                         
   9   7   3          1.24         28.90        10.24 o                         
  11   7   3        121.21        129.51        27.68 o                         
  13   7   3       1902.49       1886.94        51.30 o                         
  15   7   3       3472.20       3447.25        64.29 o                         
  17   7   3          5.76        -42.74        42.74 o                         
  19   7   3       1131.29       1110.01        64.59 o                         
  21   7   3        492.13        434.88       151.23 o                         
  23   7   3        640.93        512.87        68.56 o                         
  25   7   3         30.46         13.59        55.15 o                         
  27   7   3          4.78        -17.90        66.20 o                         
 -24   8   3         11.28        -28.54        55.33 o                         
 -22   8   3         57.84         23.69        66.00 o                         
 -20   8   3        101.30        -50.80        60.32 o                         
 -18   8   3          5.23         66.32        50.18 o                         
 -16   8   3        912.04       1016.08       200.55 o                         
 -14   8   3        223.18        198.34       160.54 o                         
 -12   8   3        140.18        158.76        79.64 o                         
 -10   8   3        367.94        315.00        36.29 o                         
  -8   8   3        797.08        618.99        38.05 o                         
  -6   8   3          4.26         28.81        27.18 o                         
  -4   8   3        415.71        563.94        36.57 o                         
  -2   8   3        324.64        348.97        24.03 o                         
   0   8   3        985.06        928.87        28.10 o                         
   2   8   3       1801.42       1851.96        29.66 o                         
   4   8   3        768.84        761.77        79.14 o                         
   6   8   3          6.25         23.26        20.01 o                         
   8   8   3          2.95         -9.80        11.07 o                         
  10   8   3         39.97        -21.86        38.09 o                         
  12   8   3        252.97        211.27        58.38 o                         
  14   8   3         25.81        -24.16        41.52 o                         
  16   8   3        984.17       1224.33       112.48 o                         
  18   8   3         27.27        -92.65       109.08 o                         
  20   8   3        711.61        748.08        62.02 o                         
  22   8   3        182.89        106.22        62.86 o                         
 -19   9   3        134.73         18.58        58.88 o                         
 -17   9   3       1246.66       1292.49        61.12 o                         
 -15   9   3        315.82        278.79        49.13 o                         
 -13   9   3         65.95        125.94        42.52 o                         
 -11   9   3        239.18        371.01        76.62 o                         
  -9   9   3       1564.68       1593.34        51.65 o                         
  -7   9   3         57.21         88.08        42.54 o                         
  -5   9   3        608.61        577.22        37.48 o                         
  -3   9   3         14.57         42.02        38.25 o                         
  -1   9   3          5.51         50.06        19.85 o                         
   1   9   3         28.32         78.51        35.98 o                         
   3   9   3        422.06        465.77        34.86 o                         
   5   9   3        575.83        620.12        34.70 o                         
   7   9   3         14.73          4.39         9.03 o                         
   9   9   3       1303.98       1274.58        44.73 o                         
  11   9   3          4.76         25.70        63.41 o                         
  13   9   3        131.78        172.22        59.26 o                         
  15   9   3       1048.17        979.15       101.28 o                         
  17   9   3         45.73         49.77        83.67 o                         
  -6  10   3        667.32        603.66        69.95 o                         
  -4  10   3        156.58         94.61        62.66 o                         
  -2  10   3        316.54        304.97        52.84 o                         
   0  10   3          6.03         44.54        35.23 o                         
   2  10   3        267.00        371.46        29.42 o                         
   4  10   3        342.29        355.93        24.17 o                         
 -40   0   4        624.62        563.69        62.09 o                         
 -38   0   4       1214.26       1423.57       193.00 o                         
 -36   0   4       1060.77       1325.45        87.06 o                         
 -34   0   4       1336.28       1225.87       152.49 o                         
 -32   0   4       1135.58       1131.90        98.89 o                         
 -30   0   4        342.53        354.63        76.37 o                         
 -28   0   4         34.26         96.32        39.13 o                         
 -26   0   4        864.81        870.83        81.28 o                         
 -24   0   4       5620.96       5308.84        74.61 o                         
 -22   0   4       9995.76       9545.85       242.44 o                         
 -20   0   4       7181.03       7000.10       209.86 o                         
 -18   0   4       1165.26       1123.58        44.92 o                         
 -16   0   4      10756.52      11762.10       137.51 o                         
 -14   0   4      75853.92      76161.49      1519.59 o                         
 -12   0   4      17588.03      18366.07       171.99 o                         
 -10   0   4       2689.87       2410.50        26.15 o                         
  -8   0   4      32355.19      30813.56       745.70 o                         
  -6   0   4        316.63        461.09        30.45 o                         
  -4   0   4      23975.08      24520.71        94.61 o                         
   4   0   4      11211.05      13053.49        74.99 o                         
   6   0   4      16616.65      18454.68       669.84 o                         
   8   0   4       1774.11       1439.90        23.34 o                         
  10   0   4      16664.75      15778.63        68.76 o                         
  12   0   4         23.46         35.76        26.55 o                         
  14   0   4       5456.62       5400.56       191.11 o                         
  16   0   4       4739.63       5390.38       139.28 o                         
  18   0   4       7581.76       7628.84       242.57 o                         
  20   0   4       3529.19       3274.11       130.47 o                         
  22   0   4        418.80        527.83       110.09 o                         
  24   0   4        106.96        103.73        32.21 o                         
  26   0   4       2105.65       2512.71        78.13 o                         
  28   0   4      18177.57      17723.41       872.65 o                         
  30   0   4       1354.58       1350.66       107.07 o                         
  32   0   4       1591.37       1765.99        64.20 o                         
  34   0   4          4.95        -42.06        44.63 o                         
  36   0   4         41.68         53.69        73.10 o                         
  38   0   4       2399.01       2391.05        81.26 o                         
 -39   1   4         80.28         22.17        48.95 o                         
 -37   1   4        427.42        585.29        52.73 o                         
 -35   1   4         91.56         74.29        34.91 o                         
 -33   1   4        432.48        401.79        38.51 o                         
 -31   1   4        267.00        290.75        33.06 o                         
 -29   1   4        230.48        243.99        29.99 o                         
 -27   1   4       1664.38       1420.77        53.16 o                         
 -25   1   4         97.91         84.76        20.13 o                         
 -23   1   4       1078.57       1199.78        27.65 o                         
 -21   1   4        326.33        251.19        18.34 o                         
 -19   1   4          2.48          8.12        17.83 o                         
 -17   1   4       1527.37       1516.06        23.42 o                         
 -15   1   4        690.12        749.36        19.10 o                         
 -13   1   4          1.27         19.63        34.14 o                         
 -11   1   4       1130.24       1197.57        19.93 o                         
  -9   1   4         45.73         69.83         7.85 o                         
  -7   1   4         48.49         25.91        11.65 o                         
  -5   1   4       2658.60       2853.23        27.22 o                         
  -3   1   4      11910.44      11482.82        68.95 o                         
   1   1   4        737.11        816.03        21.89 o                         
   3   1   4       5084.44       5199.65        96.37 o                         
   5   1   4       1693.91       1752.07        22.06 o                         
   7   1   4         31.00         32.77        10.71 o                         
   9   1   4       2296.00       2374.74       123.51 o                         
  11   1   4       2167.09       2365.62        56.83 o                         
  13   1   4         49.06         30.82        12.81 o                         
  15   1   4       1011.28       1070.03        43.53 o                         
  17   1   4       1238.73       1070.45        31.83 o                         
  19   1   4        722.06        716.33        27.48 o                         
  21   1   4       1866.01       1857.23        31.84 o                         
  23   1   4       2167.11       2149.01        71.21 o                         
  25   1   4       2929.04       2863.57        72.96 o                         
  27   1   4         22.07        -30.22        30.22 o                         
  29   1   4        452.79        362.95        31.63 o                         
  31   1   4        141.51         68.29        36.70 o                         
  33   1   4          8.04         52.06        35.37 o                         
  35   1   4        377.88        433.19        47.70 o                         
  37   1   4         11.28         13.50        52.45 o                         
 -40   2   4        166.67        275.30        44.10 o                         
 -38   2   4       2340.15       2518.49       121.79 o                         
 -36   2   4          9.23         62.72        41.93 o                         
 -34   2   4       1503.00       1395.20        53.81 o                         
 -32   2   4         51.19         83.30        34.46 o                         
 -30   2   4        171.48        141.45        42.65 o                         
 -28   2   4       1629.91       1602.72        41.60 o                         
 -26   2   4       3417.22       3007.52        34.57 o                         
 -24   2   4       3129.67       2883.40        46.55 o                         
 -22   2   4       4406.86       4646.03        88.84 o                         
 -20   2   4      15418.55      15466.47       139.15 o                         
 -18   2   4       1244.03       1355.61        21.77 o                         
 -16   2   4        170.28        110.73        12.20 o                         
 -14   2   4      11174.85      10389.04       123.97 o                         
 -12   2   4         96.96         95.62         9.49 o                         
 -10   2   4       2888.53       2380.64        32.03 o                         
  -8   2   4       1434.48       1131.92        60.06 o                         
  -6   2   4          2.04          8.16        16.81 o                         
  -4   2   4       1568.94       1920.74        24.28 o                         
  -2   2   4       3546.95       4130.67        86.43 o                         
   0   2   4       1429.26       1481.50        59.64 o                         
   2   2   4       1808.68       1389.13       213.51 o                         
   4   2   4      22419.14      21202.06      1038.22 o                         
   6   2   4       2756.45       2713.19        27.44 o                         
   8   2   4       4779.64       4328.24        48.17 o                         
  10   2   4      12503.67      11877.47       209.48 o                         
  12   2   4        303.83        346.27        16.75 o                         
  14   2   4       1959.68       1871.73        25.97 o                         
  16   2   4        331.76        308.87        19.82 o                         
  18   2   4          0.25        -17.35        17.35 o                         
  20   2   4        158.77        176.46        26.48 o                         
  22   2   4       2885.75       3117.27        61.78 o                         
  24   2   4        276.43        250.11        28.52 o                         
  26   2   4        192.93        230.02        22.53 o                         
  28   2   4        159.93        144.83        33.04 o                         
  30   2   4        388.66        276.42        34.74 o                         
  32   2   4        445.51        555.17        40.83 o                         
  34   2   4        292.07        342.72        62.40 o                         
  36   2   4        474.71        486.62        51.06 o                         
 -39   3   4         63.34        149.37        48.23 o                         
 -37   3   4        289.14        363.23        48.69 o                         
 -35   3   4          6.41         24.19        33.06 o                         
 -33   3   4          8.29         -7.94        26.30 o                         
 -31   3   4        445.82        411.57        26.30 o                         
 -29   3   4       1257.27       1404.01        44.32 o                         
 -27   3   4       7789.58       7640.38        72.47 o                         
 -25   3   4        447.26        371.96        39.88 o                         
 -23   3   4       1332.32       1368.67        41.51 o                         
 -21   3   4       8197.96       7129.65        54.73 o                         
 -19   3   4       1797.15       1635.17        38.75 o                         
 -17   3   4       3857.34       3950.25        60.66 o                         
 -15   3   4       3928.82       3991.69        34.45 o                         
 -13   3   4         80.33         48.50        10.62 o                         
 -11   3   4        612.97        673.34        17.11 o                         
  -9   3   4          7.36         10.36         9.34 o                         
  -7   3   4        432.15        417.13        12.46 o                         
  -5   3   4       3882.08       4515.36        88.82 o                         
  -3   3   4      30529.66      31445.80        81.37 o                         
  -1   3   4       1844.82       1817.73        20.98 o                         
   1   3   4        466.66        519.78        16.23 o                         
   3   3   4       3854.10       4688.79        68.07 o                         
   5   3   4        131.48        257.99        24.41 o                         
   7   3   4       2573.24       2773.06       109.46 o                         
   9   3   4       5378.31       5091.04        39.69 o                         
  11   3   4       3961.87       4150.16        88.20 o                         
  13   3   4       1098.58        975.18        42.27 o                         
  15   3   4       3915.90       3901.94        46.51 o                         
  17   3   4         17.30         26.73        19.61 o                         
  19   3   4       2602.02       2508.91        45.29 o                         
  21   3   4        789.96        719.07        31.41 o                         
  23   3   4        445.83        459.31        30.44 o                         
  25   3   4       5897.21       6451.61        93.23 o                         
  27   3   4       1964.87       1834.30        54.70 o                         
  29   3   4        531.35        643.68        37.56 o                         
  31   3   4        512.37        489.05        42.67 o                         
  33   3   4        348.53        351.02        46.93 o                         
  35   3   4          0.13         81.60        46.40 o                         
 -36   4   4          4.23         -1.08        30.20 o                         
 -34   4   4          5.37        -24.16        24.81 o                         
 -32   4   4         47.79          0.24        28.03 o                         
 -30   4   4        851.92        971.35        32.99 o                         
 -28   4   4       2216.92       2196.33        63.61 o                         
 -26   4   4        290.20        275.40        16.65 o                         
 -24   4   4       1193.13       1169.92        19.99 o                         
 -22   4   4       2283.57       2401.63        31.62 o                         
 -20   4   4       5102.67       5055.38        44.03 o                         
 -18   4   4       1022.66       1056.57        16.19 o                         
 -16   4   4       3322.06       3088.97        49.80 o                         
 -14   4   4         78.40         70.40         6.34 o                         
 -12   4   4        178.41        203.84         3.63 o                         
 -10   4   4         19.74         36.64         6.58 o                         
  -8   4   4         87.54        103.02         8.46 o                         
  -6   4   4        461.92        490.81        42.32 o                         
  -4   4   4        504.26        610.76        13.79 o                         
  -2   4   4        435.54        501.25        15.72 o                         
   0   4   4        375.60        510.56        18.05 o                         
   2   4   4        217.55        194.17        16.80 o                         
   4   4   4        553.53        579.13        18.46 o                         
   6   4   4       2014.17       2238.06        30.41 o                         
   8   4   4        255.52        208.36        15.62 o                         
  10   4   4       3135.20       3368.49        99.77 o                         
  12   4   4       1435.01       1596.22        59.89 o                         
  14   4   4       1530.74       1635.74        31.37 o                         
  16   4   4       1333.98       1271.00        28.35 o                         
  18   4   4        130.91        164.58        33.97 o                         
  20   4   4         38.95         47.44        34.73 o                         
  22   4   4        140.77         97.48        38.78 o                         
  24   4   4        243.19        142.35        43.17 o                         
  26   4   4         51.41         14.25        34.21 o                         
  28   4   4        133.19         77.39        32.54 o                         
  30   4   4          5.18        -32.17        32.17 o                         
  32   4   4        384.61        450.09        73.72 o                         
  34   4   4          0.55        -21.11        50.49 o                         
 -35   5   4        487.98        661.75        67.77 o                         
 -33   5   4        263.96        190.52        32.75 o                         
 -31   5   4        592.43        675.69        69.70 o                         
 -29   5   4         13.84        110.45        47.13 o                         
 -27   5   4       3554.98       3485.97       185.95 o                         
 -25   5   4         24.88        127.01        44.12 o                         
 -23   5   4        550.72        584.70        51.81 o                         
 -21   5   4       5564.59       5444.79       199.42 o                         
 -19   5   4       6552.54       5924.75       113.11 o                         
 -17   5   4        333.19        523.49       105.18 o                         
 -15   5   4         86.58        159.99        28.73 o                         
 -13   5   4       3880.96       4155.12       232.50 o                         
 -11   5   4       1329.00       1372.28       190.11 o                         
  -9   5   4       1403.89       1386.74        54.86 o                         
  -7   5   4       1564.97       1522.91        29.94 o                         
  -5   5   4          0.18        -11.01        11.01 o                         
  -3   5   4       3590.78       3689.02        29.50 o                         
  -1   5   4        420.53        426.77        18.57 o                         
   1   5   4       1326.83       1357.72        58.76 o                         
   3   5   4       3252.02       3087.91       168.24 o                         
   5   5   4       1605.90       1522.73        71.50 o                         
   7   5   4       5087.03       4785.80        80.90 o                         
   9   5   4       5690.74       5707.52        47.01 o                         
  11   5   4        197.27        242.72        30.05 o                         
  13   5   4        518.71        454.45        18.79 o                         
  15   5   4        621.79        690.42        22.90 o                         
  17   5   4        609.29        564.56        22.42 o                         
  19   5   4        300.74        242.74        22.51 o                         
  21   5   4       2527.67       2490.34        39.13 o                         
  23   5   4         84.39         60.39        37.49 o                         
  25   5   4       1466.26       1387.01        39.19 o                         
  27   5   4        780.96        843.21        35.62 o                         
  29   5   4          3.47        -35.86        35.86 o                         
  31   5   4        156.53         78.07        63.13 o                         
 -32   6   4         17.48        159.16        67.11 o                         
 -30   6   4          0.01          9.96        97.00 o                         
 -28   6   4          4.77         60.34       104.55 o                         
 -26   6   4        830.04        748.39        53.26 o                         
 -24   6   4        258.01        186.05        64.17 o                         
 -22   6   4        189.00        195.14        73.98 o                         
 -20   6   4        287.65        237.33       108.96 o                         
 -18   6   4         11.00         58.17        34.16 o                         
 -16   6   4       1557.23       1347.78        44.11 o                         
 -14   6   4        482.00        411.23        74.10 o                         
 -12   6   4         35.82         36.85        26.60 o                         
 -10   6   4         14.13         33.06        73.98 o                         
  -8   6   4         27.46         43.87        22.95 o                         
  -6   6   4         38.13          3.95        19.50 o                         
  -4   6   4        202.43        262.36        25.16 o                         
  -2   6   4        589.47        617.25        37.87 o                         
   0   6   4        389.07        317.76        37.62 o                         
   2   6   4        385.89        323.19        39.95 o                         
   4   6   4         97.51         65.21        21.10 o                         
   6   6   4         39.47         37.54        22.52 o                         
   8   6   4       2460.11       2283.53       136.89 o                         
  10   6   4       4340.34       4023.60        88.95 o                         
  12   6   4        263.13        296.71        19.77 o                         
  14   6   4        508.73        466.93        24.16 o                         
  16   6   4         57.49         36.53        19.34 o                         
  18   6   4        662.74        635.82        19.44 o                         
  20   6   4        297.69        309.46        17.45 o                         
  22   6   4         99.01         54.55        30.32 o                         
  24   6   4        337.26        459.55        26.91 o                         
  26   6   4          1.89         39.51        27.43 o                         
  28   6   4         79.27         59.38        31.37 o                         
  30   6   4        355.20        406.81        39.37 o                         
 -29   7   4        213.27         61.23       167.08 o                         
 -27   7   4        954.66       1014.53        99.64 o                         
 -25   7   4         14.26        -63.59        81.15 o                         
 -23   7   4       1743.95       1895.16        70.32 o                         
 -21   7   4        831.16        880.51       127.83 o                         
 -19   7   4       1199.27       1206.02        56.15 o                         
 -17   7   4        223.30        182.36        57.25 o                         
 -15   7   4        207.14         92.06        37.28 o                         
 -13   7   4       4055.87       3973.15        64.14 o                         
 -11   7   4         53.02         76.80        37.81 o                         
  -9   7   4        811.39        841.85        37.73 o                         
  -7   7   4        309.34        364.05        27.40 o                         
  -5   7   4       2692.28       2743.08        45.82 o                         
  -3   7   4       5839.40       5602.01        73.22 o                         
  -1   7   4        260.75        215.12        19.35 o                         
   1   7   4       1377.84       1355.20        47.94 o                         
   3   7   4       2058.57       2135.45       104.59 o                         
   5   7   4        108.51         86.39        16.21 o                         
   7   7   4       7262.64       6920.36       182.05 o                         
   9   7   4       1863.71       1697.91       113.80 o                         
  11   7   4       1408.12       1352.36        18.71 o                         
  13   7   4        259.60        249.94        13.08 o                         
  15   7   4        820.53        828.25        43.20 o                         
  17   7   4        506.86        449.63        19.12 o                         
  19   7   4         15.57        -46.01        46.01 o                         
  21   7   4        144.00        109.18        91.22 o                         
  23   7   4        132.92        205.16       150.85 o                         
  25   7   4          3.76         88.06        69.89 o                         
 -24   8   4         11.90         58.24        63.36 o                         
 -22   8   4        774.46        851.89       102.29 o                         
 -20   8   4        147.92        199.97       130.85 o                         
 -18   8   4          3.37         69.18        50.40 o                         
 -16   8   4         14.82        -16.46        44.80 o                         
 -14   8   4        855.92        848.66        51.74 o                         
 -12   8   4        220.80        264.81        75.74 o                         
 -10   8   4          5.01         53.41        94.61 o                         
  -8   8   4        833.83        785.49        61.40 o                         
  -6   8   4        338.00        304.52        61.52 o                         
  -4   8   4        133.50        197.32        18.31 o                         
  -2   8   4          0.98         -0.68        20.35 o                         
   0   8   4        479.49        411.74        28.59 o                         
   2   8   4        883.69        834.58        25.78 o                         
   4   8   4        481.57        468.73        87.94 o                         
   6   8   4          7.52         27.58        29.09 o                         
   8   8   4        471.40        362.20        17.77 o                         
  10   8   4       1764.51       1786.20        27.00 o                         
  12   8   4        542.86        491.55       147.71 o                         
  14   8   4         28.00        113.75        44.53 o                         
  16   8   4        113.82        118.25        43.09 o                         
  18   8   4         33.33          8.32        53.97 o                         
  20   8   4          0.16         29.90        70.21 o                         
  22   8   4       1550.04       1366.62        70.20 o                         
 -17   9   4        632.85        665.84       143.43 o                         
 -15   9   4       1182.28       1253.09       186.46 o                         
 -13   9   4         24.58         30.41        55.24 o                         
 -11   9   4        372.43        501.62        92.73 o                         
  -9   9   4       1358.20       1680.15       107.32 o                         
  -7   9   4         13.22        -26.10        34.21 o                         
  -5   9   4         29.74          9.31        57.62 o                         
  -3   9   4        207.12        142.94        19.70 o                         
  -1   9   4          0.08        -24.42        24.42 o                         
   1   9   4        321.12        360.47        27.37 o                         
   3   9   4        662.29        706.19        34.53 o                         
   5   9   4        218.79        173.48        26.90 o                         
   7   9   4        240.85        195.21        16.11 o                         
   9   9   4          0.96        -39.01        39.01 o                         
  11   9   4        108.70         90.61       116.00 o                         
  13   9   4        559.01        467.52        51.86 o                         
  15   9   4        145.06        121.21        54.77 o                         
  -4  10   4       1301.39       1469.26        73.73 o                         
  -2  10   4        743.71        644.42        60.14 o                         
 -39   1   5         47.11        129.56        41.91 o                         
 -37   1   5        532.93        573.69        34.73 o                         
 -35   1   5        969.04       1067.31        44.66 o                         
 -33   1   5       1184.41       1242.81        39.23 o                         
 -31   1   5       1120.08       1098.31        67.56 o                         
 -29   1   5       2810.25       2561.38        97.93 o                         
 -27   1   5       2201.27       2466.40        41.83 o                         
 -25   1   5       1103.68       1281.93        31.76 o                         
 -23   1   5         42.05          1.91        16.97 o                         
 -21   1   5         23.17          3.70        21.49 o                         
 -19   1   5      10346.68      10030.70        53.17 o                         
 -17   1   5       3542.21       3796.86        34.65 o                         
 -15   1   5        419.46        338.46        16.35 o                         
 -13   1   5      24389.20      24612.45       439.72 o                         
 -11   1   5      13200.24      13922.61       205.98 o                         
  -9   1   5       2673.36       3150.04        30.22 o                         
  -7   1   5       2288.52       1925.25        45.01 o                         
  -5   1   5        167.59        206.84        18.87 o                         
  -3   1   5       2559.49       2077.95        35.73 o                         
   1   1   5      23793.28      28899.30       117.26 o                         
   3   1   5      13249.15      13151.62        83.29 o                         
   5   1   5         52.72        115.49        12.72 o                         
   7   1   5       1773.65       1863.57        53.22 o                         
   9   1   5      16040.68      17336.01        76.08 o                         
  11   1   5       3502.42       4277.54       100.80 o                         
  13   1   5       2184.13       2173.86        52.14 o                         
  15   1   5       2881.75       3020.52        41.65 o                         
  17   1   5       3369.98       3078.98       110.74 o                         
  19   1   5        858.19        894.36        26.84 o                         
  21   1   5       2649.66       2547.49        95.77 o                         
  23   1   5       5689.36       5264.76       139.91 o                         
  25   1   5       3018.92       2959.33        98.11 o                         
  27   1   5         56.36          7.88        33.72 o                         
  29   1   5         55.16        -11.10        31.13 o                         
  31   1   5         87.59        132.01        70.46 o                         
  33   1   5       2675.07       2845.58        72.25 o                         
  35   1   5       1071.87        940.94        64.26 o                         
  37   1   5        126.94        268.47        45.29 o                         
 -38   2   5        132.74        188.78        47.23 o                         
 -36   2   5         73.74        149.17        41.33 o                         
 -34   2   5        309.34        325.01        39.19 o                         
 -32   2   5       1669.84       1745.51        36.41 o                         
 -30   2   5        141.67        155.82        26.34 o                         
 -28   2   5        390.91        538.89        23.90 o                         
 -26   2   5       5707.38       5014.22        62.69 o                         
 -24   2   5       1735.71       1514.88        36.37 o                         
 -22   2   5       2734.50       2550.28        46.17 o                         
 -20   2   5       3512.77       3341.57        47.18 o                         
 -18   2   5       5218.41       5555.28       202.18 o                         
 -16   2   5        124.08        152.70        12.21 o                         
 -14   2   5        990.63        890.25        22.12 o                         
 -12   2   5        648.93        622.32        19.64 o                         
 -10   2   5         93.17         64.13        11.85 o                         
  -8   2   5       1858.61       1713.33        22.52 o                         
  -6   2   5       1046.78        960.04        37.12 o                         
  -4   2   5        244.75        285.85        28.69 o                         
  -2   2   5       2336.82       2646.50       270.37 o                         
   0   2   5         80.07         75.44        20.76 o                         
   2   2   5        269.82        295.78        14.49 o                         
   4   2   5        376.88        291.10        85.55 o                         
   6   2   5         30.57         93.23        14.64 o                         
   8   2   5       1373.68       1396.72        26.15 o                         
  10   2   5       3438.56       3333.73        41.25 o                         
  12   2   5       2115.88       2095.58        37.16 o                         
  14   2   5          8.56        -17.08        17.08 o                         
  16   2   5       1204.83       1206.86        56.62 o                         
  18   2   5       1500.25       1347.73        36.23 o                         
  20   2   5       5801.89       5955.71        65.69 o                         
  22   2   5          4.10         26.82        18.64 o                         
  24   2   5       2336.71       2245.74        86.05 o                         
  26   2   5        725.12        697.79        28.97 o                         
  28   2   5          0.20         18.89        40.09 o                         
  30   2   5        275.05        212.20        45.08 o                         
  32   2   5        851.05        910.68        55.92 o                         
  34   2   5        135.49         81.21        48.29 o                         
  36   2   5          0.03         19.44        37.48 o                         
 -37   3   5        170.11        212.04        32.22 o                         
 -35   3   5         44.07         78.02        37.19 o                         
 -33   3   5         70.68        119.79        27.89 o                         
 -31   3   5        535.16        378.97        47.39 o                         
 -29   3   5        814.86        791.41        32.60 o                         
 -27   3   5        812.31        959.56        49.32 o                         
 -25   3   5       1153.97       1153.21        33.61 o                         
 -23   3   5         19.49        -24.88        24.88 o                         
 -21   3   5       1135.85       1142.75        28.62 o                         
 -19   3   5         31.91         82.99        24.74 o                         
 -17   3   5         76.96         92.09        20.26 o                         
 -15   3   5       5195.40       5070.37        55.94 o                         
 -13   3   5       2199.99       1871.53       101.53 o                         
 -11   3   5        396.36        483.10        15.00 o                         
  -9   3   5        898.29        680.71        16.17 o                         
  -7   3   5        725.25        888.44        18.34 o                         
  -5   3   5       6188.34       7413.78        44.56 o                         
  -3   3   5       1601.91       1811.20       133.87 o                         
  -1   3   5       3974.29       4150.53       280.44 o                         
   1   3   5         52.00         37.18        12.63 o                         
   3   3   5        477.97        610.28        17.07 o                         
   5   3   5        602.87        596.74        92.10 o                         
   7   3   5       2027.75       1977.12        31.16 o                         
   9   3   5        195.91        157.52        16.01 o                         
  11   3   5       2647.32       2115.44       102.54 o                         
  13   3   5        119.85        178.63        25.67 o                         
  15   3   5       4573.90       4568.64        43.64 o                         
  17   3   5       2100.69       2073.68        43.75 o                         
  19   3   5       2956.76       3100.70        76.87 o                         
  21   3   5        664.83        686.19        41.11 o                         
  23   3   5          3.25        152.10        42.90 o                         
  25   3   5       4001.59       3947.16       147.71 o                         
  27   3   5       1117.78       1002.16        49.10 o                         
  29   3   5        147.47        100.68        42.06 o                         
  31   3   5          4.77        -51.79        51.79 o                         
  33   3   5        823.84        743.11       120.91 o                         
  35   3   5        123.23        116.54        45.05 o                         
 -36   4   5         29.43         16.17        30.09 o                         
 -34   4   5          2.00        -25.64        25.64 o                         
 -32   4   5       4524.25       4887.71        43.69 o                         
 -30   4   5         13.32        -20.64        20.64 o                         
 -28   4   5       1897.13       2070.81        52.09 o                         
 -26   4   5       9125.99       9236.44       404.62 o                         
 -24   4   5        690.79        568.50        27.43 o                         
 -22   4   5        213.03        167.87        34.16 o                         
 -20   4   5       4910.51       5110.90        48.06 o                         
 -18   4   5       8339.03       7972.61        98.39 o                         
 -16   4   5       5299.69       5311.51        40.00 o                         
 -14   4   5       4520.82       4427.54        30.82 o                         
 -12   4   5       7220.49       7344.57       258.80 o                         
 -10   4   5        686.45        793.30        34.61 o                         
  -8   4   5         20.87         12.40        21.64 o                         
  -6   4   5          5.57         -4.99        11.91 o                         
  -4   4   5       2193.81       2262.28        48.44 o                         
  -2   4   5       2705.95       2978.62        32.52 o                         
   0   4   5         96.53        131.92        12.89 o                         
   2   4   5        135.45         99.63        17.88 o                         
   4   4   5       3516.71       3547.43        53.97 o                         
   6   4   5       4941.79       5202.74        48.36 o                         
   8   4   5        972.27       1003.07        84.67 o                         
  10   4   5       8773.61       8637.28        58.03 o                         
  12   4   5          0.74         56.83        24.83 o                         
  14   4   5       2330.29       2162.61        62.78 o                         
  16   4   5       6600.39       6189.25       318.94 o                         
  18   4   5       3311.48       3378.51       136.56 o                         
  20   4   5       1725.04       1767.04        42.08 o                         
  22   4   5         13.43         53.29        48.56 o                         
  24   4   5       1116.84       1228.79        46.96 o                         
  26   4   5       1003.32        774.96        44.93 o                         
  28   4   5        203.57        184.47        33.44 o                         
  30   4   5        113.74        146.93        42.27 o                         
  32   4   5         43.03         14.51        54.07 o                         
 -35   5   5        370.49        426.77        26.77 o                         
 -33   5   5        471.87        572.13        24.05 o                         
 -31   5   5        184.40        198.11        44.29 o                         
 -29   5   5         42.82         39.96        19.47 o                         
 -27   5   5        340.15        265.48        96.63 o                         
 -25   5   5         36.77         -2.45        39.14 o                         
 -23   5   5         29.61         39.98       120.53 o                         
 -21   5   5         13.76        -35.21        37.71 o                         
 -19   5   5        650.52        570.41        90.08 o                         
 -17   5   5       2467.54       2323.72       111.47 o                         
 -15   5   5        356.88        190.31        32.27 o                         
 -13   5   5         86.50         58.04        50.07 o                         
 -11   5   5        456.04        350.63        34.98 o                         
  -9   5   5        413.09        391.06         9.30 o                         
  -7   5   5        332.53        308.24        14.76 o                         
  -5   5   5       1961.80       2145.32        32.08 o                         
  -3   5   5        576.87        649.84        49.95 o                         
  -1   5   5        146.01        166.61        14.13 o                         
   1   5   5       2194.11       2014.31        48.82 o                         
   3   5   5        110.12         86.02        27.10 o                         
   5   5   5        703.94        707.96        24.92 o                         
   7   5   5        779.15        845.32        59.51 o                         
   9   5   5          7.85        -16.61        16.61 o                         
  11   5   5        686.31        687.71        26.67 o                         
  13   5   5        105.46        139.35        15.15 o                         
  15   5   5       1898.08       1945.33        49.70 o                         
  17   5   5         11.85        -23.47        24.54 o                         
  19   5   5        989.62        868.76        29.88 o                         
  21   5   5         27.25        -37.98        37.98 o                         
  23   5   5         72.35         89.55        28.47 o                         
  25   5   5        262.22        330.81        53.48 o                         
  27   5   5        407.33        226.89        50.08 o                         
  29   5   5         26.81         39.11        40.99 o                         
  31   5   5        601.23        618.85        56.99 o                         
 -32   6   5       1294.66       1493.89       278.55 o                         
 -30   6   5          6.30        -39.89        63.05 o                         
 -28   6   5         59.47         64.83        58.96 o                         
 -26   6   5       1428.71       1447.34        66.26 o                         
 -24   6   5       1237.45       1175.08       185.20 o                         
 -22   6   5        139.80        220.66        48.91 o                         
 -20   6   5        296.15        303.20        45.64 o                         
 -18   6   5        768.82        672.67       101.15 o                         
 -16   6   5       3272.43       3285.69       281.70 o                         
 -14   6   5       1473.16       1301.80        50.33 o                         
 -12   6   5       9280.75       8372.39       134.75 o                         
 -10   6   5        117.48        135.60        61.77 o                         
  -8   6   5       3126.98       2791.33        22.77 o                         
  -6   6   5       1299.08       1258.05        22.59 o                         
  -4   6   5       4036.26       3849.23        38.48 o                         
  -2   6   5       4802.52       4764.18       159.41 o                         
   0   6   5       2323.12       2302.23        56.74 o                         
   2   6   5       1998.28       1995.23        28.23 o                         
   4   6   5       7912.25       8062.15        63.51 o                         
   6   6   5        421.99        416.18        23.93 o                         
   8   6   5       1027.79        961.09        30.56 o                         
  10   6   5        108.30         92.53        14.57 o                         
  12   6   5        915.42        801.63        27.39 o                         
  14   6   5         64.45         35.94        20.94 o                         
  16   6   5       1783.88       1807.21        37.39 o                         
  18   6   5       1193.60       1309.64        60.55 o                         
  20   6   5        215.74        220.58        28.31 o                         
  22   6   5         84.93        108.43        27.20 o                         
  24   6   5         38.23          6.85        27.36 o                         
  26   6   5        183.72        171.54        37.50 o                         
  28   6   5       1125.85       1005.07        74.40 o                         
 -29   7   5          0.00         11.74        64.35 o                         
 -27   7   5       1309.43       1062.44        74.40 o                         
 -25   7   5         38.87        -25.39        68.58 o                         
 -23   7   5         41.55        -23.91        75.87 o                         
 -21   7   5          2.87        -14.58        42.43 o                         
 -19   7   5       2153.33       1900.65        58.62 o                         
 -17   7   5         21.25        -52.46        52.46 o                         
 -15   7   5         17.10         23.51        58.13 o                         
 -13   7   5       1041.61        898.06        44.39 o                         
 -11   7   5       1412.08       1300.52       181.17 o                         
  -9   7   5        436.49        412.36        80.27 o                         
  -7   7   5        286.85        221.30        15.81 o                         
  -5   7   5       1070.63       1002.44        21.85 o                         
  -3   7   5        101.05        146.39        38.50 o                         
  -1   7   5        430.01        411.81        26.06 o                         
   1   7   5         13.86        -19.48        31.20 o                         
   3   7   5         65.43         12.14        19.88 o                         
   5   7   5       1055.90        949.61        34.46 o                         
   7   7   5        585.24        592.66        28.88 o                         
   9   7   5        443.65        488.13        36.31 o                         
  11   7   5        663.99        641.10        23.49 o                         
  13   7   5        795.01        780.42        28.94 o                         
  15   7   5        354.35        330.17        16.86 o                         
  17   7   5         38.87          2.48        22.05 o                         
  19   7   5        597.16        614.18        20.42 o                         
  21   7   5          0.33        -15.98        16.31 o                         
  23   7   5       1394.24       1352.21        65.41 o                         
  25   7   5        254.16        200.44        24.64 o                         
 -24   8   5        124.77        121.15        89.83 o                         
 -22   8   5        396.83        495.03        71.87 o                         
 -20   8   5       3037.06       3770.55        92.85 o                         
 -18   8   5       1075.70       1093.21        55.51 o                         
 -16   8   5        256.29        378.13        63.28 o                         
 -14   8   5        922.32        890.38        54.11 o                         
 -12   8   5        237.64        274.74        44.39 o                         
 -10   8   5         77.41          3.50        72.47 o                         
  -8   8   5       1277.59       1301.39       110.34 o                         
  -6   8   5        717.94        740.14        62.78 o                         
  -4   8   5        261.82        298.85        20.36 o                         
  -2   8   5       1744.11       1917.40        58.76 o                         
   0   8   5         34.67         54.92        25.04 o                         
   2   8   5        635.85        674.16        32.20 o                         
   4   8   5       2020.32       2159.55        56.87 o                         
   6   8   5        139.30         60.70        30.12 o                         
   8   8   5        709.93        614.42        27.22 o                         
  10   8   5       1007.61       1163.49        52.72 o                         
  12   8   5        194.32        234.43        20.26 o                         
  14   8   5        226.69        244.80        13.18 o                         
  16   8   5        174.27        400.76        48.99 o                         
  18   8   5        100.63         16.02        76.24 o                         
  20   8   5         28.11        126.72       127.20 o                         
 -17   9   5         16.21        -39.06        58.00 o                         
 -15   9   5        137.87        245.52        93.98 o                         
 -13   9   5        899.71       1046.09        87.44 o                         
 -11   9   5        172.74        158.23        47.87 o                         
  -9   9   5        110.24        186.58        95.12 o                         
  -7   9   5         54.43         86.06        65.68 o                         
  -5   9   5        177.54        185.20        63.66 o                         
  -3   9   5         31.53         19.42        34.85 o                         
  -1   9   5       1105.08       1124.53        34.10 o                         
   1   9   5         12.09        -11.31        29.38 o                         
   3   9   5        891.79        891.66        28.56 o                         
   5   9   5        288.30        256.30        48.06 o                         
   7   9   5        126.10        105.47        19.78 o                         
   9   9   5         46.41         21.14        16.43 o                         
  11   9   5        486.13        522.71       107.82 o                         
  13   9   5         56.32         51.45        80.14 o                         
 -40   0   6        418.50        426.58        60.80 o                         
 -38   0   6       1577.90       1691.62        62.54 o                         
 -36   0   6       1799.70       1884.90       117.13 o                         
 -34   0   6        270.84         75.28        51.96 o                         
 -32   0   6        614.36        600.41        39.67 o                         
 -30   0   6        103.52         20.07        35.23 o                         
 -28   0   6       3627.98       3323.14        60.04 o                         
 -26   0   6       4496.43       3739.53       444.50 o                         
 -24   0   6       4275.32       4047.48        90.46 o                         
 -22   0   6       2711.16       3108.16        46.36 o                         
 -20   0   6       2112.91       2184.45        37.09 o                         
 -18   0   6       2650.22       2870.70       222.31 o                         
 -16   0   6         22.00         -7.24        18.35 o                         
 -14   0   6        259.91        164.95        48.82 o                         
 -12   0   6         12.32          7.27        19.38 o                         
 -10   0   6      20993.53      22356.96       118.27 o                         
  -8   0   6       3595.08       3272.43        46.30 o                         
  -6   0   6      30916.61      32281.44       133.87 o                         
   4   0   6      63007.65      72625.82       211.12 o                         
   6   0   6          0.72         -9.06        22.14 o                         
   8   0   6        556.59        464.76        35.48 o                         
  10   0   6      17945.02      19394.95        99.39 o                         
  12   0   6        284.12        462.74       132.73 o                         
  14   0   6       3971.23       4221.15       266.22 o                         
  16   0   6       1790.65       1600.69        34.06 o                         
  18   0   6       7041.63       6854.33       128.58 o                         
  20   0   6        478.12        446.99        27.65 o                         
  22   0   6       1308.98       1400.45       114.74 o                         
  24   0   6        895.44       1054.43        68.69 o                         
  26   0   6         17.57         81.24       135.50 o                         
  28   0   6        547.05        708.67        99.14 o                         
  30   0   6        922.36        853.84        69.45 o                         
  32   0   6          0.61         78.54       121.16 o                         
  34   0   6       3258.45       2700.56       158.53 o                         
  36   0   6       1231.19       1255.36        72.60 o                         
 -39   1   6         15.42         50.00        38.51 o                         
 -37   1   6          5.22        -35.62        35.62 o                         
 -35   1   6        168.35        214.97        49.62 o                         
 -33   1   6         71.47        124.69        32.06 o                         
 -31   1   6        550.33        479.46        38.09 o                         
 -29   1   6        291.77        260.69        66.68 o                         
 -27   1   6        747.79        623.03        30.25 o                         
 -25   1   6        917.99        975.57        46.13 o                         
 -23   1   6         11.42         39.99        18.23 o                         
 -21   1   6         60.63        113.47        51.21 o                         
 -19   1   6        459.00        384.70        17.94 o                         
 -17   1   6        426.77        513.95        41.78 o                         
 -15   1   6       2240.36       2262.84       102.00 o                         
 -13   1   6       1617.83       1803.14        24.85 o                         
 -11   1   6       1157.08       1269.38        49.95 o                         
  -9   1   6          0.54        -11.60        11.60 o                         
  -7   1   6        215.40        362.72        35.86 o                         
  -5   1   6          0.02        -17.61        17.61 o                         
  -3   1   6         10.56          1.26        18.12 o                         
   1   1   6        178.49        176.64        19.88 o                         
   3   1   6       2210.74       2293.60        41.27 o                         
   5   1   6       1052.85       1117.75        97.51 o                         
   7   1   6       1855.37       2166.15        62.84 o                         
   9   1   6          3.33         10.44        16.12 o                         
  11   1   6        111.16        153.10        23.03 o                         
  13   1   6        358.14        422.89        21.47 o                         
  15   1   6       1264.49       1123.03        78.23 o                         
  17   1   6        542.69        661.31        55.68 o                         
  19   1   6         57.18         -7.34        19.50 o                         
  21   1   6        126.84        123.93        20.90 o                         
  23   1   6        152.00        124.44        25.35 o                         
  25   1   6       1312.94       1108.84        44.79 o                         
  27   1   6        295.98        296.45        30.63 o                         
  29   1   6       1174.73       1254.11        52.43 o                         
  31   1   6          9.45         -7.07        49.88 o                         
  33   1   6        777.91        550.12        42.55 o                         
  35   1   6        238.88         61.29        54.51 o                         
 -38   2   6         37.36         47.42        41.42 o                         
 -36   2   6          0.70        -30.33        30.33 o                         
 -34   2   6        299.04        314.57        36.08 o                         
 -32   2   6         58.64        136.57        54.16 o                         
 -30   2   6       2108.22       2095.19        51.00 o                         
 -28   2   6       1369.74       1280.38        31.09 o                         
 -26   2   6       7285.60       7182.84        81.81 o                         
 -24   2   6       1035.34       1081.98        24.36 o                         
 -22   2   6       1540.80       1430.94        69.70 o                         
 -20   2   6       9682.05       9314.82        59.87 o                         
 -18   2   6       6204.85       5906.02       128.46 o                         
 -16   2   6       1612.31       1699.81        95.06 o                         
 -14   2   6       2389.24       2020.09        35.32 o                         
 -12   2   6        225.40        188.25        14.48 o                         
 -10   2   6        205.36        123.44        18.32 o                         
  -8   2   6        674.15        710.35        17.87 o                         
  -6   2   6       5197.17       5079.38        61.90 o                         
  -4   2   6       1372.57       1565.13        42.27 o                         
  -2   2   6        221.60        228.25        27.55 o                         
   0   2   6        160.03        222.19        25.16 o                         
   2   2   6       4913.36       5394.67        62.15 o                         
   4   2   6       3117.99       2739.21       107.70 o                         
   6   2   6        135.37        306.87        19.75 o                         
   8   2   6       1597.70       1530.47        39.76 o                         
  10   2   6      19150.30      18037.67       161.42 o                         
  12   2   6       5401.53       5108.93        48.82 o                         
  14   2   6          3.69         55.29        24.65 o                         
  16   2   6       4996.27       4876.57        66.56 o                         
  18   2   6        688.51        796.14        32.01 o                         
  20   2   6       1824.51       2190.30        45.71 o                         
  22   2   6       3003.91       2981.58        56.16 o                         
  24   2   6       3002.47       2913.97        47.22 o                         
  26   2   6        897.73       1016.36        66.43 o                         
  28   2   6       1693.00       1554.66        60.19 o                         
  30   2   6       1405.79       1157.71        40.82 o                         
  32   2   6        189.02        245.81        33.38 o                         
  34   2   6        571.39        712.90        73.82 o                         
 -37   3   6       1370.90       1305.56        59.82 o                         
 -35   3   6        750.09        792.63        54.14 o                         
 -33   3   6       2760.04       2917.71        62.19 o                         
 -31   3   6        855.00        936.23        43.55 o                         
 -29   3   6        445.29        360.60        24.31 o                         
 -27   3   6        329.14        360.91        22.92 o                         
 -25   3   6       2933.76       2763.30        86.99 o                         
 -23   3   6      11063.93      10477.91        70.77 o                         
 -21   3   6       1231.05       1259.96        31.51 o                         
 -19   3   6       8237.61       8335.28       147.45 o                         
 -17   3   6        381.11        446.59        20.80 o                         
 -15   3   6        403.07        375.46        68.81 o                         
 -13   3   6        903.60        923.58        43.91 o                         
 -11   3   6        657.78        734.61        18.66 o                         
  -9   3   6        161.83        189.64        21.58 o                         
  -7   3   6       5569.44       5915.64        50.89 o                         
  -5   3   6          2.84          4.19        39.88 o                         
  -3   3   6        888.06        915.31       107.45 o                         
  -1   3   6       7459.87       8747.33       481.24 o                         
   1   3   6       6670.22       7330.08        50.35 o                         
   3   3   6       4812.66       4752.68       118.89 o                         
   5   3   6      12492.00      12469.82        69.20 o                         
   7   3   6        890.51        877.84        80.14 o                         
   9   3   6         29.71        -18.36        18.36 o                         
  11   3   6       1720.71       1472.27        26.63 o                         
  13   3   6       1375.76       1435.60        38.64 o                         
  15   3   6        517.88        402.32        31.17 o                         
  17   3   6       5002.83       5118.20       115.50 o                         
  19   3   6       2302.93       2522.36        49.82 o                         
  21   3   6       2573.09       2259.11        39.99 o                         
  23   3   6         93.75         71.13        35.50 o                         
  25   3   6        101.51        109.55        30.74 o                         
  27   3   6       1050.60        998.50        51.27 o                         
  29   3   6         21.84         26.95        44.29 o                         
  31   3   6         29.92         -2.41        43.96 o                         
  33   3   6        439.69        469.89        55.35 o                         
 -36   4   6          0.39        -38.48        38.48 o                         
 -34   4   6        310.00        411.22        57.56 o                         
 -32   4   6        132.76        124.49        32.45 o                         
 -30   4   6         85.81         74.28        49.65 o                         
 -28   4   6         10.21        -25.70        25.70 o                         
 -26   4   6         68.19        109.84        23.32 o                         
 -24   4   6       1976.95       1884.69        75.61 o                         
 -22   4   6        552.43        584.97        28.94 o                         
 -20   4   6       5967.80       6133.19        60.89 o                         
 -18   4   6        105.57        157.47        15.91 o                         
 -16   4   6       1366.04       1318.59        40.95 o                         
 -14   4   6       2946.80       2714.54        27.30 o                         
 -12   4   6        518.36        493.99        18.04 o                         
 -10   4   6          0.01        -11.92        22.02 o                         
  -8   4   6        417.73        438.72        25.27 o                         
  -6   4   6        908.75        954.90        18.21 o                         
  -4   4   6       1075.13       1065.61        58.88 o                         
  -2   4   6       1304.17       1380.58        25.20 o                         
   0   4   6       4179.09       4148.13       157.90 o                         
   2   4   6         47.81         -7.92        20.60 o                         
   4   4   6        968.71       1033.03        27.42 o                         
   6   4   6       1640.75       1466.74        32.96 o                         
   8   4   6       2718.96       2658.36        60.64 o                         
  10   4   6        256.61        223.92        25.64 o                         
  12   4   6        179.80        166.25        21.22 o                         
  14   4   6        127.21        110.66        34.63 o                         
  16   4   6        800.98        746.23        28.90 o                         
  18   4   6       4217.10       4159.38       111.85 o                         
  20   4   6         82.72        107.83        34.67 o                         
  22   4   6       3922.60       3977.44        71.59 o                         
  24   4   6        141.04        142.37        44.22 o                         
  26   4   6        194.71        203.84        35.24 o                         
  28   4   6        338.49        248.08        54.72 o                         
  30   4   6         45.72         16.37        41.74 o                         
  32   4   6          0.22         69.96        57.16 o                         
 -35   5   6       1371.21       1384.70       230.49 o                         
 -33   5   6         19.50          1.17        33.47 o                         
 -31   5   6        523.28        524.17        21.24 o                         
 -29   5   6          0.39          4.74        16.30 o                         
 -27   5   6        853.30        901.47        25.41 o                         
 -25   5   6        295.18        235.69        43.44 o                         
 -23   5   6       1089.33       1082.79       218.04 o                         
 -21   5   6       1692.32       1705.26       288.37 o                         
 -19   5   6       5902.96       5441.54       198.28 o                         
 -17   5   6       7299.23       7243.97       197.28 o                         
 -15   5   6        281.03        345.44        70.33 o                         
 -13   5   6       1453.07       1371.37        28.69 o                         
 -11   5   6        353.18        282.87        13.04 o                         
  -9   5   6       2070.05       2311.91        35.36 o                         
  -7   5   6        708.29        723.65        19.24 o                         
  -5   5   6       5723.12       5615.01        69.77 o                         
  -3   5   6        107.69         90.12        23.90 o                         
  -1   5   6       1081.86       1030.73        26.33 o                         
   1   5   6        112.16        119.31        22.67 o                         
   3   5   6       2128.45       2126.85        34.07 o                         
   5   5   6       1112.88       1031.67        33.64 o                         
   7   5   6       3407.06       3404.73        78.89 o                         
   9   5   6        666.70        700.22        29.85 o                         
  11   5   6      13945.40      14527.95       309.20 o                         
  13   5   6        360.68        419.48        42.53 o                         
  15   5   6        553.07        503.77        31.64 o                         
  17   5   6         59.76         20.04        34.61 o                         
  19   5   6       1446.39       1534.61        45.54 o                         
  21   5   6       1313.52       1242.39        51.55 o                         
  23   5   6       1098.23       1326.82        53.86 o                         
  25   5   6       2726.10       2449.85        52.25 o                         
  27   5   6          0.20         30.96        43.10 o                         
  29   5   6        968.65       1138.75        52.19 o                         
 -32   6   6        514.94        533.72       146.07 o                         
 -30   6   6        393.27        492.27        68.25 o                         
 -28   6   6        556.30        526.35        71.71 o                         
 -26   6   6         12.26         16.40       108.70 o                         
 -24   6   6         10.58        -49.57        49.57 o                         
 -22   6   6        453.23        487.21        46.34 o                         
 -20   6   6         88.07        155.70        85.43 o                         
 -18   6   6       1929.41       1866.71        57.09 o                         
 -16   6   6       1015.63        831.54        91.47 o                         
 -14   6   6         35.65          8.78       100.27 o                         
 -12   6   6        159.20        209.97        42.90 o                         
 -10   6   6       1014.72        728.84         9.39 o                         
  -8   6   6        318.04        313.73        17.85 o                         
  -6   6   6        450.31        492.86        20.92 o                         
  -4   6   6         15.11         56.25        19.29 o                         
  -2   6   6        175.10        145.18        20.82 o                         
   0   6   6        568.49        513.91        26.37 o                         
   2   6   6        227.76        236.03        22.20 o                         
   4   6   6        369.31        301.10        41.27 o                         
   6   6   6         63.45         57.37        25.11 o                         
   8   6   6        108.44        134.53        29.18 o                         
  10   6   6        278.37        185.58        20.92 o                         
  12   6   6        171.61        132.59        19.84 o                         
  14   6   6         47.65         23.71        19.72 o                         
  16   6   6        908.35        846.71        32.20 o                         
  18   6   6        350.44        452.31        25.97 o                         
  20   6   6        791.79        823.16        53.53 o                         
  22   6   6        124.29        148.18        30.42 o                         
  24   6   6        423.97        445.97        36.43 o                         
  26   6   6          0.13          0.67        35.16 o                         
  28   6   6        276.73        344.09        62.28 o                         
 -27   7   6       1200.63       1166.37       105.43 o                         
 -25   7   6        726.29        797.76       152.24 o                         
 -23   7   6        448.78        388.17        66.72 o                         
 -21   7   6          4.46        -35.41        59.34 o                         
 -19   7   6       1269.68       1169.24       116.25 o                         
 -17   7   6       1393.41       1204.23       125.69 o                         
 -15   7   6         15.76         13.65        70.96 o                         
 -13   7   6       3151.84       3316.03        67.29 o                         
 -11   7   6       2911.41       3068.95       293.90 o                         
  -9   7   6        308.10        198.67        78.00 o                         
  -7   7   6       1677.54       1666.04        25.88 o                         
  -5   7   6       2797.97       2526.55       105.31 o                         
  -3   7   6        375.19        400.73        47.43 o                         
  -1   7   6        442.86        471.27        31.45 o                         
   1   7   6        878.99        656.60        33.30 o                         
   3   7   6       1558.25       1517.71        39.55 o                         
   5   7   6        198.20        245.30        26.54 o                         
   7   7   6        649.02        621.25        33.50 o                         
   9   7   6         30.13         22.53        17.64 o                         
  11   7   6       1316.00       1497.09        53.23 o                         
  13   7   6        574.54        481.61        27.29 o                         
  15   7   6        809.75        668.22        31.17 o                         
  17   7   6        716.72        767.56        37.74 o                         
  19   7   6        198.49        313.16        24.82 o                         
  21   7   6        149.16        217.19        33.47 o                         
  23   7   6        863.54        793.24        27.02 o                         
 -24   8   6          0.80         10.82        84.30 o                         
 -22   8   6         23.33        -22.32        60.89 o                         
 -20   8   6        292.45        179.97        85.68 o                         
 -18   8   6       1198.15       1204.51       153.75 o                         
 -16   8   6         12.96         12.91        43.74 o                         
 -14   8   6          1.87        -37.05        53.38 o                         
 -12   8   6        639.88        467.40        42.69 o                         
 -10   8   6         24.32         -0.93        51.21 o                         
  -8   8   6        389.39        511.71       105.18 o                         
  -6   8   6        303.51        353.97        86.81 o                         
  -4   8   6        156.32        122.69        61.02 o                         
  -2   8   6         11.36         -8.20        28.43 o                         
   0   8   6          4.61         18.68        25.61 o                         
   2   8   6         21.35         74.47        22.82 o                         
   4   8   6          0.50          8.08        26.12 o                         
   6   8   6        289.66        399.75        34.48 o                         
   8   8   6         41.34         96.01        23.27 o                         
  10   8   6        902.42        754.17        51.47 o                         
  12   8   6        339.97        342.62        21.40 o                         
  14   8   6        114.26         95.12        26.07 o                         
  16   8   6        658.85        705.86        20.86 o                         
  18   8   6        530.43        572.78        19.63 o                         
 -15   9   6        151.71        270.41        71.34 o                         
 -13   9   6        370.22        498.19        50.31 o                         
 -11   9   6         19.95         13.88        49.15 o                         
  -9   9   6        119.45        122.79        75.74 o                         
  -7   9   6        320.38        489.17        80.02 o                         
  -5   9   6        147.83        175.89        71.21 o                         
  -3   9   6         41.86         59.46        27.75 o                         
  -1   9   6         88.09         66.82        28.81 o                         
   1   9   6         61.91         96.38        31.14 o                         
   3   9   6          4.98         77.93       114.49 o                         
   5   9   6        301.90        393.59        37.08 o                         
   7   9   6       1393.19       1577.52        40.88 o                         
   9   9   6        101.05        140.53        22.79 o                         
  11   9   6       1023.67       1029.99        38.00 o                         
 -39   1   7         32.44        -42.11        42.11 o                         
 -37   1   7       1704.85       1959.32        66.80 o                         
 -35   1   7         15.29        -42.21        42.21 o                         
 -33   1   7        346.09        454.22        39.61 o                         
 -31   1   7       2154.30       1994.17       128.08 o                         
 -29   1   7        481.90        430.50        29.54 o                         
 -27   1   7       1063.49        857.02        32.31 o                         
 -25   1   7       1487.23       1383.92        52.46 o                         
 -23   1   7        183.11        179.44        46.62 o                         
 -21   1   7        108.92        112.25        29.44 o                         
 -19   1   7       6066.79       6151.35       124.68 o                         
 -17   1   7       7647.96       7317.36        62.63 o                         
 -15   1   7       5208.59       5515.81        99.90 o                         
 -13   1   7       8247.22       7733.43       378.20 o                         
 -11   1   7      16451.18      17653.25       557.51 o                         
  -9   1   7       2181.22       2102.97       137.77 o                         
  -7   1   7       7629.45       7843.13        51.83 o                         
  -5   1   7       3309.24       4201.44        60.39 o                         
   1   1   7       5858.87       6480.19        67.94 o                         
   3   1   7        780.03        888.25        33.21 o                         
   5   1   7       7345.83       8220.55        62.40 o                         
   7   1   7        434.60        685.74        68.57 o                         
   9   1   7       7136.29       7839.09        61.44 o                         
  11   1   7       7650.18       7606.71        61.42 o                         
  13   1   7        603.62        531.14        24.62 o                         
  15   1   7        409.29        494.95        25.22 o                         
  17   1   7       1901.33       1949.93        34.02 o                         
  19   1   7        652.49        508.69        34.70 o                         
  21   1   7        750.49        828.83        83.29 o                         
  23   1   7         50.61         39.35        36.36 o                         
  25   1   7       2416.13       2352.24        75.49 o                         
  27   1   7         24.47        -29.45        29.45 o                         
  29   1   7       3456.01       3280.85        86.14 o                         
  31   1   7       2118.94       2265.70        55.81 o                         
  33   1   7        341.03        489.34        49.69 o                         
  35   1   7         41.53        169.82        63.53 o                         
 -38   2   7          2.36        -10.76        36.31 o                         
 -36   2   7        824.72        883.46        45.97 o                         
 -34   2   7         59.04        164.75        45.20 o                         
 -32   2   7        109.71         79.79        35.34 o                         
 -30   2   7        362.07        233.39        41.90 o                         
 -28   2   7        469.10        435.01        24.64 o                         
 -26   2   7        269.33        229.64        21.21 o                         
 -24   2   7       2191.13       2289.45        80.57 o                         
 -22   2   7        309.45        312.85        25.35 o                         
 -20   2   7        246.14        217.04        26.50 o                         
 -18   2   7       2264.48       2289.93        31.03 o                         
 -16   2   7       2428.97       2489.80        39.45 o                         
 -14   2   7       2637.15       2428.69        34.99 o                         
 -12   2   7       1466.24       1236.23        32.21 o                         
 -10   2   7        118.50        126.93        14.21 o                         
  -8   2   7        324.13        330.89        35.73 o                         
  -6   2   7        153.38        385.50        28.18 o                         
  -4   2   7        827.88        821.57        33.47 o                         
  -2   2   7       6238.64       6392.22       711.35 o                         
   0   2   7        252.87        316.30        24.41 o                         
   2   2   7       1227.50       1329.35        38.50 o                         
   4   2   7          0.78        -22.65        22.65 o                         
   6   2   7        206.04        167.10        30.57 o                         
   8   2   7         77.39         25.42        22.42 o                         
  10   2   7       1426.52       1618.36        33.40 o                         
  12   2   7       6552.83       6264.92        57.82 o                         
  14   2   7        136.35        145.26        26.48 o                         
  16   2   7       1036.53        895.31        26.57 o                         
  18   2   7        575.91        593.68        25.19 o                         
  20   2   7        318.86        188.42        32.15 o                         
  22   2   7        785.97        930.05        45.60 o                         
  24   2   7       3420.77       3400.26        62.45 o                         
  26   2   7        291.58        269.34        60.99 o                         
  28   2   7        489.91        806.05        64.09 o                         
  30   2   7         71.03         74.43        53.55 o                         
  32   2   7         88.14          7.14        68.56 o                         
  34   2   7         24.23        121.61        54.91 o                         
 -37   3   7        800.99        923.76        53.92 o                         
 -35   3   7        845.79        927.09        63.68 o                         
 -33   3   7         27.00         45.64        40.39 o                         
 -31   3   7        854.08       1053.55        41.38 o                         
 -29   3   7        559.20        620.80        26.59 o                         
 -27   3   7        182.83         86.01        28.82 o                         
 -25   3   7       2193.69       1916.89        41.36 o                         
 -23   3   7       7056.01       6846.02        68.69 o                         
 -21   3   7        265.68        200.08        25.70 o                         
 -19   3   7       6802.66       6996.88        73.46 o                         
 -17   3   7       6180.34       5922.90        98.89 o                         
 -15   3   7        887.16        806.17        21.86 o                         
 -13   3   7         24.30         65.35        22.52 o                         
 -11   3   7        107.94        141.44        38.12 o                         
  -9   3   7          7.66         51.13        16.98 o                         
  -7   3   7        773.12        811.04        47.56 o                         
  -5   3   7        129.28        188.70        55.36 o                         
  -3   3   7        211.75        241.07        18.32 o                         
  -1   3   7       1899.94       2214.99        76.12 o                         
   1   3   7        230.78        352.14        27.30 o                         
   3   3   7        135.43         38.50        24.91 o                         
   5   3   7       3715.79       4023.36        45.54 o                         
   7   3   7      14990.31      15404.17      1116.98 o                         
   9   3   7       1248.81       1237.55        31.00 o                         
  11   3   7       7390.27       7195.49        50.86 o                         
  13   3   7       3143.22       3263.81        95.74 o                         
  15   3   7        377.11        389.61        23.04 o                         
  17   3   7       2318.49       2164.05        80.90 o                         
  19   3   7        767.60        720.11        31.01 o                         
  21   3   7        936.67       1038.40        49.72 o                         
  23   3   7        554.90        500.74        41.15 o                         
  25   3   7          0.50         49.98        45.43 o                         
  27   3   7        195.45        194.54        44.12 o                         
  29   3   7         29.72        -43.36        43.36 o                         
  31   3   7         74.94        174.72        64.39 o                         
  33   3   7         87.86         80.55        46.43 o                         
 -36   4   7         89.40        219.82        45.05 o                         
 -34   4   7         11.85         71.65        39.97 o                         
 -32   4   7          7.02        -33.16        33.16 o                         
 -30   4   7         16.06         73.30        51.64 o                         
 -28   4   7       3734.25       3953.04        82.63 o                         
 -26   4   7       1584.19       1692.92        38.91 o                         
 -24   4   7       4828.07       4970.61        91.97 o                         
 -22   4   7       1039.44        947.88        28.57 o                         
 -20   4   7       4421.24       4003.37       131.10 o                         
 -18   4   7       3616.28       3186.94        76.50 o                         
 -16   4   7        501.28        480.60        20.53 o                         
 -14   4   7        728.99        579.38        20.02 o                         
 -12   4   7       5832.26       6111.83        67.01 o                         
 -10   4   7        172.13        160.49        15.54 o                         
  -8   4   7       1245.61       1175.40        48.69 o                         
  -6   4   7       1063.24       1232.04        28.07 o                         
  -4   4   7        858.61        988.36        23.93 o                         
  -2   4   7       1986.78       2285.17       142.80 o                         
   0   4   7        140.40        139.13        18.18 o                         
   2   4   7        347.95        357.99        60.64 o                         
   4   4   7        214.86        204.88        25.18 o                         
   6   4   7       1800.78       1482.31        31.95 o                         
   8   4   7        407.34        366.76        31.13 o                         
  10   4   7       1205.77       1331.54        35.35 o                         
  12   4   7      11028.17      11243.18        89.65 o                         
  14   4   7        158.79        158.89        26.59 o                         
  16   4   7       5102.29       5351.37       145.32 o                         
  18   4   7       3609.29       3422.16        60.48 o                         
  20   4   7         45.16        114.74        35.91 o                         
  22   4   7        417.81        431.13        45.48 o                         
  24   4   7       2215.59       2250.53        90.33 o                         
  26   4   7        314.11        281.47        50.08 o                         
  28   4   7        417.17        512.14        45.77 o                         
  30   4   7        423.62        458.01        50.03 o                         
 -33   5   7         73.38         56.62        30.60 o                         
 -31   5   7        131.77        109.74        25.44 o                         
 -29   5   7        681.69        747.49        23.79 o                         
 -27   5   7        272.25        314.06        21.47 o                         
 -25   5   7          7.26         10.57        15.64 o                         
 -23   5   7        497.81        516.15        12.69 o                         
 -21   5   7        458.99        485.00        16.85 o                         
 -19   5   7       1036.55        942.56        13.70 o                         
 -17   5   7        683.96        656.88        26.80 o                         
 -15   5   7        508.62        475.21        13.69 o                         
 -13   5   7         40.20         22.54        11.77 o                         
 -11   5   7        330.08        365.10        16.43 o                         
  -9   5   7         10.28         42.96        17.72 o                         
  -7   5   7          0.10         94.86        33.21 o                         
  -5   5   7       1043.67       1028.61        52.09 o                         
  -3   5   7          3.66         36.49        19.57 o                         
  -1   5   7         44.61         34.61        43.28 o                         
   1   5   7        213.15        161.27        23.40 o                         
   3   5   7         37.59         14.74        22.62 o                         
   5   5   7        791.71        900.76        32.57 o                         
   7   5   7       1582.34       1560.62        73.67 o                         
   9   5   7        867.57        840.50        67.56 o                         
  11   5   7        191.93        168.91        24.28 o                         
  13   5   7        651.06        662.64        28.78 o                         
  15   5   7         36.90         -8.85        33.72 o                         
  17   5   7        224.33        258.47        31.30 o                         
  19   5   7         13.42         74.96        79.65 o                         
  21   5   7         42.73        121.13        37.19 o                         
  23   5   7        691.06        890.40        70.20 o                         
  25   5   7        714.96        631.18        46.79 o                         
  27   5   7        104.27         56.40        53.76 o                         
  29   5   7         57.10        -11.81        66.31 o                         
 -30   6   7         59.99        169.86        59.59 o                         
 -28   6   7        462.59        414.44        62.27 o                         
 -26   6   7       1223.31       1092.41       132.73 o                         
 -24   6   7        311.00        268.15        64.50 o                         
 -22   6   7        126.77        163.82        61.77 o                         
 -20   6   7         32.52         46.28        63.41 o                         
 -18   6   7       2967.01       3158.23       171.49 o                         
 -16   6   7       2060.23       1762.42       135.50 o                         
 -14   6   7        381.63        360.18        40.26 o                         
 -12   6   7       3666.00       3736.46        33.74 o                         
 -10   6   7        842.50        931.75        29.54 o                         
  -8   6   7         88.23         89.97        18.33 o                         
  -6   6   7         56.55         31.59        20.18 o                         
  -4   6   7         20.94         25.41        21.08 o                         
  -2   6   7       4999.93       5787.55       278.80 o                         
   0   6   7       2363.27       2284.88       208.85 o                         
   2   6   7       3075.66       3072.06        48.69 o                         
   4   6   7       5553.34       5949.28        60.24 o                         
   6   6   7       2327.30       2358.98        35.73 o                         
   8   6   7       2654.50       2613.46       109.91 o                         
  10   6   7       1857.11       1979.66        36.27 o                         
  12   6   7       4666.10       4591.65        80.70 o                         
  14   6   7         82.12         76.31        40.44 o                         
  16   6   7        720.51        750.13        35.09 o                         
  18   6   7       2497.50       2676.80        79.51 o                         
  20   6   7       1819.99       2013.12        39.58 o                         
  22   6   7        428.55        604.26        42.21 o                         
  24   6   7       1307.32       1351.57        50.46 o                         
  26   6   7          0.62        -21.17        40.66 o                         
 -27   7   7          3.86        -68.80        68.80 o                         
 -25   7   7       1303.66       1262.52       289.25 o                         
 -23   7   7         54.22         77.91        73.35 o                         
 -21   7   7        311.89        285.47        62.54 o                         
 -19   7   7          0.14        -14.53        57.53 o                         
 -17   7   7         13.43         35.03        83.92 o                         
 -15   7   7        389.83        396.73        97.00 o                         
 -13   7   7        188.15        168.49        87.82 o                         
 -11   7   7       1130.07       1008.58        97.63 o                         
  -9   7   7          2.12          5.26         9.65 o                         
  -7   7   7        924.97        884.45        94.36 o                         
  -5   7   7        140.18        175.10        22.81 o                         
  -3   7   7        504.93        425.01        74.23 o                         
  -1   7   7       1318.18       1191.62       141.67 o                         
   1   7   7        189.87        239.62        82.28 o                         
   3   7   7        245.03        274.25        21.89 o                         
   5   7   7       1402.59       1503.20        66.93 o                         
   7   7   7         22.72         54.81        25.39 o                         
   9   7   7         34.39         19.06        18.31 o                         
  11   7   7        849.67        819.97        37.49 o                         
  13   7   7          0.88         31.76        26.10 o                         
  15   7   7          1.56          1.99        24.04 o                         
  17   7   7        272.31        109.72        48.76 o                         
  19   7   7        351.76        299.79        34.94 o                         
  21   7   7        311.70        283.25        36.52 o                         
  23   7   7         14.71          5.60        38.80 o                         
 -22   8   7        413.28        377.46        66.84 o                         
 -20   8   7        198.80         62.77       112.23 o                         
 -18   8   7        637.82        680.80        55.33 o                         
 -16   8   7        191.57        199.80        46.87 o                         
 -14   8   7         10.65        -19.16        42.61 o                         
 -12   8   7        886.25        828.56        58.78 o                         
 -10   8   7        177.39        256.66        72.72 o                         
  -8   8   7        612.46        495.21        58.13 o                         
  -6   8   7        370.71        273.99        33.34 o                         
  -4   8   7        122.47        122.78        28.93 o                         
  -2   8   7       1230.25       1078.33        77.00 o                         
   0   8   7        529.99        606.16        40.89 o                         
   2   8   7        108.18        140.20        54.60 o                         
   4   8   7        741.78        848.95        55.23 o                         
   6   8   7        189.51        194.21        28.26 o                         
   8   8   7        522.44        453.85        29.74 o                         
  10   8   7       1584.05       1620.37        36.95 o                         
  12   8   7        516.47        541.11        30.46 o                         
  14   8   7        347.80        258.13        32.01 o                         
  16   8   7        334.98        349.96        25.39 o                         
  18   8   7        709.95        638.27        26.94 o                         
 -15   9   7        143.53        251.42        75.49 o                         
 -13   9   7          0.93         69.94       144.56 o                         
 -11   9   7        348.66        303.46        94.11 o                         
  -9   9   7        611.30        646.94        71.46 o                         
  -7   9   7         11.37        -72.47        72.47 o                         
  -5   9   7        249.22        265.59        81.91 o                         
  -3   9   7       1114.17       1232.86        71.21 o                         
  -1   9   7        103.29        178.05        36.99 o                         
   1   9   7          0.71         -7.21        37.61 o                         
   3   9   7         40.67         58.74        40.04 o                         
   5   9   7        285.58        197.28        37.33 o                         
   7   9   7        250.03        395.15        37.18 o                         
   9   9   7        203.77        294.33        36.24 o                         
 -38   0   8          0.06         27.26        74.48 o                         
 -36   0   8        584.36        560.24       110.59 o                         
 -34   0   8        182.69        229.48        46.69 o                         
 -32   0   8        154.69         30.22        95.24 o                         
 -30   0   8       2100.62       2051.42       131.85 o                         
 -28   0   8       3077.09       2730.76       426.76 o                         
 -26   0   8       1430.01       1351.86        43.83 o                         
 -24   0   8       2280.50       2330.25        48.69 o                         
 -22   0   8       1729.18       1635.95        38.97 o                         
 -20   0   8       2624.63       2695.00       120.78 o                         
 -18   0   8          1.71         52.09        19.75 o                         
 -16   0   8      12623.02      13238.33        80.75 o                         
 -14   0   8       4123.32       4904.24        73.22 o                         
 -12   0   8       8615.75       9576.48        93.86 o                         
 -10   0   8       7955.42       7324.16        78.26 o                         
  -8   0   8         36.29         13.34        31.20 o                         
  -6   0   8       2534.39       2056.56        44.04 o                         
   4   0   8      59069.81      62302.75       223.19 o                         
   6   0   8      13482.04      12883.64       107.70 o                         
   8   0   8        544.98        930.77        47.31 o                         
  10   0   8       2426.92       3184.61        68.69 o                         
  12   0   8        177.32        118.27        30.20 o                         
  14   0   8       1960.65       2127.27        65.17 o                         
  16   0   8       1409.63       1454.92        61.65 o                         
  18   0   8       4119.47       4402.37       362.22 o                         
  20   0   8       6173.99       5582.04       287.74 o                         
  22   0   8        357.11        376.72        76.12 o                         
  24   0   8       1675.71       1682.83       217.53 o                         
  26   0   8       4276.60       4038.92        69.19 o                         
  28   0   8         22.59         23.95       102.16 o                         
  30   0   8        753.64        602.59        51.99 o                         
  32   0   8         17.76         28.92        55.76 o                         
  34   0   8       1285.06       1556.27        69.00 o                         
 -39   1   8         13.70        -33.85        59.11 o                         
 -37   1   8          1.92         -6.79        54.92 o                         
 -35   1   8        142.65        176.43        32.15 o                         
 -33   1   8         27.55         -5.87        38.91 o                         
 -31   1   8         25.20        -35.42        35.42 o                         
 -29   1   8        365.68        381.21        65.68 o                         
 -27   1   8        117.68        130.50        31.60 o                         
 -25   1   8          0.42        -21.67        21.67 o                         
 -23   1   8         58.34         39.76        22.22 o                         
 -21   1   8       2398.10       2451.96        37.15 o                         
 -19   1   8         88.76         77.95        21.42 o                         
 -17   1   8       3394.83       3672.03        89.33 o                         
 -15   1   8          0.76        -24.46        24.46 o                         
 -13   1   8        131.12        152.48        17.12 o                         
 -11   1   8         50.72        168.82        46.43 o                         
  -9   1   8        266.34        339.04        45.67 o                         
  -7   1   8         78.22         65.93        25.16 o                         
  -5   1   8       1358.00       1313.75        39.76 o                         
   1   1   8         37.80         62.40        23.65 o                         
   5   1   8        316.66        330.72        33.72 o                         
   7   1   8        375.08        465.56       113.23 o                         
   9   1   8        268.47        276.65        22.68 o                         
  11   1   8       2136.80       2338.30        40.57 o                         
  13   1   8        473.29        448.89        27.98 o                         
  15   1   8        405.30        405.27        23.94 o                         
  17   1   8          3.04        -27.80        27.80 o                         
  19   1   8        960.85        818.66        39.82 o                         
  21   1   8          0.66        -17.24        36.25 o                         
  23   1   8        131.57        164.01        33.97 o                         
  25   1   8        124.50        192.55        42.08 o                         
  27   1   8        208.66        205.47        37.15 o                         
  29   1   8          5.97        -11.07        61.16 o                         
  31   1   8         23.66         12.42        48.26 o                         
  33   1   8        372.34        381.10        72.22 o                         
 -38   2   8        210.44        134.64        47.12 o                         
 -36   2   8        478.88        490.07        40.27 o                         
 -34   2   8         48.34        135.09        35.42 o                         
 -32   2   8          5.65         67.12        37.34 o                         
 -30   2   8       1165.21       1323.94        50.40 o                         
 -28   2   8        142.56        139.85        62.15 o                         
 -26   2   8        833.44        916.67        34.12 o                         
 -24   2   8        759.02        856.82        84.80 o                         
 -22   2   8       1804.72       1813.44       123.35 o                         
 -20   2   8       1594.74       1460.82        34.79 o                         
 -18   2   8        385.70        344.92        37.37 o                         
 -16   2   8        289.34        340.43        28.84 o                         
 -14   2   8       1080.97       1003.43        34.85 o                         
 -12   2   8        945.21       1024.48        29.69 o                         
 -10   2   8       3082.08       2819.69        59.38 o                         
  -8   2   8        403.30        421.73        39.51 o                         
  -6   2   8        639.05        598.88        33.72 o                         
  -4   2   8        699.41        788.35        33.97 o                         
  -2   2   8       3013.60       3403.29       161.42 o                         
   0   2   8       1980.64       2147.90        46.05 o                         
   2   2   8        446.84        385.75        28.94 o                         
   4   2   8       1321.14       1551.54        51.33 o                         
   6   2   8        840.89        785.38        24.72 o                         
   8   2   8        671.48        634.38        25.89 o                         
  10   2   8        842.84        948.26        69.07 o                         
  12   2   8       2217.46       2244.47        41.74 o                         
  14   2   8       3162.34       2854.79        47.81 o                         
  16   2   8        601.83        624.54        35.61 o                         
  18   2   8       4362.13       4437.82        65.64 o                         
  20   2   8        784.97        677.24        32.43 o                         
  22   2   8       1098.61        968.20        88.56 o                         
  24   2   8        260.07        309.68        68.57 o                         
  26   2   8        431.18        389.35        46.58 o                         
  28   2   8        411.05        329.91        45.92 o                         
  30   2   8          6.80        113.33        47.77 o                         
  32   2   8        490.27        516.24        71.33 o                         
 -37   3   8        252.19        375.35        63.96 o                         
 -35   3   8        229.92        326.39        47.99 o                         
 -33   3   8       1756.99       1477.39        63.79 o                         
 -31   3   8        354.61        368.75        42.95 o                         
 -29   3   8       3509.74       3435.20        64.29 o                         
 -27   3   8        813.86        875.01        43.02 o                         
 -25   3   8       8433.45       8064.59        63.83 o                         
 -23   3   8        268.75        260.88        26.16 o                         
 -21   3   8        808.62        657.95        84.38 o                         
 -19   3   8       2393.10       2209.93        46.79 o                         
 -17   3   8      17704.28      17050.91       191.32 o                         
 -15   3   8        165.39        183.09        44.92 o                         
 -13   3   8       5175.86       4753.57        47.75 o                         
 -11   3   8       1288.92       1261.83        26.95 o                         
  -9   3   8       1630.86       1215.62        45.29 o                         
  -7   3   8        829.57        841.93        23.33 o                         
  -5   3   8        947.84       1010.14        36.74 o                         
  -3   3   8       2171.60       2310.81       159.16 o                         
  -1   3   8         46.33        -10.33        23.90 o                         
   1   3   8          0.52         11.65        17.60 o                         
   3   3   8        931.11       1065.14        39.51 o                         
   5   3   8       3674.89       3547.21        69.20 o                         
   7   3   8       5170.30       4881.82       610.70 o                         
   9   3   8       1765.67       1758.39        83.16 o                         
  11   3   8      12003.63      13122.12       296.42 o                         
  13   3   8       4152.99       3971.64       134.87 o                         
  15   3   8         68.70        158.46        66.93 o                         
  17   3   8        823.06        853.38        65.68 o                         
  19   3   8       4305.18       4319.54        54.42 o                         
  21   3   8         98.80         91.30        39.04 o                         
  23   3   8         10.95         93.69        47.95 o                         
  25   3   8       3553.23       3405.67        92.60 o                         
  27   3   8        178.43        226.85        40.93 o                         
  29   3   8         49.79        138.00        60.71 o                         
  31   3   8        198.59        307.03        53.59 o                         
 -36   4   8         28.76        132.24        44.05 o                         
 -34   4   8       1096.03       1271.60        55.48 o                         
 -32   4   8         70.41         60.47        50.97 o                         
 -30   4   8       1466.77       1559.97        41.89 o                         
 -28   4   8        397.47        361.61        34.41 o                         
 -26   4   8        964.15        800.40        36.51 o                         
 -24   4   8          9.67        -21.59        21.59 o                         
 -22   4   8         49.94        -35.63        40.08 o                         
 -20   4   8         21.39        -32.74        32.74 o                         
 -18   4   8       1386.70       1339.83        58.50 o                         
 -16   4   8       3308.90       3360.33        42.92 o                         
 -14   4   8       1496.44       1557.40        48.94 o                         
 -12   4   8        661.59        713.85        32.10 o                         
 -10   4   8         59.04         34.76        17.35 o                         
  -8   4   8        734.13        813.95        56.11 o                         
  -6   4   8         25.53        -17.33        17.33 o                         
  -4   4   8       1381.41       1561.13        30.59 o                         
  -2   4   8        152.54        181.57        78.00 o                         
   0   4   8        136.19        158.15        30.70 o                         
   2   4   8         85.24          6.04        35.73 o                         
   4   4   8         68.12        130.34        23.27 o                         
   6   4   8          2.04        -23.22        23.22 o                         
   8   4   8       2608.35       2624.66        82.16 o                         
  10   4   8          1.99        -30.76        30.76 o                         
  12   4   8       2077.47       2029.54        45.63 o                         
  14   4   8        260.83        260.61        75.07 o                         
  16   4   8        609.15        519.19        31.19 o                         
  18   4   8        960.26       1095.98        45.76 o                         
  20   4   8        935.82        832.55        49.51 o                         
  22   4   8         78.15         -4.07        40.94 o                         
  24   4   8        480.07        457.05        38.69 o                         
  26   4   8          7.08         -8.48        41.94 o                         
  28   4   8        249.95        309.62        61.75 o                         
  30   4   8        671.62        519.27        67.62 o                         
 -33   5   8         21.38         -3.83        26.76 o                         
 -31   5   8       1110.99       1507.47        36.12 o                         
 -29   5   8        215.88        281.92        25.42 o                         
 -27   5   8       1091.29       1326.25        64.72 o                         
 -25   5   8       1770.08       1726.91        51.21 o                         
 -23   5   8       2985.70       2954.37        27.40 o                         
 -21   5   8        219.47        203.53        19.19 o                         
 -19   5   8          6.08          5.91        12.28 o                         
 -17   5   8       3958.67       3960.07        94.86 o                         
 -15   5   8        601.45        607.89        16.45 o                         
 -13   5   8       1822.74       1740.21        66.30 o                         
 -11   5   8       4059.57       4344.60       123.68 o                         
  -9   5   8        997.03       1017.20        29.62 o                         
  -7   5   8          9.31        -26.81        43.53 o                         
  -5   5   8       1414.78       1260.80        30.63 o                         
  -3   5   8        861.64        740.83        31.48 o                         
  -1   5   8       2301.38       2264.36        74.73 o                         
   1   5   8       3104.77       2972.09        43.83 o                         
   3   5   8        254.67        213.51        27.57 o                         
   5   5   8       2972.94       2885.09        44.45 o                         
   7   5   8       6178.34       5968.81        50.10 o                         
   9   5   8         14.69         -2.99        16.71 o                         
  11   5   8       3487.16       3841.24        42.23 o                         
  13   5   8        992.36       1008.93        41.50 o                         
  15   5   8         11.47        -25.70        40.48 o                         
  17   5   8        119.58        100.74        32.46 o                         
  19   5   8       6704.79       6942.38        78.16 o                         
  21   5   8         18.91         21.24        42.26 o                         
  23   5   8          0.79         27.62        46.62 o                         
  25   5   8        282.70        240.39        44.41 o                         
  27   5   8          9.35         66.94        41.35 o                         
 -30   6   8          4.67         75.51        70.72 o                         
 -28   6   8         15.83         41.62        63.12 o                         
 -26   6   8         44.77         72.58        57.41 o                         
 -24   6   8         55.45         67.20        52.10 o                         
 -22   6   8          1.50         18.73        57.63 o                         
 -20   6   8         19.73         17.78        40.65 o                         
 -18   6   8        259.89        429.93       132.73 o                         
 -16   6   8          9.23         80.94        41.74 o                         
 -14   6   8        125.97        126.00        12.46 o                         
 -12   6   8        249.45        245.46        14.95 o                         
 -10   6   8        151.67        118.46        24.27 o                         
  -8   6   8        462.68        448.08        25.11 o                         
  -6   6   8       2280.03       1913.58        65.55 o                         
  -4   6   8       1281.62       1073.52        33.49 o                         
  -2   6   8          2.11        -24.48        24.70 o                         
   0   6   8         33.87         73.89        44.04 o                         
   2   6   8       1049.44        996.18        39.39 o                         
   4   6   8        153.30        199.91        27.93 o                         
   6   6   8       1219.71       1323.51        51.08 o                         
   8   6   8        515.80        544.26        35.75 o                         
  10   6   8          7.21         -8.12        24.47 o                         
  12   6   8         58.14        -23.43        23.43 o                         
  14   6   8          6.14         -7.72        25.35 o                         
  16   6   8          0.04         21.66        25.15 o                         
  18   6   8        247.07        355.70        26.51 o                         
  20   6   8        372.55        286.68        75.11 o                         
  22   6   8         11.17         58.16        60.83 o                         
  24   6   8          5.73        -47.40        47.40 o                         
 -27   7   8          7.18         76.18        65.29 o                         
 -25   7   8        585.66        728.13        71.34 o                         
 -23   7   8        646.50        902.05        66.17 o                         
 -21   7   8        364.58        384.74        52.49 o                         
 -19   7   8        170.40        342.73        98.39 o                         
 -17   7   8        445.52        570.10        54.29 o                         
 -15   7   8         67.70         79.94        40.01 o                         
 -13   7   8        983.11       1098.58       100.53 o                         
 -11   7   8       2655.36       2587.19        58.50 o                         
  -9   7   8        220.71        213.03        16.30 o                         
  -7   7   8       2645.90       2816.05       201.30 o                         
  -5   7   8       4478.74       4565.02        95.24 o                         
  -3   7   8         20.57         35.53        79.89 o                         
  -1   7   8        904.89        923.78        55.11 o                         
   1   7   8       1688.81       1586.47        95.24 o                         
   3   7   8        232.40        354.51        34.48 o                         
   5   7   8       4692.31       4541.08       126.44 o                         
   7   7   8       2113.24       2170.02        82.16 o                         
   9   7   8         35.75         30.14        27.29 o                         
  11   7   8        144.60        186.05        41.22 o                         
  13   7   8         46.20         40.29        27.17 o                         
  15   7   8        315.85        320.48        30.32 o                         
  17   7   8          0.57         23.74        26.13 o                         
  19   7   8       1206.35       1195.40        71.48 o                         
  21   7   8         31.01         44.35        31.24 o                         
 -20   8   8        309.00        408.54        59.87 o                         
 -18   8   8        320.71        361.04        90.59 o                         
 -16   8   8        358.82        471.67       102.66 o                         
 -14   8   8         59.59        104.61        52.24 o                         
 -12   8   8          9.30         15.85        77.00 o                         
 -10   8   8         46.02        -15.10        72.22 o                         
  -8   8   8         68.98         26.43        13.87 o                         
  -6   8   8        897.56        732.27        32.56 o                         
  -4   8   8        673.59        641.10        34.37 o                         
  -2   8   8        540.18        379.39        37.31 o                         
   0   8   8       1090.98       1068.83        40.87 o                         
   2   8   8        495.83        537.13        38.66 o                         
   4   8   8        621.25        628.54        40.31 o                         
   6   8   8        379.29        357.35        39.14 o                         
   8   8   8        255.62        357.30        51.19 o                         
  10   8   8          4.20        -26.61        27.36 o                         
  12   8   8       1227.45       1282.91        62.71 o                         
  14   8   8        745.40        946.15        71.81 o                         
  16   8   8         16.59        116.57        41.46 o                         
 -11   9   8         42.73         32.96        89.08 o                         
  -9   9   8        483.33        536.47        71.21 o                         
  -7   9   8          1.06        -61.90        76.75 o                         
  -5   9   8        141.30        153.38        24.90 o                         
  -3   9   8         90.24         14.15        35.63 o                         
  -1   9   8        245.59        282.66        96.75 o                         
   1   9   8        153.64        147.66        65.05 o                         
   3   9   8         88.34         30.51        40.39 o                         
   5   9   8       1064.85       1069.02       154.75 o                         
   7   9   8          0.15         76.75        45.54 o                         
 -37   1   9         69.44        131.34        39.39 o                         
 -35   1   9       1986.08       1868.88        67.79 o                         
 -33   1   9        895.72       1114.15       138.02 o                         
 -31   1   9          5.82        -40.91        40.91 o                         
 -29   1   9       1020.37       1088.93        85.20 o                         
 -27   1   9         84.45         90.79        30.44 o                         
 -25   1   9        528.92        479.31        30.56 o                         
 -23   1   9        449.01        407.20        25.83 o                         
 -21   1   9        451.19        476.25        32.67 o                         
 -19   1   9        667.18        604.17        27.85 o                         
 -17   1   9       3254.51       3338.12        57.37 o                         
 -15   1   9        484.99        557.74        45.04 o                         
 -13   1   9         25.82         60.41        81.15 o                         
 -11   1   9        496.68        374.46        24.03 o                         
  -9   1   9       2470.98       2181.35        89.58 o                         
  -7   1   9       4160.56       3825.26        63.66 o                         
  -5   1   9      10034.95       9193.50        93.35 o                         
   1   1   9       6240.61       6636.96        78.76 o                         
   3   1   9       1689.61       1876.65        48.31 o                         
   5   1   9       4672.30       4916.11       196.14 o                         
   7   1   9       5142.57       5565.75       310.13 o                         
   9   1   9        963.66        959.58       133.99 o                         
  11   1   9       3878.93       4802.98       170.10 o                         
  13   1   9       6981.11       7076.21       390.78 o                         
  15   1   9       3259.33       3282.63       171.61 o                         
  17   1   9          5.50         -3.73        30.36 o                         
  19   1   9         72.78        111.70        29.97 o                         
  21   1   9       4086.76       4086.77        63.07 o                         
  23   1   9         38.43         84.75        35.17 o                         
  25   1   9        946.93        877.59        47.64 o                         
  27   1   9        689.43        637.32        44.36 o                         
  29   1   9        448.54        468.55        56.35 o                         
  31   1   9        602.55        510.62        64.75 o                         
 -38   2   9          0.16        125.57        50.11 o                         
 -36   2   9         87.05        142.86        37.07 o                         
 -34   2   9        357.17        386.89        93.86 o                         
 -32   2   9          1.89        -18.85        31.16 o                         
 -30   2   9        289.96        174.58        85.30 o                         
 -28   2   9         11.10        -20.27        43.40 o                         
 -26   2   9         13.39         66.31        30.04 o                         
 -24   2   9        580.46        639.31        33.55 o                         
 -22   2   9       3033.42       3137.14        97.19 o                         
 -20   2   9        181.76        168.47        26.11 o                         
 -18   2   9        664.55        709.60        32.73 o                         
 -16   2   9          4.49          0.39        20.67 o                         
 -14   2   9        324.70        271.38        21.27 o                         
 -12   2   9        592.55        568.83        59.89 o                         
 -10   2   9        260.02        338.95        77.88 o                         
  -8   2   9       1847.90       1982.83        59.13 o                         
  -6   2   9          2.71         32.21        38.00 o                         
  -4   2   9         44.47        149.61        51.96 o                         
  -2   2   9        154.63        203.48        23.28 o                         
   0   2   9        264.74        137.89        38.00 o                         
   2   2   9          0.34         22.14        28.43 o                         
   4   2   9        569.14        570.44        46.30 o                         
   6   2   9      10399.77      10999.91      1749.57 o                         
   8   2   9         38.38         56.23        23.66 o                         
  10   2   9       1541.61       1525.98        75.11 o                         
  12   2   9        647.45        610.01       150.60 o                         
  14   2   9        545.90        460.53        34.93 o                         
  16   2   9        699.60        564.91        34.94 o                         
  18   2   9       1836.66       2201.45        67.94 o                         
  20   2   9       3611.86       3419.48       121.03 o                         
  22   2   9        337.88        355.99        88.36 o                         
  24   2   9        166.69        204.62        48.80 o                         
  26   2   9          7.54        -53.17        53.17 o                         
  28   2   9         41.13        -35.27        42.42 o                         
  30   2   9        412.47        496.12        64.54 o                         
 -35   3   9         70.57         19.01        50.49 o                         
 -33   3   9         57.19         89.82        49.98 o                         
 -31   3   9        264.35        185.21        33.05 o                         
 -29   3   9        419.32        458.37        34.28 o                         
 -27   3   9        620.50        634.13        39.85 o                         
 -25   3   9       1929.01       1976.98        82.16 o                         
 -23   3   9       2671.06       2578.25        56.85 o                         
 -21   3   9         34.39          2.15        26.47 o                         
 -19   3   9       8830.56       7869.60       309.13 o                         
 -17   3   9        570.42        591.41        59.38 o                         
 -15   3   9        298.49        325.97        22.76 o                         
 -13   3   9        958.20        888.65        32.91 o                         
 -11   3   9        894.60        926.81       112.35 o                         
  -9   3   9        159.59        112.23        32.46 o                         
  -7   3   9        375.51        464.74        78.63 o                         
  -5   3   9        127.56        165.43        70.08 o                         
  -3   3   9       1901.29       2050.85        82.41 o                         
  -1   3   9        525.42        719.62        96.75 o                         
   1   3   9       1266.39       1341.58       142.42 o                         
   3   3   9        344.39        273.02        34.72 o                         
   5   3   9       1066.46       1146.42        45.80 o                         
   7   3   9       3099.04       2880.40       100.02 o                         
   9   3   9         92.37         96.59        27.11 o                         
  11   3   9        636.81        835.27        39.47 o                         
  13   3   9       5229.10       5361.95        97.13 o                         
  15   3   9        774.42        659.71        46.22 o                         
  17   3   9       1021.34        990.04        44.57 o                         
  19   3   9       2318.46       2295.06        51.06 o                         
  21   3   9        151.06        125.87        38.94 o                         
  23   3   9        678.82        686.83        45.09 o                         
  25   3   9       1529.00       1608.03        59.65 o                         
  27   3   9        524.17        407.91        56.92 o                         
  29   3   9         34.40        -40.21        59.38 o                         
 -34   4   9       1627.80       1738.54        52.28 o                         
 -32   4   9       1099.80       1465.17       106.44 o                         
 -30   4   9        841.81        872.82        44.84 o                         
 -28   4   9         65.04         47.78        51.05 o                         
 -26   4   9        567.22        574.82        31.99 o                         
 -24   4   9        255.89        248.94        27.30 o                         
 -22   4   9       2361.91       2346.61        61.62 o                         
 -20   4   9        370.46        408.21        22.69 o                         
 -18   4   9       7536.09       6889.80        92.47 o                         
 -16   4   9       2152.35       2138.27        38.59 o                         
 -14   4   9       1589.97       1716.64        37.61 o                         
 -12   4   9         28.82         84.22        16.44 o                         
 -10   4   9        984.44        927.51        24.66 o                         
  -8   4   9         19.20        -16.66        21.81 o                         
  -6   4   9        142.82        170.19        23.46 o                         
  -4   4   9       4661.19       4609.87        58.50 o                         
  -2   4   9        239.75        302.10        70.20 o                         
   0   4   9        396.13        358.58        25.54 o                         
   2   4   9        946.54       1098.28       106.56 o                         
   4   4   9       1545.31       1654.66       110.59 o                         
   6   4   9       6280.73       6810.79       158.53 o                         
   8   4   9        336.88        267.35        25.17 o                         
  10   4   9        360.50        406.08        33.47 o                         
  12   4   9       5615.88       5177.22        51.34 o                         
  14   4   9       2725.88       2707.06        67.44 o                         
  16   4   9        821.43        877.03        39.32 o                         
  18   4   9         32.06         23.64        27.30 o                         
  20   4   9       1289.21       1356.07        50.06 o                         
  22   4   9        788.48        870.89        65.48 o                         
  24   4   9         14.78        184.22        82.91 o                         
  26   4   9          3.09        -42.02        42.02 o                         
  28   4   9         91.65         98.66        50.65 o                         
 -33   5   9         12.47        -21.07        32.13 o                         
 -31   5   9        109.14        159.04        32.68 o                         
 -29   5   9         98.75        177.76        32.14 o                         
 -27   5   9         19.10        -53.68        53.68 o                         
 -25   5   9          0.01        -24.53        24.53 o                         
 -23   5   9        172.20        216.48        29.31 o                         
 -21   5   9          7.37        -17.73        21.27 o                         
 -19   5   9        831.99        866.55        20.58 o                         
 -17   5   9        408.49        392.14        17.34 o                         
 -15   5   9         32.44         43.95        16.25 o                         
 -13   5   9        498.09        492.88        30.95 o                         
 -11   5   9         49.55         33.55        19.20 o                         
  -9   5   9        378.50        249.06        62.03 o                         
  -7   5   9        198.15        170.23        20.52 o                         
  -5   5   9        977.15       1080.51        59.01 o                         
  -3   5   9          0.86         10.21        21.08 o                         
  -1   5   9         61.17         80.15        34.47 o                         
   1   5   9       2512.79       2408.91        75.49 o                         
   3   5   9         14.84        -10.57        40.26 o                         
   5   5   9        685.56        777.28       152.74 o                         
   7   5   9        233.72        290.20        71.59 o                         
   9   5   9        423.60        383.56        32.59 o                         
  11   5   9        327.64        282.17        31.13 o                         
  13   5   9         16.59         38.15        30.82 o                         
  15   5   9        122.83        127.19        29.74 o                         
  17   5   9         88.64         71.69        34.61 o                         
  19   5   9        375.91        386.79        38.96 o                         
  21   5   9        298.44        144.03        57.54 o                         
  23   5   9        177.24         50.00        50.58 o                         
  25   5   9        402.85        379.28        54.10 o                         
 -30   6   9        127.30        180.67       114.74 o                         
 -28   6   9          0.98         73.24        58.08 o                         
 -26   6   9         66.29        -32.14        60.06 o                         
 -24   6   9         85.22        102.96        51.21 o                         
 -22   6   9         35.55         46.91        47.50 o                         
 -20   6   9        105.98        201.30       105.94 o                         
 -18   6   9       2333.04       2143.97        33.18 o                         
 -16   6   9       4448.80       4261.13        86.06 o                         
 -14   6   9       1847.79       1718.32       120.78 o                         
 -12   6   9        342.58        480.75        69.19 o                         
 -10   6   9       3647.58       3531.75        38.42 o                         
  -8   6   9          1.14         -9.32        25.04 o                         
  -6   6   9       1732.02       1554.81       106.19 o                         
  -4   6   9       7670.79       8261.64       709.72 o                         
  -2   6   9        428.91        441.91        32.20 o                         
   0   6   9          7.79          0.48        25.25 o                         
   2   6   9         37.48         30.74        29.83 o                         
   4   6   9         19.30        -18.95        27.08 o                         
   6   6   9       1010.62        925.74       126.82 o                         
   8   6   9          1.15         47.37        19.67 o                         
  10   6   9        483.41        444.31        38.72 o                         
  12   6   9       2700.77       2952.71        56.58 o                         
  14   6   9        803.96       1014.14        34.87 o                         
  16   6   9          4.63         90.27        44.38 o                         
  18   6   9          1.46         19.45        25.65 o                         
  20   6   9        571.91        694.34        50.10 o                         
  22   6   9         31.84         -7.23        35.27 o                         
 -25   7   9         22.15         18.57        60.67 o                         
 -23   7   9        248.91        220.64        66.06 o                         
 -21   7   9        311.61        321.00       125.94 o                         
 -19   7   9         53.96        161.76        78.51 o                         
 -17   7   9        506.98        503.55       133.36 o                         
 -15   7   9          0.72        -23.75        47.66 o                         
 -13   7   9        403.96        397.06        16.31 o                         
 -11   7   9          7.28         61.05        15.73 o                         
  -9   7   9        621.41        702.56        32.17 o                         
  -7   7   9        234.48        270.83       108.33 o                         
  -5   7   9         84.22         96.74        44.41 o                         
  -3   7   9        693.73        742.47       119.27 o                         
  -1   7   9        819.13        756.03        83.29 o                         
   1   7   9         21.91         29.56        33.47 o                         
   3   7   9         53.24         38.24        41.62 o                         
   5   7   9        188.09        341.29        34.09 o                         
   7   7   9         72.40        171.16        66.43 o                         
   9   7   9        421.09        398.13        27.64 o                         
  11   7   9          1.88        -31.28        31.28 o                         
  13   7   9       1038.81       1156.69        97.38 o                         
  15   7   9          0.07         42.48        30.86 o                         
  17   7   9         78.61         96.52        32.46 o                         
  19   7   9        235.73        249.58        34.10 o                         
 -20   8   9        899.97       1050.29       183.56 o                         
 -18   8   9        207.76        250.24        66.15 o                         
 -16   8   9         98.66         11.91        59.18 o                         
 -14   8   9        266.86        213.63        90.84 o                         
 -12   8   9        709.54        683.93        89.08 o                         
 -10   8   9        977.88        923.28        12.25 o                         
  -8   8   9         33.14         28.32        20.05 o                         
  -6   8   9         24.59         52.15        31.64 o                         
  -4   8   9        687.53        588.09        38.07 o                         
  -2   8   9         93.60        108.23       113.23 o                         
   0   8   9        697.96        687.03        67.81 o                         
   2   8   9         60.50          7.38        37.84 o                         
   4   8   9          6.17        -43.96        43.96 o                         
   6   8   9        109.79        122.98        36.38 o                         
   8   8   9        450.09        484.95        33.59 o                         
  10   8   9        201.15        353.02        34.20 o                         
  12   8   9        529.20        521.59        67.54 o                         
  14   8   9        419.23        550.94        55.11 o                         
  -7   9   9        775.23        755.97        35.98 o                         
  -5   9   9         24.71         15.32        31.37 o                         
  -3   9   9         98.62          2.89        40.76 o                         
  -1   9   9         74.54         84.88        50.83 o                         
   1   9   9        140.64        323.83        58.25 o                         
 -38   0  10       1193.02       1413.63       129.71 o                         
 -36   0  10        781.88       1074.78       361.59 o                         
 -34   0  10         11.00         19.93        52.21 o                         
 -32   0  10        184.47        145.43        73.35 o                         
 -30   0  10          0.95        -26.64        60.77 o                         
 -28   0  10         31.97         37.12        34.94 o                         
 -26   0  10       3036.79       3137.95        80.90 o                         
 -24   0  10        575.89        650.45       122.54 o                         
 -22   0  10        666.89        621.52        48.06 o                         
 -20   0  10       3013.19       3123.97        80.52 o                         
 -18   0  10         77.43        134.62        46.05 o                         
 -16   0  10      14955.75      17659.55       145.19 o                         
 -14   0  10       2023.73       2007.24        61.40 o                         
 -12   0  10       2043.58       2440.80        56.87 o                         
 -10   0  10      19545.39      18970.54       141.67 o                         
  -8   0  10      12486.22      13300.34       115.50 o                         
  -6   0  10      13137.15      12883.64       113.23 o                         
   2   0  10       8711.08       8073.00        90.59 o                         
   4   0  10       4051.75       4748.48        80.77 o                         
   6   0  10        602.80        564.15        38.75 o                         
   8   0  10       1326.29       1267.45        59.13 o                         
  10   0  10        137.01         66.43        36.23 o                         
  12   0  10       1231.14       1497.44        58.38 o                         
  14   0  10        129.52         79.51        41.77 o                         
  16   0  10        310.12        338.69        47.81 o                         
  18   0  10        178.15        316.30        65.68 o                         
  20   0  10        289.36        369.14        55.36 o                         
  22   0  10       1116.12       1235.25        90.59 o                         
  24   0  10         21.97         41.27        57.12 o                         
  26   0  10       1198.95       1092.32        78.76 o                         
  28   0  10        476.05        506.28        75.24 o                         
  30   0  10        527.89        407.64        87.32 o                         
 -37   1  10        186.34        220.27        39.53 o                         
 -35   1  10         57.43         -5.38        45.50 o                         
 -33   1  10        471.05        456.34        40.09 o                         
 -31   1  10          1.55         32.97        42.73 o                         
 -29   1  10        699.37        712.25        37.18 o                         
 -27   1  10         12.87          2.58        37.29 o                         
 -25   1  10         18.91         -6.23        27.02 o                         
 -23   1  10          1.05         29.01        47.35 o                         
 -21   1  10        112.76         52.91        58.08 o                         
 -19   1  10        275.59        360.11        27.74 o                         
 -17   1  10        306.50        353.00        29.36 o                         
 -15   1  10        462.76        436.82        29.23 o                         
 -13   1  10         99.90        100.76        21.75 o                         
 -11   1  10       1161.30       1057.92        75.87 o                         
  -9   1  10        202.23        177.97        40.89 o                         
  -7   1  10        166.58        160.04        31.20 o                         
  -5   1  10        422.88        250.12        41.02 o                         
  -1   1  10          3.65         16.10        26.17 o                         
   1   1  10       1399.02       1498.95        54.60 o                         
   3   1  10        282.74        310.51        32.71 o                         
   5   1  10         81.10         47.60        23.82 o                         
   7   1  10       1803.92       2160.37       146.70 o                         
   9   1  10        182.34        203.80        32.71 o                         
  11   1  10        326.51        310.83        78.38 o                         
  13   1  10        112.31        134.48        32.40 o                         
  15   1  10       1014.84        972.57        83.16 o                         
  17   1  10         70.80         75.83        82.66 o                         
  19   1  10        131.17        182.55        40.44 o                         
  21   1  10        254.47        275.46        51.84 o                         
  23   1  10          4.95         20.44        39.11 o                         
  25   1  10         38.32         70.95        78.00 o                         
  27   1  10         91.61        259.70        56.38 o                         
  29   1  10        190.56        114.38        61.77 o                         
 -36   2  10        255.70        261.82        45.72 o                         
 -34   2  10        416.38        634.21        49.48 o                         
 -32   2  10        572.89        698.62        40.71 o                         
 -30   2  10        296.23        155.27        49.19 o                         
 -28   2  10        816.06        763.72        37.58 o                         
 -26   2  10        935.63        938.70        44.83 o                         
 -24   2  10        165.94        165.37        34.55 o                         
 -22   2  10       2028.99       2008.04        50.22 o                         
 -20   2  10        308.07        346.65        31.43 o                         
 -18   2  10         58.39         38.21        23.94 o                         
 -16   2  10       8846.33       8625.12       195.14 o                         
 -14   2  10         17.48         -3.35        45.80 o                         
 -12   2  10       6687.40       6412.87        59.97 o                         
 -10   2  10       2240.86       2081.60        39.09 o                         
  -8   2  10        425.73        663.54        40.51 o                         
  -6   2  10        162.68        130.34        31.71 o                         
  -4   2  10        585.46        601.26        25.22 o                         
  -2   2  10       3263.90       3238.51        74.73 o                         
   0   2  10        101.04        174.38        40.51 o                         
   2   2  10       8670.14       8839.21        99.64 o                         
   4   2  10        882.02        849.50        44.04 o                         
   6   2  10        827.41        845.98       192.12 o                         
   8   2  10      11051.75      11410.35        92.73 o                         
  10   2  10        413.70        503.33        60.27 o                         
  12   2  10        332.60        292.84        34.98 o                         
  14   2  10       1256.49       1337.24        45.69 o                         
  16   2  10        116.30        107.70        73.22 o                         
  18   2  10        129.58        136.61        31.78 o                         
  20   2  10       1206.74       1256.39        53.14 o                         
  22   2  10       1827.42       1936.69        53.57 o                         
  24   2  10        474.15        406.85        48.16 o                         
  26   2  10        106.84        283.33        47.86 o                         
  28   2  10          7.36        -23.48        49.90 o                         
  30   2  10         89.42         82.59        50.00 o                         
 -35   3  10        112.51        171.01        56.11 o                         
 -33   3  10        635.14        771.59        46.03 o                         
 -31   3  10        477.26        565.66        46.26 o                         
 -29   3  10         15.18         58.91        46.30 o                         
 -27   3  10        215.64        202.33        43.77 o                         
 -25   3  10        779.01        809.71        46.15 o                         
 -23   3  10       3490.81       3554.46        59.37 o                         
 -21   3  10        101.16        105.66        25.75 o                         
 -19   3  10       5967.19       5281.66       308.25 o                         
 -17   3  10       5256.56       5313.83        49.50 o                         
 -15   3  10       4910.34       4658.99       154.00 o                         
 -13   3  10       2699.59       2592.14        43.29 o                         
 -11   3  10        282.73        330.09        43.28 o                         
  -9   3  10       5964.32       4976.46        84.04 o                         
  -7   3  10        950.97       1024.91       114.74 o                         
  -5   3  10       7670.71       7432.90        73.60 o                         
  -3   3  10         13.87         11.42        32.21 o                         
  -1   3  10         23.14        -16.14        24.59 o                         
   1   3  10          5.61         -4.18        27.30 o                         
   3   3  10        522.20        425.00        41.02 o                         
   5   3  10       5891.49       6619.60       101.91 o                         
   7   3  10       4507.65       4609.92       333.28 o                         
   9   3  10         63.75         96.42       132.36 o                         
  11   3  10         44.70        172.00        81.40 o                         
  13   3  10       3652.97       3376.52       102.79 o                         
  15   3  10       2237.14       2132.73       202.94 o                         
  17   3  10        227.96        135.44        48.19 o                         
  19   3  10        911.73        864.69        46.37 o                         
  21   3  10         22.84         12.26        42.81 o                         
  23   3  10        702.71        808.11        61.46 o                         
  25   3  10        427.14        561.05        57.06 o                         
  27   3  10        184.73        203.65        61.75 o                         
  29   3  10         18.57         57.42        55.88 o                         
 -34   4  10        473.24        619.06        54.48 o                         
 -32   4  10        380.09        477.85        69.07 o                         
 -30   4  10          0.06         97.04        38.57 o                         
 -28   4  10         94.10        126.43        33.42 o                         
 -26   4  10        555.77        708.89        50.17 o                         
 -24   4  10        297.73        299.05        33.90 o                         
 -22   4  10       2220.74       2071.34        43.91 o                         
 -20   4  10        175.90        115.93        26.47 o                         
 -18   4  10       3262.92       3209.47       108.07 o                         
 -16   4  10        790.79        656.36        40.39 o                         
 -14   4  10          4.00        -18.04        21.41 o                         
 -12   4  10        299.54        338.62        23.81 o                         
 -10   4  10         34.78        -15.67        19.87 o                         
  -8   4  10        622.98        553.56        52.46 o                         
  -6   4  10        409.93        344.31        92.22 o                         
  -4   4  10        820.10        820.19        32.21 o                         
  -2   4  10          7.29         23.17        24.69 o                         
   0   4  10        463.72        399.51        32.24 o                         
   2   4  10          5.13         11.14        33.18 o                         
   4   4  10        422.67        499.52        33.91 o                         
   6   4  10        798.25        822.50        51.08 o                         
   8   4  10       6817.24       6716.92       428.52 o                         
  10   4  10          4.77         -8.36        30.81 o                         
  12   4  10        559.07        601.08        31.33 o                         
  14   4  10       1600.63       1773.06        70.71 o                         
  16   4  10        233.66         82.07        61.90 o                         
  18   4  10         21.02         81.60        37.11 o                         
  20   4  10         18.37        -10.40        52.81 o                         
  22   4  10         30.21         20.11        36.40 o                         
  24   4  10         80.77        218.62        51.08 o                         
  26   4  10         38.26        -27.79        62.93 o                         
 -31   5  10          5.01         59.79        35.27 o                         
 -29   5  10        336.80        314.68        37.46 o                         
 -27   5  10        296.40        332.57        31.97 o                         
 -25   5  10         37.30         38.35        27.42 o                         
 -23   5  10        994.84        875.38        23.32 o                         
 -21   5  10        144.82        182.29        19.79 o                         
 -19   5  10          6.49         -8.93        18.90 o                         
 -17   5  10       1337.26       1300.41        82.14 o                         
 -15   5  10        120.10        144.67        21.26 o                         
 -13   5  10         72.01         59.51        22.95 o                         
 -11   5  10       4951.73       5195.06       166.58 o                         
  -9   5  10       6148.88       6336.84       398.33 o                         
  -7   5  10        522.68        503.62        31.78 o                         
  -5   5  10         74.92         10.98        27.05 o                         
  -3   5  10        580.28        518.93        31.70 o                         
  -1   5  10        466.56        499.82        67.31 o                         
   1   5  10       2675.48       2513.39       283.21 o                         
   3   5  10       1489.49       1450.49       235.40 o                         
   5   5  10        753.72        695.42        52.46 o                         
   7   5  10       5248.98       5527.92        72.26 o                         
   9   5  10        137.37        157.66        29.68 o                         
  11   5  10        212.90        146.64        27.56 o                         
  13   5  10        764.42        712.64        42.17 o                         
  15   5  10        753.69        918.99        53.72 o                         
  17   5  10        832.51        714.52        48.64 o                         
  19   5  10       2511.55       2351.63        62.87 o                         
  21   5  10       1046.95       1065.95        47.53 o                         
  23   5  10       1246.66       1252.50        56.05 o                         
  25   5  10         72.98        157.10       124.93 o                         
 -28   6  10        531.96        555.43       190.48 o                         
 -26   6  10        184.51          8.95       103.42 o                         
 -24   6  10        266.55        307.25        61.99 o                         
 -22   6  10        213.06        253.11        13.25 o                         
 -20   6  10        451.35        494.46        16.33 o                         
 -18   6  10          5.75        -15.56        16.31 o                         
 -16   6  10         61.18         86.61        29.13 o                         
 -14   6  10          5.06         31.17        19.46 o                         
 -12   6  10        550.99        551.19        25.08 o                         
 -10   6  10          5.94        -12.23        22.22 o                         
  -8   6  10          0.61         -6.39        34.60 o                         
  -6   6  10        759.96        749.02        37.00 o                         
  -4   6  10        163.45        218.65        64.67 o                         
  -2   6  10         46.62          9.71        32.38 o                         
   0   6  10         89.10         55.77        42.53 o                         
   2   6  10        120.16        218.11        61.02 o                         
   4   6  10         31.49         20.07       107.82 o                         
   6   6  10        257.73        335.96        38.94 o                         
   8   6  10        117.96         73.88        28.10 o                         
  10   6  10          1.60        -33.03        33.03 o                         
  12   6  10        123.55         98.79        30.67 o                         
  14   6  10         85.00         70.73        35.58 o                         
  16   6  10         12.17         71.26        43.73 o                         
  18   6  10        744.42        799.17        51.84 o                         
  20   6  10        371.96        347.51        36.54 o                         
  22   6  10        163.18          9.31       101.41 o                         
 -23   7  10         13.80         59.66       108.45 o                         
 -21   7  10          7.68        -50.56        56.22 o                         
 -19   7  10          3.42        -37.26       102.66 o                         
 -17   7  10        462.48        606.68        97.63 o                         
 -15   7  10       1245.67       1371.96        26.67 o                         
 -13   7  10        186.53        164.08        18.46 o                         
 -11   7  10        366.69        427.86        28.45 o                         
  -9   7  10       1682.04       1521.87        39.74 o                         
  -7   7  10        405.51        398.55        47.05 o                         
  -5   7  10        657.94        805.51       105.43 o                         
  -3   7  10        788.77        878.68        44.96 o                         
  -1   7  10       2062.91       2296.89       126.70 o                         
   1   7  10       2724.58       3098.30       458.59 o                         
   3   7  10        350.02        328.28        48.22 o                         
   5   7  10       1206.57       1106.62       202.94 o                         
   7   7  10        419.22        327.07        50.87 o                         
   9   7  10        129.64        210.36        45.96 o                         
  11   7  10        279.08        357.03        39.37 o                         
  13   7  10        910.97       1140.91        74.84 o                         
  15   7  10       1372.77       1317.62        45.03 o                         
  17   7  10        113.57         92.03        52.72 o                         
 -18   8  10         12.28         65.42        84.30 o                         
 -16   8  10        376.80        463.25        85.30 o                         
 -14   8  10         26.12         48.56        73.48 o                         
 -12   8  10         83.98        157.77        72.22 o                         
 -10   8  10        792.31        806.65        31.20 o                         
  -8   8  10        613.04        653.57        27.29 o                         
  -6   8  10         67.34         76.71        41.02 o                         
  -4   8  10        383.80        390.72        70.08 o                         
  -2   8  10         14.50         58.26        41.64 o                         
   0   8  10          9.69        -39.37        39.37 o                         
   2   8  10        106.56         95.29        56.24 o                         
   4   8  10          1.53        -35.99        38.41 o                         
   6   8  10         46.50          3.79        50.10 o                         
   8   8  10        951.00       1063.53        54.31 o                         
  10   8  10         11.55        -41.42        41.42 o                         
 -37   1  11        243.43        333.82        66.74 o                         
 -35   1  11        145.93        129.83        44.52 o                         
 -33   1  11         39.45         -8.75        49.15 o                         
 -31   1  11       1799.58       1909.31        59.78 o                         
 -29   1  11         15.94        110.34        45.69 o                         
 -27   1  11          6.08         88.81        40.41 o                         
 -25   1  11        920.10        861.30        41.56 o                         
 -23   1  11         13.63         -8.62        30.04 o                         
 -21   1  11       3417.06       3518.77        59.16 o                         
 -19   1  11        495.87        425.69        31.44 o                         
 -17   1  11       1050.11        845.30        38.57 o                         
 -15   1  11       6568.59       5816.59       236.91 o                         
 -13   1  11        964.61        825.82        38.94 o                         
 -11   1  11       2514.84       2190.78       132.99 o                         
  -9   1  11       7932.26       8103.24       190.99 o                         
  -7   1  11       1950.65       1653.20        54.60 o                         
  -5   1  11       5061.48       5201.16        81.53 o                         
  -1   1  11        729.80        779.55        39.00 o                         
   1   1  11         66.04         57.87        32.21 o                         
   3   1  11          0.83        -42.27        42.27 o                         
   5   1  11       1349.71       1657.76        41.17 o                         
   7   1  11       3035.22       3652.38       242.07 o                         
   9   1  11         33.58         63.23        26.68 o                         
  11   1  11        514.08        509.05        88.57 o                         
  13   1  11         37.29          7.02        37.02 o                         
  15   1  11       1978.67       1863.91       209.48 o                         
  17   1  11        221.21        193.80        38.73 o                         
  19   1  11        644.55        680.00        89.96 o                         
  21   1  11       2561.58       2475.83       167.21 o                         
  23   1  11        786.43        824.35       227.35 o                         
  25   1  11         97.18        143.43        74.10 o                         
  27   1  11        158.06        176.94        60.92 o                         
  29   1  11        621.58        339.90        67.12 o                         
 -36   2  11        399.15        664.76        81.78 o                         
 -34   2  11        356.42        532.38        53.48 o                         
 -32   2  11        258.87        447.68        59.27 o                         
 -30   2  11          3.90        -21.00        45.50 o                         
 -28   2  11        378.68        374.57        40.80 o                         
 -26   2  11        210.86        157.60        40.26 o                         
 -24   2  11        165.45        200.19        33.55 o                         
 -22   2  11        599.38        501.93        49.70 o                         
 -20   2  11       1141.53       1259.81        46.18 o                         
 -18   2  11        173.41        110.88        36.21 o                         
 -16   2  11       6331.18       6239.29       446.77 o                         
 -14   2  11        744.00        747.24       105.18 o                         
 -12   2  11       1164.85       1050.91        33.38 o                         
 -10   2  11       3382.03       3686.23        52.10 o                         
  -8   2  11         10.99         24.41        34.72 o                         
  -6   2  11         99.80        -14.85        49.07 o                         
  -4   2  11          0.23        -31.06        39.25 o                         
  -2   2  11       4782.88       4844.70       291.01 o                         
   0   2  11        596.03        490.68        38.00 o                         
   2   2  11       1820.49       1933.51        64.42 o                         
   4   2  11         36.48        115.50        47.05 o                         
   6   2  11         32.71         34.74        26.42 o                         
   8   2  11          8.26         32.99        28.49 o                         
  10   2  11       2295.51       2692.68       186.33 o                         
  12   2  11         50.60        162.08        50.70 o                         
  14   2  11       1080.94       1101.39        80.65 o                         
  16   2  11        157.93        149.07        52.46 o                         
  18   2  11        141.51        168.86        89.71 o                         
  20   2  11         36.64         35.30        45.80 o                         
  22   2  11       1056.75        967.53        64.63 o                         
  24   2  11          0.49        104.93        46.61 o                         
  26   2  11        430.86        345.64       115.75 o                         
  28   2  11        188.22        132.24       105.43 o                         
 -35   3  11         15.21        -36.40        48.69 o                         
 -33   3  11        107.91        114.39        55.80 o                         
 -31   3  11       1763.32       2268.96        72.68 o                         
 -29   3  11        957.41       1116.22        69.45 o                         
 -27   3  11        208.34        187.31        37.42 o                         
 -25   3  11         50.21         47.44        33.37 o                         
 -23   3  11        183.18        122.40        43.65 o                         
 -21   3  11        148.63        121.38        29.61 o                         
 -19   3  11        195.99        168.78        29.68 o                         
 -17   3  11        227.45        277.28        47.43 o                         
 -15   3  11        761.74        668.81        33.97 o                         
 -13   3  11       2031.90       1821.52       271.51 o                         
 -11   3  11       1968.98       1853.59        82.79 o                         
  -9   3  11        164.23        193.78        28.09 o                         
  -7   3  11        654.67        534.36        27.86 o                         
  -5   3  11        104.49        -29.19        29.19 o                         
  -3   3  11       1361.68       1440.12       135.88 o                         
  -1   3  11          7.50         43.43        37.87 o                         
   1   3  11        222.70        190.65        27.13 o                         
   3   3  11       2336.64       2760.37        76.24 o                         
   5   3  11       1290.40       1662.51        69.95 o                         
   7   3  11        835.25        783.05        38.87 o                         
   9   3  11       1868.48       1753.84       191.62 o                         
  11   3  11        317.48        308.73        38.07 o                         
  13   3  11        310.26        320.48        36.58 o                         
  15   3  11        877.24        878.22        57.25 o                         
  17   3  11        174.28        196.95        45.54 o                         
  19   3  11        232.67        244.98        47.23 o                         
  21   3  11         73.46         59.92        49.41 o                         
  23   3  11        495.75        416.05        46.38 o                         
  25   3  11        327.50        386.87        72.40 o                         
  27   3  11         38.02         60.72        59.96 o                         
 -32   4  11        517.76        539.43        47.68 o                         
 -30   4  11          5.98         76.11        39.53 o                         
 -28   4  11        387.15        396.58        43.90 o                         
 -26   4  11        590.35        717.46        46.89 o                         
 -24   4  11       1044.77       1008.50        48.31 o                         
 -22   4  11       3787.05       3850.82       108.70 o                         
 -20   4  11          4.96         12.91        24.74 o                         
 -18   4  11         67.32        101.26        57.12 o                         
 -16   4  11       2657.78       2704.28       130.72 o                         
 -14   4  11       2589.10       2510.20        84.45 o                         
 -12   4  11       1902.25       1735.89        73.73 o                         
 -10   4  11       6055.24       5899.39        63.54 o                         
  -8   4  11        402.60        310.40        88.07 o                         
  -6   4  11        282.13        191.99        31.83 o                         
  -4   4  11        661.75        679.29        31.13 o                         
  -2   4  11       4401.76       4105.24       482.25 o                         
   0   4  11       1710.63       1956.48        43.74 o                         
   2   4  11       2961.56       3159.83       170.73 o                         
   4   4  11       1977.59       1822.83        52.21 o                         
   6   4  11        866.93        874.26       160.66 o                         
   8   4  11       2281.17       2335.84       104.17 o                         
  10   4  11       2403.63       2283.92       250.50 o                         
  12   4  11        165.36        342.01        42.51 o                         
  14   4  11       1974.64       2014.91       179.03 o                         
  16   4  11        551.15        446.97       184.07 o                         
  18   4  11          3.03          2.79        36.54 o                         
  20   4  11        773.52        643.96        48.07 o                         
  22   4  11        475.40        411.78        54.60 o                         
  24   4  11        207.58        119.56        59.79 o                         
 -29   5  11        563.96        621.80        54.35 o                         
 -27   5  11          1.46        120.54        70.82 o                         
 -25   5  11          0.14         57.72        24.02 o                         
 -23   5  11          0.78          7.41        22.47 o                         
 -21   5  11         76.73         78.51        33.09 o                         
 -19   5  11        841.43        906.01        33.24 o                         
 -17   5  11        271.13        315.54        26.42 o                         
 -15   5  11          1.42        -17.14        21.64 o                         
 -13   5  11        315.36        404.01        78.38 o                         
 -11   5  11        176.45        134.17        27.95 o                         
  -9   5  11         14.25        -32.62        32.62 o                         
  -7   5  11          1.42         38.93        53.85 o                         
  -5   5  11        353.03        302.24        34.60 o                         
  -3   5  11        627.05        637.51        75.61 o                         
  -1   5  11        100.20         78.26        53.85 o                         
   1   5  11        121.41         76.99        45.92 o                         
   3   5  11          7.85        -64.24        82.91 o                         
   5   5  11         34.95         43.43        33.14 o                         
   7   5  11        104.80         80.81        34.74 o                         
   9   5  11        799.33        736.92        44.02 o                         
  11   5  11          0.10         46.17        39.57 o                         
  13   5  11        102.17         89.86       141.67 o                         
  15   5  11          0.60        -41.13        41.13 o                         
  17   5  11          0.00         47.67        37.13 o                         
  19   5  11        257.00        288.41        55.89 o                         
  21   5  11          8.67         19.18        55.12 o                         
  23   5  11         48.63          1.47        47.68 o                         
 -26   6  11        404.79        376.38        15.96 o                         
 -24   6  11          0.13         10.94        17.88 o                         
 -22   6  11        528.35        617.85        22.33 o                         
 -20   6  11        976.52       1188.67        95.44 o                         
 -18   6  11        424.48        523.05        32.68 o                         
 -16   6  11        439.81        527.13        38.12 o                         
 -14   6  11        828.86        925.66        42.02 o                         
 -12   6  11        988.13        993.68        31.47 o                         
 -10   6  11       3285.63       3378.52        69.20 o                         
  -8   6  11       3292.97       3161.02       283.71 o                         
  -6   6  11       1043.25       1024.48        38.23 o                         
  -4   6  11       5023.41       6145.79       441.86 o                         
  -2   6  11       4390.33       4363.88       251.50 o                         
   0   6  11        218.06        232.03       119.52 o                         
   2   6  11       2682.61       2410.17        56.82 o                         
   4   6  11       1234.46       1383.09        74.10 o                         
   6   6  11        446.03        376.46        45.96 o                         
   8   6  11        265.33        314.30        34.03 o                         
  10   6  11       1194.16       1276.72        48.69 o                         
  12   6  11        210.68        367.07        53.13 o                         
  14   6  11        255.25        253.93        60.27 o                         
  16   6  11        254.02        347.60        40.79 o                         
  18   6  11        469.82        568.16        58.78 o                         
 -21   7  11         24.07         70.21        57.51 o                         
 -19   7  11         74.51        175.13        96.37 o                         
 -17   7  11          2.48        110.58        19.93 o                         
 -15   7  11        700.94        872.55        31.30 o                         
 -13   7  11         59.38         66.29        22.14 o                         
 -11   7  11        301.58        408.29        33.14 o                         
  -9   7  11        303.78        225.06        28.90 o                         
  -7   7  11         18.99         49.30        32.38 o                         
  -5   7  11        843.61        676.06        61.40 o                         
  -3   7  11        359.05        315.35       206.59 o                         
  -1   7  11          1.07        -35.54        35.54 o                         
   1   7  11         71.51        137.05        62.91 o                         
   3   7  11       1850.00       1966.46        61.77 o                         
   5   7  11         55.82         43.66        86.18 o                         
   7   7  11        263.94        186.31        48.07 o                         
   9   7  11          0.79        -33.69        33.69 o                         
  11   7  11         56.45         30.94        46.67 o                         
  13   7  11         49.24        167.24        50.44 o                         
  15   7  11        396.76        388.40        57.53 o                         
 -14   8  11        318.31        384.74        86.06 o                         
 -12   8  11          0.18         24.06        18.15 o                         
 -10   8  11       1790.51       1877.05        44.05 o                         
  -8   8  11        706.41        841.04        33.80 o                         
  -6   8  11          0.25          0.10        39.75 o                         
  -4   8  11       2576.40       2468.91        55.96 o                         
  -2   8  11        206.65        188.55        45.99 o                         
   0   8  11         71.70         61.25       124.93 o                         
   2   8  11        133.12         54.38        50.70 o                         
   4   8  11        964.03        901.00        67.18 o                         
   6   8  11        665.24        707.78       143.18 o                         
 -36   0  12        180.12        399.08       104.68 o                         
 -34   0  12        515.90        531.94        79.51 o                         
 -32   0  12       1202.66       1400.31       101.66 o                         
 -30   0  12          8.43         19.63        62.40 o                         
 -28   0  12       1440.83       1299.16        71.71 o                         
 -26   0  12          0.73        -53.09        53.09 o                         
 -24   0  12          6.01         10.57        49.07 o                         
 -22   0  12       1929.41       2134.82        83.04 o                         
 -20   0  12        970.97        794.89        56.87 o                         
 -18   0  12         21.42         30.95        53.60 o                         
 -16   0  12       7099.48       5985.24        96.63 o                         
 -14   0  12       2837.89       2751.06        75.24 o                         
 -12   0  12          9.97         45.04        35.23 o                         
 -10   0  12       2345.80       2299.89        61.90 o                         
  -8   0  12       9211.85       9305.73       113.48 o                         
  -6   0  12        318.66        427.52        38.00 o                         
   2   0  12      17569.78      16414.75       141.92 o                         
   4   0  12        434.58        427.01        42.53 o                         
   6   0  12       3879.73       3656.92        79.51 o                         
   8   0  12       1404.17       1752.09        62.15 o                         
  10   0  12        467.52        368.13        49.82 o                         
  12   0  12        268.41        129.09        64.17 o                         
  14   0  12        520.29        404.37        57.37 o                         
  16   0  12       2967.76       2861.02       100.65 o                         
  18   0  12        162.72        220.93        58.13 o                         
  20   0  12        271.33         51.33        85.05 o                         
  22   0  12       2003.07       2300.64       112.73 o                         
  24   0  12        311.35        327.37        78.00 o                         
  26   0  12        264.67        299.94        88.32 o                         
 -35   1  12        137.12        230.60        58.74 o                         
 -33   1  12          9.80        -37.03        53.25 o                         
 -31   1  12          2.18        -44.32        44.32 o                         
 -29   1  12        161.66        217.33        45.57 o                         
 -27   1  12          1.13         29.62        40.98 o                         
 -25   1  12         12.45        133.67       108.83 o                         
 -23   1  12        873.86        707.73        41.70 o                         
 -21   1  12       1971.73       1983.26        77.63 o                         
 -19   1  12          0.54         50.17        35.36 o                         
 -17   1  12        312.52        358.00        69.95 o                         
 -15   1  12          0.06        -37.24        37.24 o                         
 -13   1  12        133.75        199.85        31.53 o                         
 -11   1  12          5.25         41.87        28.32 o                         
  -9   1  12        704.39        508.09       107.57 o                         
  -7   1  12       1551.97       1562.11        68.44 o                         
  -5   1  12         29.01         -9.06        34.22 o                         
  -1   1  12         44.86         65.42        30.70 o                         
   1   1  12         22.78        127.32        35.73 o                         
   3   1  12       1213.78       1039.19       132.86 o                         
   5   1  12         34.14        -31.41        33.47 o                         
   7   1  12        164.77        132.97        35.35 o                         
   9   1  12        181.64        202.80        48.31 o                         
  11   1  12       1100.72       1178.76        56.36 o                         
  13   1  12        170.68        228.75        39.51 o                         
  15   1  12          4.03         54.02        94.36 o                         
  17   1  12          1.72        -22.77        51.60 o                         
  19   1  12         38.53         99.83        45.28 o                         
  21   1  12        244.32        341.70        49.91 o                         
  23   1  12        152.77        273.85        71.71 o                         
  25   1  12        150.91        135.42        65.05 o                         
  27   1  12          0.03        114.09       110.09 o                         
 -34   2  12        371.90        442.45        64.80 o                         
 -32   2  12        587.74        506.27        55.69 o                         
 -30   2  12        789.74        820.35        47.28 o                         
 -28   2  12        286.85        320.62        35.95 o                         
 -26   2  12         91.06         90.69        42.08 o                         
 -24   2  12        540.24        583.74        50.83 o                         
 -22   2  12       1958.16       1918.99        66.68 o                         
 -20   2  12       1204.92       1275.12        44.56 o                         
 -18   2  12       2206.73       1843.77       268.61 o                         
 -16   2  12       3929.84       3843.83       389.65 o                         
 -14   2  12        614.57        558.48        32.44 o                         
 -12   2  12        406.67        457.42        33.96 o                         
 -10   2  12        259.29        162.81        26.77 o                         
  -8   2  12       7786.97       7194.32       105.68 o                         
  -6   2  12          0.14        -34.98        34.98 o                         
  -4   2  12       3127.42       3089.60       116.13 o                         
  -2   2  12       4497.25       5117.30        78.76 o                         
   0   2  12        924.90        609.70        44.54 o                         
   2   2  12          4.52         -2.01        38.00 o                         
   4   2  12         31.32        -53.35        53.35 o                         
   6   2  12       1897.09       1735.26       113.61 o                         
   8   2  12       4132.50       4401.58        62.64 o                         
  10   2  12        435.82        406.03       112.35 o                         
  12   2  12        168.59        357.33        99.90 o                         
  14   2  12       1314.70       1235.38       110.09 o                         
  16   2  12        959.56        950.04        54.63 o                         
  18   2  12        194.50        328.44       116.88 o                         
  20   2  12         15.47         28.08        48.58 o                         
  22   2  12       1197.81       1119.29       121.66 o                         
  24   2  12          8.28         79.56        61.53 o                         
  26   2  12       1254.10       1318.83        72.97 o                         
 -33   3  12         25.87        -54.46        54.46 o                         
 -31   3  12        655.00        847.05        52.32 o                         
 -29   3  12         59.73        161.99        53.72 o                         
 -27   3  12        766.91        894.79        62.28 o                         
 -25   3  12       1088.80       1233.54       129.84 o                         
 -23   3  12         32.22         77.26        72.85 o                         
 -21   3  12        758.29        767.21        49.45 o                         
 -19   3  12         63.54         11.17        57.62 o                         
 -17   3  12        340.90        437.89       102.79 o                         
 -15   3  12       3981.44       3711.96       385.75 o                         
 -13   3  12         12.53        -25.84        25.84 o                         
 -11   3  12       2832.45       2588.95       257.67 o                         
  -9   3  12        364.07        362.18        66.30 o                         
  -7   3  12       1145.93       1156.10        36.91 o                         
  -5   3  12       2295.96       2310.30        78.76 o                         
  -3   3  12       1212.07       1131.72       218.04 o                         
  -1   3  12       5814.75       6202.18       362.85 o                         
   1   3  12       1238.07       1369.52       142.04 o                         
   3   3  12       1129.69       1057.60        56.62 o                         
   5   3  12       1371.48       1532.42        65.93 o                         
   7   3  12         16.59        -27.04        35.93 o                         
   9   3  12        327.77        423.77        74.10 o                         
  11   3  12       3198.32       3056.43        99.39 o                         
  13   3  12         48.03         -6.71        43.14 o                         
  15   3  12       1178.83       1489.87       319.44 o                         
  17   3  12        251.55        305.19        69.95 o                         
  19   3  12         49.86        116.43        73.98 o                         
  21   3  12        454.53        452.60        58.09 o                         
  23   3  12         14.70         -0.74        60.69 o                         
  25   3  12        217.69        153.78        88.45 o                         
 -32   4  12         22.61        -21.63        50.96 o                         
 -30   4  12        615.52        651.91        56.65 o                         
 -28   4  12         94.07         49.47        42.86 o                         
 -26   4  12        418.85        544.14        49.79 o                         
 -24   4  12          5.95        -12.86        43.59 o                         
 -22   4  12       1186.50       1173.59        89.83 o                         
 -20   4  12         11.14          5.88        53.60 o                         
 -18   4  12       1291.22       1279.11        50.83 o                         
 -16   4  12        790.95        780.89        36.50 o                         
 -14   4  12        232.01        203.27        34.86 o                         
 -12   4  12        467.56        396.14        56.74 o                         
 -10   4  12        389.66        395.09        31.55 o                         
  -8   4  12         65.64        208.68       148.08 o                         
  -6   4  12         11.95         67.05        36.00 o                         
  -4   4  12        381.49        432.58        54.35 o                         
  -2   4  12       3247.94       3413.10        58.53 o                         
   0   4  12       1099.29       1163.07       206.34 o                         
   2   4  12       1272.00       1369.94       141.29 o                         
   4   4  12       1484.41       1553.19       114.99 o                         
   6   4  12        763.36        683.76        39.94 o                         
   8   4  12          0.30         17.49        36.06 o                         
  10   4  12         45.31        -20.13        41.64 o                         
  12   4  12         67.25        -32.99        38.90 o                         
  14   4  12         41.69        117.54        46.57 o                         
  16   4  12       1756.52       1828.81       231.88 o                         
  18   4  12        136.29        113.72        47.89 o                         
  20   4  12        812.17        636.52        61.38 o                         
  22   4  12        226.81        418.07       104.17 o                         
 -29   5  12        157.90        220.32        43.95 o                         
 -27   5  12         10.79        101.73        61.90 o                         
 -25   5  12       1007.04       1038.02        79.64 o                         
 -23   5  12        134.35        205.50        42.53 o                         
 -21   5  12        115.11         58.19        29.97 o                         
 -19   5  12        271.56        257.04        50.58 o                         
 -17   5  12       2488.57       2448.77        52.90 o                         
 -15   5  12       3012.25       3068.45        43.09 o                         
 -13   5  12       2345.12       2441.39        51.83 o                         
 -11   5  12         73.73         19.61        26.90 o                         
  -9   5  12        675.31        919.37        77.12 o                         
  -7   5  12       2738.67       2689.78       188.97 o                         
  -5   5  12        259.37        391.59        38.59 o                         
  -3   5  12       6284.57       6563.75       279.43 o                         
  -1   5  12       1911.14       1959.65       123.42 o                         
   1   5  12         17.23        -47.72        56.62 o                         
   3   5  12        118.95         85.37        43.28 o                         
   5   5  12       1548.42       1503.91        60.52 o                         
   7   5  12        339.47        343.52        30.37 o                         
   9   5  12        456.80        498.48        39.65 o                         
  11   5  12        157.97         74.26        53.47 o                         
  13   5  12       1004.52       1271.82        63.12 o                         
  15   5  12        620.68        604.74        52.10 o                         
  17   5  12         73.06        134.99        63.13 o                         
  19   5  12        740.86        740.03        63.43 o                         
  21   5  12        412.29        868.37       129.34 o                         
 -24   6  12          0.13          2.26        22.65 o                         
 -22   6  12        796.79        870.00        28.64 o                         
 -20   6  12        268.11        392.29        32.30 o                         
 -18   6  12        212.08        179.34        34.02 o                         
 -16   6  12        850.15        878.03        33.10 o                         
 -14   6  12        352.63        375.86        36.85 o                         
 -12   6  12        134.80         82.47        29.54 o                         
 -10   6  12          6.40          0.69        32.77 o                         
  -8   6  12         80.38         -0.93        51.08 o                         
  -6   6  12         41.67         89.17        41.27 o                         
  -4   6  12        386.40        463.61        46.72 o                         
  -2   6  12         94.36         70.17       112.23 o                         
   0   6  12         11.00        115.38        47.26 o                         
   2   6  12         50.48          7.09        37.63 o                         
   4   6  12        100.25         62.35        85.30 o                         
   6   6  12        534.52        683.37        50.28 o                         
   8   6  12          0.81          8.18        35.50 o                         
  10   6  12          1.34        111.79        56.26 o                         
  12   6  12         30.40         30.85        41.13 o                         
  14   6  12        125.92        169.54        54.92 o                         
  16   6  12          0.00        -43.24        43.24 o                         
 -19   7  12       1453.03       1555.38        49.42 o                         
 -17   7  12        402.83        456.16        32.05 o                         
 -15   7  12       2172.66       2006.71        43.73 o                         
 -13   7  12       2141.99       2007.63        49.20 o                         
 -11   7  12         22.41         45.78        30.56 o                         
  -9   7  12       3305.36       3347.10       118.39 o                         
  -7   7  12       1026.09       1028.93        90.21 o                         
  -5   7  12        219.37        288.48        74.99 o                         
  -3   7  12       1666.29       1668.44        55.42 o                         
  -1   7  12        197.64        323.57        45.67 o                         
   1   7  12         24.08          5.04        59.64 o                         
   3   7  12        130.17        225.27        55.23 o                         
   5   7  12        291.25        238.83       119.90 o                         
   7   7  12         67.11         29.36        40.85 o                         
   9   7  12          5.86        101.83        46.19 o                         
  11   7  12         70.95         98.10        42.25 o                         
  -8   8  12       1738.46       1816.46        82.16 o                         
  -6   8  12        239.51        329.70        48.00 o                         
  -4   8  12        145.98        138.24        51.23 o                         
  -2   8  12        733.64        601.62        54.35 o                         
   0   8  12        194.64        290.18        47.82 o                         
 -33   1  13         43.22         56.87        57.19 o                         
 -31   1  13         85.62         78.68        49.07 o                         
 -29   1  13          8.78         19.01        50.37 o                         
 -27   1  13         50.49         85.51        47.18 o                         
 -25   1  13        596.19        597.44       182.93 o                         
 -23   1  13       2392.87       2412.21        76.75 o                         
 -21   1  13       3976.59       3642.47        70.72 o                         
 -19   1  13         31.25         64.67        37.51 o                         
 -17   1  13        692.70        782.76        44.42 o                         
 -15   1  13       8237.34       8313.05        87.01 o                         
 -13   1  13       3218.83       2999.49       133.24 o                         
 -11   1  13         95.81        215.00        79.64 o                         
  -9   1  13       5690.86       5823.87       199.42 o                         
  -7   1  13      12680.35      12878.36       145.44 o                         
  -5   1  13        362.16        363.35        54.86 o                         
  -3   1  13        260.24        239.80        38.00 o                         
  -1   1  13       3166.37       3634.02        82.03 o                         
   1   1  13       4175.87       3864.51        79.77 o                         
   3   1  13       3824.14       4091.18       243.58 o                         
   5   1  13         38.70         25.71        30.01 o                         
   7   1  13       2614.33       2341.97        73.48 o                         
   9   1  13        668.31        659.55       199.67 o                         
  11   1  13          2.04        124.06        62.91 o                         
  13   1  13         33.43         33.66        84.80 o                         
  15   1  13          0.72         40.33        40.68 o                         
  17   1  13         12.78          7.13       123.05 o                         
  19   1  13         55.61         96.37        76.75 o                         
  21   1  13        129.34        109.70        59.76 o                         
  23   1  13       1149.46       1203.12        74.17 o                         
  25   1  13        122.32        180.04        64.16 o                         
 -32   2  13        522.89        714.02        79.26 o                         
 -30   2  13        483.63        568.39       147.96 o                         
 -28   2  13        163.17        159.32        79.26 o                         
 -26   2  13        467.28        415.69        51.84 o                         
 -24   2  13          2.14         36.66        37.61 o                         
 -22   2  13         36.91         50.71        47.69 o                         
 -20   2  13         49.62        -37.07        60.89 o                         
 -18   2  13        811.96        863.51       115.12 o                         
 -16   2  13        448.62        427.25        44.74 o                         
 -14   2  13        167.73        218.00        35.72 o                         
 -12   2  13        836.93        776.10        39.66 o                         
 -10   2  13         12.93        -32.70        32.70 o                         
  -8   2  13       2153.01       2218.36        80.27 o                         
  -6   2  13        383.33        275.51        49.07 o                         
  -4   2  13       2589.46       2755.29        52.77 o                         
  -2   2  13         37.09         -9.47        31.19 o                         
   0   2  13         73.11        203.82        44.54 o                         
   2   2  13        677.20        725.45        54.60 o                         
   4   2  13          6.13         40.33        74.99 o                         
   6   2  13       5714.57       5516.41       295.92 o                         
   8   2  13        630.72        632.43       108.96 o                         
  10   2  13         16.54         -5.05        35.49 o                         
  12   2  13         88.85         90.15        51.58 o                         
  14   2  13         86.58         68.73        45.92 o                         
  16   2  13        387.66        559.24       232.50 o                         
  18   2  13        391.39        294.42        50.25 o                         
  20   2  13        161.75         31.79        51.18 o                         
  22   2  13        359.85        397.49        75.30 o                         
  24   2  13        373.42        395.27        69.65 o                         
 -31   3  13        722.57        641.23        59.97 o                         
 -29   3  13         22.05        -43.06        43.06 o                         
 -27   3  13        235.21        266.59        68.82 o                         
 -25   3  13       1458.22       1388.94       121.66 o                         
 -23   3  13        233.02        341.02       115.12 o                         
 -21   3  13       2958.30       3322.50       264.34 o                         
 -19   3  13        683.41        683.61        39.80 o                         
 -17   3  13          6.83        -25.01        36.10 o                         
 -15   3  13        871.82        891.08       136.38 o                         
 -13   3  13       1178.21       1252.27        46.20 o                         
 -11   3  13        189.67        203.89        25.72 o                         
  -9   3  13         58.58         56.07        27.74 o                         
  -7   3  13       1837.50       2053.46        48.84 o                         
  -5   3  13         78.13         60.12        29.29 o                         
  -3   3  13       1111.27       1048.11        44.81 o                         
  -1   3  13        911.31        894.58       174.38 o                         
   1   3  13       2550.99       2612.58       183.44 o                         
   3   3  13        578.08        826.35        59.13 o                         
   5   3  13       2362.22       2324.40        89.58 o                         
   7   3  13        225.15        368.77       120.40 o                         
   9   3  13       2554.73       2621.01        65.79 o                         
  11   3  13        705.72        798.50        49.34 o                         
  13   3  13         29.62         26.07        60.64 o                         
  15   3  13        201.87        265.16        57.12 o                         
  17   3  13        476.05        558.11        56.65 o                         
  19   3  13          1.82        -13.77        55.70 o                         
  21   3  13        221.45        315.85        70.47 o                         
  23   3  13        130.97         68.61        75.36 o                         
 -30   4  13       1495.36       1471.90        62.09 o                         
 -28   4  13        323.75        429.92       108.70 o                         
 -26   4  13        407.69        461.70        78.26 o                         
 -24   4  13         75.51         23.78        43.46 o                         
 -22   4  13        894.77        722.55       117.64 o                         
 -20   4  13        881.79        872.68       103.92 o                         
 -18   4  13         24.62         28.58        31.85 o                         
 -16   4  13       1733.85       1402.55        76.50 o                         
 -14   4  13        538.90        619.46        39.77 o                         
 -12   4  13         61.34         80.20        40.89 o                         
 -10   4  13        164.35        161.11        26.85 o                         
  -8   4  13       5439.42       4992.43       239.42 o                         
  -6   4  13       4012.56       4159.17        66.30 o                         
  -4   4  13        191.49        277.65       155.00 o                         
  -2   4  13       1249.26       1259.13        49.21 o                         
   0   4  13         81.04         58.30        40.64 o                         
   2   4  13        860.84        897.57        44.16 o                         
   4   4  13          1.00        -39.36        39.36 o                         
   6   4  13       2665.20       2319.27        92.10 o                         
   8   4  13        244.07        343.64       121.16 o                         
  10   4  13       1412.85       1577.02       129.46 o                         
  12   4  13         60.79         66.35       123.80 o                         
  14   4  13        171.08        129.85        48.01 o                         
  16   4  13        269.55        391.57       175.01 o                         
  18   4  13        479.83        606.21        58.51 o                         
  20   4  13        695.30        902.99        68.63 o                         
 -27   5  13         29.21        -27.06        33.92 o                         
 -25   5  13         20.99         17.22        34.11 o                         
 -23   5  13         12.36        -38.57        43.64 o                         
 -21   5  13          4.14        -25.70        25.70 o                         
 -19   5  13        441.87        444.60        32.75 o                         
 -17   5  13        227.78        123.27        41.04 o                         
 -15   5  13        204.46        198.21        36.45 o                         
 -13   5  13        583.69        603.38        46.19 o                         
 -11   5  13         98.81        143.20        41.03 o                         
  -9   5  13         25.02         36.36        32.30 o                         
  -7   5  13        502.21        606.62       223.07 o                         
  -5   5  13         13.73        -34.64        34.64 o                         
  -3   5  13          6.55        -10.89        40.14 o                         
  -1   5  13        201.03         89.73        96.63 o                         
   1   5  13         24.46         40.73        42.50 o                         
   3   5  13        480.96        601.94       181.55 o                         
   5   5  13        267.04        373.69        55.93 o                         
   7   5  13        241.16        233.73        45.01 o                         
   9   5  13          0.29          8.52        50.70 o                         
  11   5  13        603.61        627.74        50.78 o                         
  13   5  13        168.84        221.32        51.82 o                         
  15   5  13        124.37        203.05       146.20 o                         
  17   5  13         21.70         76.36        81.02 o                         
 -22   6  13        182.24        183.94        35.58 o                         
 -20   6  13         26.98         59.47        28.20 o                         
 -18   6  13       1595.89       1696.64        75.74 o                         
 -16   6  13          5.45         46.86        31.76 o                         
 -14   6  13       1558.23       1792.71        42.48 o                         
 -12   6  13        401.83        662.20        35.78 o                         
 -10   6  13        993.22       1085.39        51.04 o                         
  -8   6  13       3252.29       3253.41       551.70 o                         
  -6   6  13        604.67        790.23       167.84 o                         
  -4   6  13         31.21        -11.56        49.29 o                         
  -2   6  13        817.68        804.24        65.05 o                         
   0   6  13         22.10        -46.93        46.93 o                         
   2   6  13        541.34        531.31        46.79 o                         
   4   6  13       1382.07       1397.44        75.99 o                         
   6   6  13        183.07        185.41        63.43 o                         
   8   6  13        361.84        317.29        56.06 o                         
  10   6  13        606.97        540.18        43.05 o                         
  12   6  13         20.14        152.90        42.12 o                         
  14   6  13         83.55         97.02        59.24 o                         
 -15   7  13         68.98         86.67        36.39 o                         
 -13   7  13         25.78         -9.91        33.64 o                         
 -11   7  13        427.32        507.23        45.19 o                         
  -9   7  13          4.71         35.40        47.00 o                         
  -7   7  13       1749.60       2242.42       286.23 o                         
  -5   7  13         91.91        181.72        57.12 o                         
  -3   7  13         80.90        -18.47        74.61 o                         
  -1   7  13        124.28        122.53        75.61 o                         
   1   7  13        120.60         40.61        59.11 o                         
   3   7  13         26.07         23.59        52.57 o                         
   5   7  13         97.58         80.52        50.57 o                         
   7   7  13         38.16         98.86        50.50 o                         
 -32   0  14        357.62        428.52       101.41 o                         
 -30   0  14        824.07        789.61        81.78 o                         
 -28   0  14        578.17        463.25        71.97 o                         
 -26   0  14        169.52        110.46        67.18 o                         
 -24   0  14        290.82        275.03        60.89 o                         
 -22   0  14        164.76         69.70        59.13 o                         
 -20   0  14       5978.45       6350.86       114.24 o                         
 -18   0  14         21.30         56.11        51.58 o                         
 -16   0  14       8217.71       8591.61       124.05 o                         
 -14   0  14       1225.77       1117.99        62.66 o                         
 -12   0  14      12104.39      10921.69       133.36 o                         
 -10   0  14         78.91        -48.06        48.06 o                         
  -8   0  14       6209.25       5600.50        99.14 o                         
  -6   0  14       2704.89       2506.47        72.22 o                         
   0   0  14        250.44        262.70        43.53 o                         
   2   0  14        955.70        801.19        56.11 o                         
   4   0  14        476.80        403.61        51.84 o                         
   6   0  14       1089.95       1006.01        61.40 o                         
   8   0  14       1643.66       1422.46        71.46 o                         
  10   0  14         43.20         29.94        53.60 o                         
  12   0  14        195.69        268.49        76.50 o                         
  14   0  14          0.17        -35.23        59.13 o                         
  16   0  14        839.62       1110.19        80.77 o                         
  18   0  14        197.40        216.40       104.43 o                         
  20   0  14         57.19        303.21       106.44 o                         
  22   0  14       1895.18       2128.28       114.24 o                         
 -31   1  14        199.93        181.17        54.48 o                         
 -29   1  14          0.11          7.36        52.46 o                         
 -27   1  14          4.45        -43.99        43.99 o                         
 -25   1  14         11.63        -45.77        91.34 o                         
 -23   1  14         66.58         28.93        45.00 o                         
 -21   1  14        203.49        141.72        44.41 o                         
 -19   1  14        338.53        280.37        43.71 o                         
 -17   1  14          3.18         42.83        57.50 o                         
 -15   1  14       1291.42       1148.30       105.68 o                         
 -13   1  14        815.39        778.70        44.12 o                         
 -11   1  14         39.68        -19.68        34.60 o                         
  -9   1  14          1.52         17.96        31.11 o                         
  -7   1  14         56.83         54.15        33.45 o                         
  -5   1  14        588.56        482.88        50.33 o                         
  -3   1  14         14.66         98.64        40.76 o                         
  -1   1  14       1153.75       1184.92        67.94 o                         
   1   1  14        961.03        734.46       102.79 o                         
   3   1  14        219.60        388.31        46.68 o                         
   5   1  14        123.80        -54.60        54.60 o                         
   7   1  14          3.04        -40.15        40.15 o                         
   9   1  14        180.13        228.59        58.00 o                         
  11   1  14         78.95        149.25        46.17 o                         
  13   1  14        329.81        278.16        50.76 o                         
  15   1  14         28.75        107.76        46.71 o                         
  17   1  14        462.35        540.34        60.06 o                         
  19   1  14         92.22         71.59        53.51 o                         
  21   1  14        151.44        150.30        80.90 o                         
  23   1  14          9.73        -79.44        79.44 o                         
 -32   2  14          4.82         47.17        55.21 o                         
 -30   2  14       1942.61       2149.45        73.31 o                         
 -28   2  14        193.34        102.62        57.45 o                         
 -26   2  14        379.39        450.23       114.62 o                         
 -24   2  14         12.02        -15.02        53.55 o                         
 -22   2  14        155.28        114.83        39.60 o                         
 -20   2  14        879.59        916.20       102.16 o                         
 -18   2  14         84.27         39.60        40.59 o                         
 -16   2  14        190.75        118.09        47.69 o                         
 -14   2  14       1685.75       1491.03       222.69 o                         
 -12   2  14       2554.17       2461.26        59.05 o                         
 -10   2  14        384.52        320.46        35.17 o                         
  -8   2  14         95.96         60.64        64.17 o                         
  -6   2  14       1818.96       1638.19       165.45 o                         
  -4   2  14        341.11        309.64        36.26 o                         
  -2   2  14       1230.87       1067.06        50.93 o                         
   0   2  14       2980.91       3210.78        90.84 o                         
   2   2  14          6.41        -47.05        47.05 o                         
   4   2  14         52.61        146.01        94.36 o                         
   6   2  14         44.22         61.65        35.32 o                         
   8   2  14        275.21        215.40        37.74 o                         
  10   2  14        468.43        422.63        50.49 o                         
  12   2  14        520.92        616.80        49.11 o                         
  14   2  14          0.09        -44.58        44.58 o                         
  16   2  14       2640.74       3121.16       126.32 o                         
  18   2  14         13.06         60.30        52.66 o                         
  20   2  14        313.70        285.05        74.15 o                         
  22   2  14        378.66        153.81        87.19 o                         
 -29   3  14         62.04        202.79        65.20 o                         
 -27   3  14        251.76        582.82       147.96 o                         
 -25   3  14        268.65        209.96        66.68 o                         
 -23   3  14         46.54        -46.71        46.71 o                         
 -21   3  14        111.18         -6.30        46.00 o                         
 -19   3  14       4221.48       4394.53       208.47 o                         
 -17   3  14         56.34          0.66        61.77 o                         
 -15   3  14        746.73        656.43        44.84 o                         
 -13   3  14       1240.24       1146.55       161.04 o                         
 -11   3  14          4.93         11.94        38.44 o                         
  -9   3  14        315.80        300.34        33.59 o                         
  -7   3  14       2421.54       2237.57        52.05 o                         
  -5   3  14        369.91        312.22        36.26 o                         
  -3   3  14       1046.86        981.42       107.57 o                         
  -1   3  14         36.02        -42.29        44.79 o                         
   1   3  14       3547.29       3654.36       340.20 o                         
   3   3  14        120.39        140.35        78.00 o                         
   5   3  14       1231.87       1234.91        47.47 o                         
   7   3  14        143.80        118.68        43.29 o                         
   9   3  14       2137.11       2296.79       202.56 o                         
  11   3  14        441.68        554.76       198.66 o                         
  13   3  14         51.66         28.19        95.62 o                         
  15   3  14         25.40        -35.66        74.73 o                         
  17   3  14        455.42        509.87        55.14 o                         
  19   3  14          0.03         -4.09        70.65 o                         
 -28   4  14        576.02        656.22        82.66 o                         
 -26   4  14         37.13         39.56        54.82 o                         
 -24   4  14         77.24         16.69        51.35 o                         
 -22   4  14         35.80         95.14       122.42 o                         
 -20   4  14         74.02        199.30        39.97 o                         
 -18   4  14       1032.11       1236.97        41.87 o                         
 -16   4  14         16.51        -33.21        37.56 o                         
 -14   4  14         67.74         75.09        35.22 o                         
 -12   4  14          6.14        -30.64        45.15 o                         
 -10   4  14        431.55        464.75        76.80 o                         
  -8   4  14         37.92         20.19        59.89 o                         
  -6   4  14       1135.29       1126.55        53.72 o                         
  -4   4  14         12.96        -20.35        39.96 o                         
  -2   4  14         18.23         96.13        50.10 o                         
   0   4  14         27.15         13.30        37.48 o                         
   2   4  14         10.01        -30.98        41.27 o                         
   4   4  14        103.38        114.42        44.44 o                         
   6   4  14       1264.31       1519.81        50.82 o                         
   8   4  14        196.98        211.59        40.62 o                         
  10   4  14       1022.16       1288.26        61.74 o                         
  12   4  14         59.01          9.18        67.44 o                         
  14   4  14        122.44         45.96        52.97 o                         
  16   4  14          1.37        -95.61       102.92 o                         
  18   4  14        171.58         86.01       149.09 o                         
 -25   5  14        567.24        608.25        39.08 o                         
 -23   5  14        334.55        352.23        36.24 o                         
 -21   5  14         78.20         11.44        32.77 o                         
 -19   5  14       2499.25       2590.99        57.88 o                         
 -17   5  14         36.57         44.95        30.22 o                         
 -15   5  14       1137.28       1160.36        47.65 o                         
 -13   5  14       2616.07       2906.57        66.81 o                         
 -11   5  14        293.03        388.27        48.47 o                         
  -9   5  14        132.25        193.62        44.54 o                         
  -7   5  14       1543.88       1580.63       133.49 o                         
  -5   5  14         56.78        -51.84        51.84 o                         
  -3   5  14          0.99        -16.50        41.85 o                         
  -1   5  14       4012.10       4031.32       190.48 o                         
   1   5  14       1850.55       1872.11       236.66 o                         
   3   5  14        178.21        239.46        88.82 o                         
   5   5  14       2171.35       2154.93        63.43 o                         
   7   5  14        232.74        295.92        51.86 o                         
   9   5  14          5.28        -45.17        45.17 o                         
  11   5  14         39.20         76.12        58.10 o                         
  13   5  14         83.81         44.98        47.24 o                         
  15   5  14         95.50          9.93        43.35 o                         
 -20   6  14        304.53        300.18        34.06 o                         
 -18   6  14        665.43        791.79        41.90 o                         
 -16   6  14         63.56        104.22        46.13 o                         
 -14   6  14          3.68         42.15        32.83 o                         
 -12   6  14        149.07        359.78        46.65 o                         
 -10   6  14        331.47        392.91        50.91 o                         
  -8   6  14        163.83        102.72        41.37 o                         
  -6   6  14        158.21        207.85        48.59 o                         
  -4   6  14        108.31        143.84       187.09 o                         
  -2   6  14        218.21        176.66        57.67 o                         
   0   6  14         67.68          4.33        57.75 o                         
   2   6  14         59.51        -12.36        52.65 o                         
   4   6  14        398.09        512.87        66.86 o                         
   6   6  14        130.21         86.21        48.30 o                         
   8   6  14          3.99         35.79        50.18 o                         
  10   6  14          3.57         18.23        51.47 o                         
 -11   7  14        587.24        664.38        66.43 o                         
  -9   7  14       1869.76       1977.32       171.23 o                         
  -7   7  14       2879.30       2776.77       176.90 o                         
  -5   7  14        206.34        334.85       165.45 o                         
  -3   7  14       1306.42       1579.96       145.06 o                         
  -1   7  14       1263.71       1454.98       211.24 o                         
   1   7  14        339.01        308.58       102.16 o                         
 -29   1  15        718.91        863.69       172.87 o                         
 -27   1  15          8.05        -81.28        81.28 o                         
 -25   1  15       1085.22       1263.40       209.48 o                         
 -23   1  15        406.13        518.50        56.99 o                         
 -21   1  15        740.79        813.65        49.91 o                         
 -19   1  15        556.31        583.64        48.82 o                         
 -17   1  15        769.97        687.52        49.33 o                         
 -15   1  15        441.38        378.67        86.06 o                         
 -13   1  15       2292.44       2338.75        66.01 o                         
 -11   1  15        578.93        582.11        60.64 o                         
  -9   1  15          6.02         15.12        74.61 o                         
  -7   1  15       1988.31       1702.21       268.24 o                         
  -5   1  15       2136.62       1333.97       412.92 o                         
  -3   1  15        182.36        238.66       171.23 o                         
  -1   1  15       1556.17       1646.91        67.44 o                         
   1   1  15        420.80        539.04        54.10 o                         
   3   1  15       2932.30       2520.38       163.68 o                         
   5   1  15          0.90         67.29        38.68 o                         
   7   1  15       3719.60       3720.35       302.21 o                         
   9   1  15        892.11       1009.10        51.32 o                         
  11   1  15        164.08        309.63        64.17 o                         
  13   1  15         71.05         84.28        46.42 o                         
  15   1  15         40.26        115.18        52.08 o                         
  17   1  15       1041.71       1141.16       124.93 o                         
  19   1  15        381.74        475.34       108.33 o                         
 -30   2  15        574.48        649.99        60.94 o                         
 -28   2  15        154.82        217.19        59.87 o                         
 -26   2  15         30.00        -58.81       119.15 o                         
 -24   2  15       1424.03       1486.45        65.55 o                         
 -22   2  15         27.90         30.99        50.35 o                         
 -20   2  15        623.23        657.74        83.29 o                         
 -18   2  15        173.13        179.19        46.67 o                         
 -16   2  15        408.37        426.50        42.38 o                         
 -14   2  15         31.11          4.81        38.98 o                         
 -12   2  15        467.48        294.49        44.53 o                         
 -10   2  15        126.85         93.16        40.74 o                         
  -8   2  15          7.68        -40.57        40.57 o                         
  -6   2  15        287.86        315.02        91.47 o                         
  -4   2  15        983.99       1010.91       143.05 o                         
  -2   2  15          0.22         97.96        40.38 o                         
   0   2  15        211.06        180.90       140.16 o                         
   2   2  15        115.20        177.69        63.03 o                         
   4   2  15        444.57        483.46       162.05 o                         
   6   2  15        742.10        828.79       107.70 o                         
   8   2  15        360.66        317.46        50.07 o                         
  10   2  15         31.22        -65.05        65.05 o                         
  12   2  15       1038.47       1204.69       182.68 o                         
  14   2  15        165.13         29.89        85.81 o                         
  16   2  15       1515.48       1438.05        68.21 o                         
  18   2  15        101.98         11.42        78.40 o                         
 -27   3  15        110.68        133.86        58.64 o                         
 -25   3  15        603.09        655.87        53.49 o                         
 -23   3  15         59.25        111.70        51.33 o                         
 -21   3  15       1804.44       1813.09       139.02 o                         
 -19   3  15        236.71        385.38        74.99 o                         
 -17   3  15         57.71        -32.85        60.89 o                         
 -15   3  15        972.97        962.17       261.82 o                         
 -13   3  15        498.30        553.61        46.05 o                         
 -11   3  15        261.03        233.93        35.92 o                         
  -9   3  15        282.13        149.34        34.56 o                         
  -7   3  15        203.28        283.39        59.01 o                         
  -5   3  15        960.83        862.37       103.55 o                         
  -3   3  15        157.89        159.76        37.98 o                         
  -1   3  15       1180.53       1305.69       184.44 o                         
   1   3  15       1474.07       1378.61        94.49 o                         
   3   3  15          5.92          8.83        40.02 o                         
   5   3  15         22.84        133.12       104.05 o                         
   7   3  15         85.30         53.71        44.21 o                         
   9   3  15        238.86        207.55        52.46 o                         
  11   3  15       1009.70       1060.11       115.87 o                         
  13   3  15         29.60         22.17        55.46 o                         
  15   3  15        210.84        208.37        75.61 o                         
  17   3  15       1708.68       1887.89        97.63 o                         
 -26   4  15         23.78        -87.06        87.06 o                         
 -24   4  15       3246.76       3352.50       247.23 o                         
 -22   4  15        492.68        535.52       150.10 o                         
 -20   4  15        278.62        235.70        45.92 o                         
 -18   4  15         58.71          2.68        43.23 o                         
 -16   4  15         87.38        -45.26        50.69 o                         
 -14   4  15         85.13        101.19        42.70 o                         
 -12   4  15       1143.60       1015.74        45.79 o                         
 -10   4  15        170.43        211.20        36.61 o                         
  -8   4  15         13.68         43.44        53.22 o                         
  -6   4  15        825.52        746.31        51.41 o                         
  -4   4  15        368.28        367.73       160.16 o                         
  -2   4  15          1.79        -41.96        80.52 o                         
   0   4  15       1919.31       1935.44        59.13 o                         
   2   4  15        676.24        589.91        62.78 o                         
   4   4  15        745.06        918.03        57.75 o                         
   6   4  15        129.67        104.68        44.89 o                         
   8   4  15        373.43        407.18        44.44 o                         
  10   4  15         86.53        182.98       196.77 o                         
  12   4  15        373.57        364.68        54.64 o                         
  14   4  15         73.61         81.62        60.47 o                         
 -21   5  15        970.16        863.92        45.39 o                         
 -19   5  15        151.31        264.53        45.19 o                         
 -17   5  15        369.74        309.83        40.69 o                         
 -15   5  15         15.17         13.03        34.51 o                         
 -13   5  15          2.35         42.91        43.73 o                         
 -11   5  15          1.06        -32.48        32.48 o                         
  -9   5  15          4.27         -5.84        29.34 o                         
  -7   5  15        368.29        525.58       107.07 o                         
  -5   5  15        118.03        154.19        49.01 o                         
  -3   5  15          0.20         44.47        47.59 o                         
  -1   5  15        228.49        204.32        46.47 o                         
   1   5  15        457.72        486.85        87.06 o                         
   3   5  15         87.67        173.01       115.37 o                         
   5   5  15       1157.32       1173.59        52.74 o                         
   7   5  15        281.61        251.70        54.14 o                         
   9   5  15          3.17         -5.93        41.26 o                         
  11   5  15         38.37          1.48        60.03 o                         
 -16   6  15         14.66         12.20        40.42 o                         
 -14   6  15        596.92        633.86        46.31 o                         
 -12   6  15       2226.16       1994.76        87.69 o                         
 -10   6  15       1516.02       1591.64        55.19 o                         
  -8   6  15        303.96        442.54        56.50 o                         
  -6   6  15       3261.33       3748.33       192.24 o                         
  -4   6  15        281.08        269.31        50.82 o                         
  -2   6  15        109.77        214.23       113.23 o                         
   0   6  15        223.08        232.94       124.43 o                         
   2   6  15          7.24        179.94        67.08 o                         
   4   6  15        283.81        238.80        62.82 o                         
 -28   0  16       2109.78       2285.04       124.05 o                         
 -26   0  16         14.71        -71.46        71.46 o                         
 -24   0  16        154.76        229.74        72.72 o                         
 -22   0  16       1358.21       1493.16       102.41 o                         
 -20   0  16          9.44         86.06        82.28 o                         
 -18   0  16       1710.26       1534.93        80.52 o                         
 -16   0  16       3173.95       2968.97        93.10 o                         
 -14   0  16        575.52        524.65        80.02 o                         
 -12   0  16       2698.36       2949.84        90.84 o                         
 -10   0  16         64.62        101.15        68.19 o                         
  -8   0  16         99.22         94.36        51.33 o                         
  -6   0  16       5973.75       4904.75       100.40 o                         
  -2   0  16        764.42        486.15        53.60 o                         
   0   0  16        858.28        671.35        61.65 o                         
   2   0  16       3060.47       2434.26        84.04 o                         
   4   0  16        317.50        301.45        62.91 o                         
   6   0  16       1282.93       1037.46        73.22 o                         
   8   0  16        915.61       1077.98        80.02 o                         
  10   0  16         96.49          3.52        84.80 o                         
  12   0  16        408.10        451.93       100.65 o                         
  14   0  16        320.34        450.67       100.90 o                         
  16   0  16         18.05          4.53       100.90 o                         
 -27   1  16          0.01        -61.60        61.60 o                         
 -25   1  16         78.73         32.42        58.13 o                         
 -23   1  16        149.67        109.02        48.38 o                         
 -21   1  16       1103.17       1122.43        57.37 o                         
 -19   1  16         11.54        -29.00        50.07 o                         
 -17   1  16        475.76        426.48        78.13 o                         
 -15   1  16         78.71         38.42        45.59 o                         
 -13   1  16         60.09        132.24        50.75 o                         
 -11   1  16        247.66        214.46        79.89 o                         
  -9   1  16         28.69         27.45        35.91 o                         
  -7   1  16        402.05        412.76        97.88 o                         
  -5   1  16        114.04        152.12        57.12 o                         
  -3   1  16        107.43        306.32        48.25 o                         
  -1   1  16          0.85         77.10        34.78 o                         
   1   1  16        229.59        281.71        40.01 o                         
   3   1  16        427.43        459.16        44.97 o                         
   5   1  16        553.82        657.16       160.29 o                         
   7   1  16       1091.50       1039.17        92.73 o                         
   9   1  16         35.63        109.18        46.17 o                         
  11   1  16        259.48        154.04        49.80 o                         
  13   1  16        216.63         99.58        59.93 o                         
  15   1  16         17.34        -63.30        63.30 o                         
  17   1  16          3.03         -7.86       106.06 o                         
 -26   2  16         94.77         70.14        69.83 o                         
 -24   2  16        572.92        512.36        60.05 o                         
 -22   2  16       3882.37       4020.39       301.07 o                         
 -20   2  16          5.96          5.55        51.44 o                         
 -18   2  16       1023.20       1043.22       192.62 o                         
 -16   2  16       1035.83       1119.95        55.86 o                         
 -14   2  16        111.36        126.59        39.54 o                         
 -12   2  16        574.23        433.80       153.87 o                         
 -10   2  16          0.26        -35.60        35.60 o                         
  -8   2  16        119.73        179.33        41.49 o                         
  -6   2  16       2454.82       2697.73        64.15 o                         
  -4   2  16        331.93        263.39        61.27 o                         
  -2   2  16        132.40        193.35        45.62 o                         
   0   2  16         38.85         44.88        45.28 o                         
   2   2  16       2009.96       2111.72       329.89 o                         
   4   2  16        149.96         74.42        42.65 o                         
   6   2  16       2051.87       2412.91       255.53 o                         
   8   2  16       1320.48       1084.18        57.14 o                         
  10   2  16       1008.66       1106.52        72.20 o                         
  12   2  16        635.49        740.88       106.44 o                         
  14   2  16         49.69         75.74        77.75 o                         
  16   2  16        240.88        220.84        70.86 o                         
 -25   3  16        844.15       1154.42       249.36 o                         
 -23   3  16          2.76        -80.02        80.02 o                         
 -21   3  16          3.12         12.98        54.61 o                         
 -19   3  16        383.06        404.05        48.79 o                         
 -17   3  16        389.85        420.37        87.19 o                         
 -15   3  16        434.69        604.08       169.60 o                         
 -13   3  16        153.33        153.09        31.29 o                         
 -11   3  16        750.72        735.95        70.08 o                         
  -9   3  16          1.62         51.06        35.13 o                         
  -7   3  16        323.51        148.66       116.76 o                         
  -5   3  16        230.86        415.71       154.00 o                         
  -3   3  16        201.86        224.37        53.85 o                         
  -1   3  16        543.43        592.00        53.63 o                         
   1   3  16         57.52          0.17        69.58 o                         
   3   3  16       1189.82       1187.49        64.37 o                         
   5   3  16         30.54         86.51        49.58 o                         
   7   3  16         72.55        237.40       173.12 o                         
   9   3  16        238.65        398.91       100.40 o                         
  11   3  16       1062.19       1216.76        97.88 o                         
  13   3  16        218.43        293.39        62.91 o                         
 -22   4  16        710.43        789.71        46.52 o                         
 -20   4  16        765.94        693.14        44.93 o                         
 -18   4  16        263.84        280.12        43.85 o                         
 -16   4  16        167.88        256.29        43.85 o                         
 -14   4  16         10.08         69.79        43.04 o                         
 -12   4  16        591.76        552.89        44.25 o                         
 -10   4  16         33.87        142.81        57.25 o                         
  -8   4  16         30.88         46.46       133.74 o                         
  -6   4  16        155.95        207.58        82.16 o                         
  -4   4  16          1.84        -48.35        49.77 o                         
  -2   4  16        512.41        467.40        51.96 o                         
   0   4  16        147.93        216.11        87.06 o                         
   2   4  16        477.37        476.14        83.67 o                         
   4   4  16        126.90         93.56        51.54 o                         
   6   4  16        785.46        966.77        61.49 o                         
   8   4  16          1.12         79.44        51.21 o                         
  10   4  16          5.01         12.74        49.60 o                         
 -17   5  16        672.67        680.55        41.12 o                         
 -15   5  16        808.84        837.47        66.85 o                         
 -13   5  16         47.91        -13.98        42.07 o                         
 -11   5  16       1011.59       1013.43        55.38 o                         
  -9   5  16        429.79        373.45        44.54 o                         
  -7   5  16        374.58        392.03        57.64 o                         
  -5   5  16       1417.57       1512.95       103.80 o                         
  -3   5  16        233.82        205.51        57.20 o                         
  -1   5  16         13.62        -32.79        49.35 o                         
   1   5  16         12.53        110.88        51.24 o                         
   3   5  16          2.32        -20.67        58.45 o                         
   5   5  16        382.61        552.53        74.05 o                         
   7   5  16        223.48         52.41       104.68 o                         
 -25   1  17        219.66        158.94        75.05 o                         
 -23   1  17          1.55        -61.95        61.95 o                         
 -21   1  17       1192.40       1159.47        74.47 o                         
 -19   1  17         23.40         59.11        55.09 o                         
 -17   1  17        190.57        224.97        49.40 o                         
 -15   1  17       1305.97       1080.76       209.36 o                         
 -13   1  17        698.36        684.88        56.00 o                         
 -11   1  17       3629.13       3330.09       188.97 o                         
  -9   1  17        545.12        511.31        60.14 o                         
  -7   1  17        253.64        208.00        49.00 o                         
  -5   1  17        626.95        782.31        46.97 o                         
  -3   1  17        266.32        340.88       104.80 o                         
  -1   1  17        161.98        230.70        47.20 o                         
   1   1  17         88.47         48.71        55.54 o                         
   3   1  17        446.85        352.66       106.69 o                         
   5   1  17        168.74        217.98        61.52 o                         
   7   1  17          2.04        -12.23        90.84 o                         
   9   1  17         44.18        -10.39        52.04 o                         
  11   1  17          3.40         48.63        54.80 o                         
  13   1  17        395.73        378.10        68.92 o                         
 -24   2  17        217.05        302.97        96.00 o                         
 -22   2  17        210.10        208.24        83.29 o                         
 -20   2  17        890.76        935.10       161.42 o                         
 -18   2  17       2015.26       2147.92       150.47 o                         
 -16   2  17         67.76         52.51        46.37 o                         
 -14   2  17         76.45        145.42        45.02 o                         
 -12   2  17        209.86        284.86        64.04 o                         
 -10   2  17        176.27        234.12        48.93 o                         
  -8   2  17         94.83          1.77        42.77 o                         
  -6   2  17        168.62        194.05        50.87 o                         
  -4   2  17        719.04        689.62        54.90 o                         
  -2   2  17        433.32        413.85        46.97 o                         
   0   2  17        454.78        454.69        58.53 o                         
   2   2  17        352.85        140.97        50.80 o                         
   4   2  17        125.18        194.70       100.02 o                         
   6   2  17         60.21         30.33        54.28 o                         
   8   2  17        257.60        112.53        55.33 o                         
  10   2  17        153.86        101.34        62.45 o                         
  12   2  17        226.08        120.29        76.37 o                         
 -21   3  17        523.22        524.40        61.54 o                         
 -19   3  17          0.02        -16.43        66.30 o                         
 -17   3  17          7.24         49.67        61.79 o                         
 -15   3  17          1.15        169.35        58.92 o                         
 -13   3  17         79.24         35.71        50.35 o                         
 -11   3  17         42.10         16.75        37.17 o                         
  -9   3  17          3.57        -39.37        39.37 o                         
  -7   3  17          0.60        -50.60        50.60 o                         
  -5   3  17        641.37        711.70       163.81 o                         
  -3   3  17         27.48        134.12        66.68 o                         
  -1   3  17          0.22         15.25        70.20 o                         
   1   3  17        767.04        931.50        58.61 o                         
   3   3  17         49.74        211.07        48.34 o                         
   5   3  17         41.41        -28.30        61.12 o                         
   7   3  17        660.30        788.74       310.38 o                         
   9   3  17         82.99         80.00        59.83 o                         
 -18   4  17       1079.77       1048.20       122.92 o                         
 -16   4  17        876.53        807.54        74.48 o                         
 -14   4  17        171.65        290.06        66.29 o                         
 -12   4  17        154.59        198.41        42.58 o                         
 -10   4  17         81.67        132.78        45.77 o                         
  -8   4  17         65.18         39.33        51.58 o                         
  -6   4  17         86.40        128.72       152.61 o                         
  -4   4  17        681.98        828.96        66.45 o                         
  -2   4  17        131.24        333.05       101.15 o                         
   0   4  17        842.42       1057.51       159.91 o                         
   2   4  17        622.23        654.85        53.13 o                         
   4   4  17          0.14          9.58        52.04 o                         
   6   4  17        764.39        751.29        61.47 o                         
 -11   5  17        275.32        243.58        66.43 o                         
  -9   5  17         62.09         11.08        42.80 o                         
  -7   5  17         47.64        104.82        54.27 o                         
  -5   5  17          0.35        -10.35        56.31 o                         
  -3   5  17         30.53        252.80       162.30 o                         
  -1   5  17         86.98        111.72       105.18 o                         
 -22   0  18       3356.46       3584.70       137.39 o                         
 -20   0  18       2277.88       2457.66       107.95 o                         
 -18   0  18         26.21         79.51        92.60 o                         
 -16   0  18          2.37        -67.44        67.44 o                         
 -14   0  18         53.58         51.58        72.97 o                         
 -12   0  18         65.88         64.92        65.93 o                         
 -10   0  18        508.19        305.98        85.55 o                         
  -8   0  18          1.33         85.05        80.77 o                         
  -6   0  18       1563.63       1112.85       364.74 o                         
  -4   0  18        533.24        595.74        53.38 o                         
  -2   0  18          6.07         20.13        62.66 o                         
   0   0  18       1192.15        989.40        76.24 o                         
   2   0  18       1423.09       1564.88        99.90 o                         
   4   0  18        275.58        255.65        93.10 o                         
   6   0  18       2234.93       1946.35        99.64 o                         
   8   0  18       1919.58       1614.20        97.13 o                         
 -21   1  18        233.83        195.77        71.71 o                         
 -19   1  18         57.39        194.43        56.68 o                         
 -17   1  18          5.20         33.31        58.35 o                         
 -15   1  18        396.26        337.99        53.00 o                         
 -13   1  18        357.40        374.38        57.91 o                         
 -11   1  18         56.25        101.39        45.09 o                         
  -9   1  18          3.49         53.68        41.81 o                         
  -7   1  18          3.01         12.80        36.06 o                         
  -5   1  18         41.45         86.16        43.44 o                         
  -3   1  18        121.88          0.01        60.71 o                         
  -1   1  18          6.95         -5.41        45.52 o                         
   1   1  18         31.34        -56.19       116.38 o                         
   3   1  18          3.79         73.24        71.84 o                         
   5   1  18        149.71         91.29        75.61 o                         
   7   1  18        315.69        232.14        56.48 o                         
   9   1  18        217.58        175.77        77.75 o                         
 -20   2  18         26.47        158.58        58.61 o                         
 -18   2  18         33.66          2.80        76.12 o                         
 -16   2  18         28.61        -89.58        89.58 o                         
 -14   2  18        128.33        152.41        55.86 o                         
 -12   2  18         25.84        -30.83        46.56 o                         
 -10   2  18        336.77        256.57        48.45 o                         
  -8   2  18          3.19         29.43        47.27 o                         
  -6   2  18        207.26        319.57        49.79 o                         
  -4   2  18        600.81        602.01        58.98 o                         
  -2   2  18        299.31        178.03        52.93 o                         
   0   2  18        254.82        385.89        68.84 o                         
   2   2  18       1690.47       1821.41        66.18 o                         
   4   2  18        211.19         52.03        69.95 o                         
   6   2  18        178.63        147.66       113.61 o                         
 -17   3  18          0.44        -62.56        62.56 o                         
 -15   3  18          8.06         47.24        46.54 o                         
 -13   3  18          0.02        -47.39        47.39 o                         
 -11   3  18          5.27         28.69        46.06 o                         
  -9   3  18        159.99        170.91        56.19 o                         
  -7   3  18        278.69        216.18        55.86 o                         
  -5   3  18        185.77         75.75        66.29 o                         
  -3   3  18        242.55        316.55        56.84 o                         
  -1   3  18        302.59        280.71        62.00 o                         
   1   3  18         56.73         87.96        51.55 o                         
   3   3  18       1298.73       1222.87        57.76 o                         
 -10   4  18          5.66        -22.34        54.31 o                         
  -8   4  18        263.94        206.96        47.18 o                         
  -6   4  18         26.23        -40.74        62.10 o                         
  -4   4  18        179.78        153.05        74.45 o                         
  -2   4  18          0.12         14.09        84.80 o                         
 -15   1  19       1084.08       1050.71        64.43 o                         
 -13   1  19        346.91        530.07        74.86 o                         
 -11   1  19       1404.53       1180.94       125.81 o                         
  -9   1  19         12.19        -57.84        57.84 o                         
  -7   1  19        130.61        101.17        40.60 o                         
  -5   1  19       1042.80        984.78        58.81 o                         
  -3   1  19       1462.66       1155.95        67.89 o                         
  -1   1  19        104.98        150.20        50.72 o                         
   1   1  19       1173.98       1303.31        74.73 o                         
   3   1  19        950.94        744.32       116.76 o                         
 -12   2  19         18.22         -1.61        54.37 o                         
 -10   2  19        505.83        452.73        57.97 o                         
  -8   2  19         53.24         33.38        44.41 o                         
  -6   2  19        308.19        287.79        70.98 o                         
  -4   2  19          9.29         48.30        54.24 o                         
  -2   2  19         52.04         40.99        59.17 o                         
   0   2  19         97.59        176.60        62.64 o                         
                                                                                
